# Supplementary material for: Comparative genomics in “Candidatus Kuenenia stuttgartiensis” reveal high genomic plasticity in the overall genome structure, CRISPR loci and surface proteins
Source: BMC Genomics. 2020 Dec 1;21:851. doi: 10.1186/s12864-020-07242-1 (PMC7709395; doi:10.1186/s12864-020-07242-1)
Supplement: Supplementary file 1 — Additional file 1 Fig. S1. Cumulative GC skew along the genomes of “Ca. Kuenenia stuttgartiensis” strains. Fig. S2. Venn diagram showing the core genome and the genes specific in “Ca. Kuenenia stuttgartiensis” strains. Fig. S3. Unrooted phylogenetic trees of ten S-layer homologous gene constructed based on the Neighbor-Joining method. Fig. S4. Amino acid sequence of the S-layer protein of strain CSTR1 (KsCSTR_09970). Fig. S5. Coverage of SMRT sequencing reads along the genome of “Ca. Kuenenia stuttgartiensis” strain CSTR1. Table S1. Reported genome assemblies of anammox bacteria up to this study (as of 02.02.2020). Table S2. List of the longest 25 contigs obtained by the automatic assembling pipeline in the PacBio SMRT Analysis software package. Table S3. Hypothetical sequential rearrangement events from genome CSTR1 to genome MBR1b as calculated by GRIMM. Table S4. List of the 20 locally collinear blocks (LCBs) of the genome of “Ca. Kuenenia stuttgartiensis” strain CSTR1 after Mauve alignment with MBR1b. Table S5. CRISPR elements in the anammox genomes KUST, MBR1 and CSTR1. Table S6. Comparison of the large CRISPR locus near the type I-B CRISPR-Cas cluster in the three studied anammox genomes. Table S7. Protein-coding genes of “Ca. Kuenenia stuttgartiensis” strain CSTR1 and their abundance in the proteome. Table S8. Transposase genes and their classification in the anammox genomes KUST, MBR1 and CSTR1. Table S9: List of transposase genes and their classification in the anammox genomes KUST, MBR1 and CSTR1. Table S10. Abundances of peptides from two highly similar hydrazine dehydrogenases KsCSTR_46980 and KsCSTR_11820 in the proteome of “Ca. Kuenenia stuttgartiensis” strain CSTR1. Table S11. Detection of three nitrite reductase gene candidates in the proteome of “Ca. Kuenenia stuttgartiensis” strain CSTR1 over time. Table S12. List of peptides detected in the S-layer protein KsCSTR_09970 in a series of “Ca. Kuenenia stuttgartiensis” strain CSTR1 samples. Additional [file 12864_2020_7242_MOESM1_ESM.zip › Additional File 1.fasta]

>NODE_1_length_79922_cov_73.187875
TATCCACTGTGCAGAGAATTCCGTTCCGTGTTACAACAATCCCAATAAGTTCTTAGTATA
TGAGGGAGGTGAATCCCCATTCTGAAAAATTAATCTCTTTACTTCTGCTTTGCTTCAACT
GCTGGCTTTTCAGTAAAAGTTAGGTTGATGCGTATGAGGTACGCCTTGCCACTACAAATC
ACACCCCTTATAATGACTTGTATTCTTTCAGTAATTTCCTGAATTTGTAAACCGTCACTT
CATATGCTTCTTTTCCGGTAAGGTCAACCCCGGCGTCTTTCAGGATTTCAAGCGGTTCTT
TGTGTGATCCTGCTCCCAGAAATGTCAGATAGTCTTCGACGGCGCCTTTTTCACCGGAGG
TTACGCGTTCAGACAAAGCTATTGCCGCGGACAAACTGGTAGCATATTTGTAGACATAAA
AGGCATTGTAAAAATGAGGAATTCTAGCCCACTCGTAGTTTAATTGCACATCAATAACCA
TTCCCTTACCCAGATAGGTTTCAAGATTTTTCAGGTAAATGCCGGTTATGCTTTTCGAGG
TCAGCACCTTGCCGGATTCTGCCATCTCGTGAATATCTTTTTCAAAATTTGCGAACATGG
TCTGTCTATAGAAGGTTGCCTCTATACGTTTCATATTATGATACAGATAAAATTTCTTCT
CCTCGCGGGTTTCGGCAATCTTTGACATATGATCAAATAACAGCGCTTCATTGAATGTAG
AGGCTATCTCTGCCAGAAAGATGGGATTCTGATAATAAATGTATGGTTGATTTTCAATGG
AATAATCCCGATGCAGGCAGTGGCCGAATTCATGTGCAAATGTTGAAACATCCGAAAACT
TTTCCGTGTAATTTAAGAAAATTAATCCCCGGCTCGCATAACTCCCCCATGAGAATGCCC
CTGATCTTTTGCCGGGAGATTCAAAAACATCAATTACCCGTGCACTAACGGTAGCGTCGT
ACTTCCTGAGATATTCAGCCCCAAGCGGTTCAAGTGCAGTACGAACCAGAGTACGCGCCT
CTTCATAAGAATATTTTTTAGCAGTTTCACCAACCAGGGGCACATAATTATCATAGAAGT
GTAATGCTTCTATGCCGAGTTCTTCCTGTTTCAGTGCATTGAACTCGCTAATCACATCAA
TATTTTCTTTTGCAACTTCAACGAGATTGCTGAATACCTTGTTTGGCACATAATCGGGAA
ACAGGGACATTTCCAGCATTGACGCATAGTTGCGTACCTTCGCCAGCTTAATGTTTGCAA
GTACGTTTGCAGCATAGATATTTGCCAGTACATCAATATTCTGACGGAAAGGCCGGTAAT
AATAATCAAACACCTTTTGCCGGAGATCCCGGTCAGGAGATTCTAATAGTTGGGCATATT
TTGCATGAGAGAGGTGGATTTTTTCTCCCTTGTGTTCAAATTCCCCGAATAAAATATTGT
TATCATGAAAGGCCAAAAAAGCATCATCAGGCTTTTTTAAGGCAATTTTCAGTTCTGCTA
AAGCAATTTCCGTTTCCTCCGAAAGGATGTGCGGTTTGTATCGGGCATAGCTTTTCAAAA
AGAAGCGATACCCTGCAAGCTGAGAATTTTCGTGAATCATCGTATCGATATCATCAAGCG
ATAAAGACGACAGCTCTTTTTTTATAAAAACAGTTTCTGCAGAAATCTTTGAAACAAGCA
GTTCAATACGGCCCTTCATCTCTTCATACACGGCATTCCGGGTATCTTCAAAAAAGCGTA
CATGCGCATACACATGTAAATTTTCTCTTACGACAGAATGATCAATGTATAACTGCATGA
ACTGCCCGAGTTTGCCGGAATCGGCAAGAGCACCTTTAAACGCCATGAGTTGAGGAAGTC
CTTTTTCCACCTTCCGGTAGTCTTTCTCCCAACAATCATCCGATGCATACAAAACAGACA
AATCCCATTTGTATTTGTCTTCTATTTGATTCCGTGTTTTATTTTTGTTCATATATTTAT
TTGGATTTTACCCTCCACGAACATTTCCTTTTTTATTTTTGGTAATTTTTTTACCCTTGC
TTCCATCTTTAATGCAATACTCCTGCTTCCAATCTTCTTTTTCAAAACCAGCGTTAAAGG
TGCCTTCCCTCTTAAGTATTTTGATCCTTTTTTATCATCACTTGAGTGTTCTGCAAATCT
TCTTTCCACATCGGTGGTAATGCCTGTATATAATCTTCCATGTTTACATCGTATCAAATA
CAAAAACCAATTATTCATTTTTAAATTTCTCACGTAAGCATAATCGGCGCGAAGCATGAA
GCGACCGCATGCATGCCATTGTTATGCACCTTCAACTCTTACAATGTTTTGTCAGAAAAC
GGTCCAGTTGGCAGGCAAACGACTGAATGTCTTTCCGTCCAAACGAAGATGGGCCTCCGG
TAATCATACCGCCGGCCCGGAGTTCATCCAGGAGATTGCGCATGGCCAGCCGCAGTTTTA
TGTTTGCTTCCGTGTAGAGATCGCCTCTCGGGTCAATCGCATATGCTCCCTTCTCAACAA
CACGGTATGCAAGTGGTATATCAGCAGTGATAACCAGATCGCCCTGTTGAGCCATCGCAA
CGATACGATTATCTGCCACATCAAAACCTGCAGATACCGTAATACTTGAAATGTACATAG
ATTGAGGAACCTTCAGATGCTTATTTGAGACCAGAAGCAACGGAATGCGAACGCGCTCAA
CTGCCCGGAATAGGATATCCGCTATCACACCTGGAAACGCATCAGCATCGACGAGTATCT
GCATTTAACGCCCTCTCAGGTTATAATGCACGCTGTATAACAGGTAGCAATGAAGTGGCC
GTAAGATTGCCGCTTTCGCCAGGGCTGAACCGAAAAATCTCTTAATGAACAACCGTTTTT
CCTCTCAGGTTTTCAATAATCCTTGTGCCGCGATTTCTTTAACAGTTTACGAAGACAAGA
AGCATTCAGCAAATATTATTTAACAGGTTTCTAAAAAATTGTTTTAGAAAAACACAATCC
CCTGTTTCCCCTCACTTTTTTACCCTTTCTGTTAATTGTTTCGCTTCGTTTTTCCTTTCG
GTTCCCTAATAAAATCCGGCCATTTTCTCTATCAAGTATCTGTTTGGTATCTTCAATGAT
GTCTTGTGGTATAACCGTTGGCCACATACAACACATTTGATGAGAGACCGGGTTATGTTT
GTACGCCTTCGGGTGCTTTTGGTATAATTTCGCATATGTTTCTTTATATTCGGCTTTCAC
TACACATATGCAATGCAATTAAAATTTATACGCCTATTTGTGCTAAAAGAAAAGAAAATT
TGCATAAATCAAATTGTTCTGCTAGCTTGACAACATATTTTTATTGTGTTAATATTTTTT
ATATTTTTTAAAATTTTAATAATAGGGACAGAGCGATTTTTAATATAAACAATTTAATCA
TAACAATACCAGCAATCCTTTATGCGTTGACAATACATGAATTTTTTCATGGTTGGACGG
CAAACAGGTGTGGTGACCCAACAGCAAGACTACAAGGCAGATTAACGTTAAACCCGCTTG
CCCATATTGATATTATGGGTGCGTTATGTTTTGTTTTTGCAGGTTTTGGATGGGGCAAAC
CCGTTCCCATAAATCCCAATAATTTTAGAACTCCACGCAGGGATAACATGATTGTTTCAT
TTGCAGGCCCTGCATCTAATTTCATTTCGGCATTTTTATTTGGCATGGTATTTCAACTGT
TGCGCAATATTCCCCTGCCGTCAAATCTCTCCACGATGATATTTAACTTATTAATCACGA
TGATTGTCGTAAACCTGTCATTGGCATTTTTTAATATGATCCCAATTTTTCCTCTTGACG
GTTCACATATCCTGGAAGGTTTATTGCCGTATCGTCTATCCGTCCGATACAAAGAAATAG
AACGTTACGGACCCTTTATCCTGTTAGGGCTTATTGTAATGGGAAATTTTACTGGGGTGT
CTATTCTTAGCCTGGTGCTTGGCCCGCCGATAAAATACTTCCTGAAGCTTTTCTCAGGGT
TATCTTAAAAGGGATGATAGCCTTTTTTTTGAAGCGCCAGAGAAAAATGCAGGACTTTTA
GCAGGATAAGCTTTATGGAAATAGCGGATAATTATAAAGTAGATTTAGACATTTATAACG
GACCTGTAGATCTGCTCCTTTATTTGATTAAAAAGGATGAGGTAAATATTTATGACATTC
CTATTTCCAGGATTACAGAGCACTATTTGCACTATGTAGATGCATTGCAGACGCTTGACA
TGAACAATATCGGCGATTTTTTGATAATGGCCGCAACGTTAATGTATATAAAATCGTATA
TGCTCCTTCCAAAGACCGAAATGAAAGATGAAGATGAAATTGAAGATCCAAGGACTTCTT
TGGTAAAACAATTGTTAGAATATAAAAAATACAAGGAAACTTCTATCGTCTTGTCTCATA
AAGCGGATCATTGGGGCAGAAAATGGAAACGGTTATATTATGAAAATCCCTTAGAAACAG
CGACAGAAAACGAAGAGAAAATTCCTCTAGAAGGGGTGAGCCTTTGGGATTTGTTGCAAA
AATTTTCAGACCTGATGAGTCAAACATTGTTTGATGTTCAGGGCAGAACAATTGTTTACG
ACGATACCCCGGTAAAGGATTATATGGAGGCCGTTCTATTGCGTGTTCAACAGAGCGCCC
CTGTTTCTTTTTTTGCGCTTTTTGAAGGGATAAGAGAAAGACGTCGCATCATTGGTTTTT
TTTTGGCGCTATTAGAACTGGTAAGGCAGAATAAGGTAAGAATAGAACAGCCACTAAATT
ACTCCGACGTACAAATATCTTTATACAATTAATTACAAATACTTTAACTCGCCACTTTTT
CACCTCTTTTTTGTGCAATCGTATCCTATAACATTGGCATACATAGTTTTAATTTGAATT
TAATTCGTTAGTTTGTTAGTATCTTTGCTTCTTTGTTTGTCTCGTAAGGCAGGTATTACC
GCCTAAAAATAAACACGCGGACATAAATGTGAGTTTTATTTTTGGCTGCGGCTGCTTAAA
AAGTATTTAAAAAAATGTTTTTGGCATTGAAATGTCATTTGGAGATAATAGGTTATGGTT
TCTAAGGAATTGTTGGAAATACTCGCATGCCCGCTGTGCAAAACAGATGTTCGACTGGAG
GGCGACAGGATTATTTGTGTGCAATGCGGGCGAAGGTATCCTGTAAAAGATGATATACCG
GTTATGCTTATAGATGAAGCAGCGTTGCCAGAAACGAAAGAGAAGGAATCTTAATGGATA
GAAAATCGCTGATTGCATTAATCATTTGCGGGGTAATAATGTTATTATACTACCCCATTA
TACTGCCTTTGCTATCTCCAAAAACAGAGAAGGTAACACAAGAGGAACTCTCTGCCGAAA
AACGACGCCTCGAAACAAAAAATGAAATAAGGACGGTCACTCCTGCGTTGCTGCCTTCTC
AGGAAACTTTGCGTGAGATGGACATACATGAAGAAGAAGTGGTGATTGAAAATGAATGTA
TTAGAACAGTGTGGATAAATGACGGTGCGGCGCTCAAATCGGTTAAACTAAAGGATTTTA
AAAGTCAGGATTCGAAAGATACTTTAGAATTAATAAAAGATGCTGATACGGAATATCGCC
CCCTCGCCATAAGCTATATATATCAAAAGGCAGATTTCCAAAGACAGAGATACAGGATAA
CGGATAGAAGCAAGGGAAGGATTTCGTTTAGCACAAGCCTGGAAAGCGGACTTAATCTTA
TCAAGACCGTTTCCATACCGGATGGTAAATACCAAGTGGATATGGAAATTGTATTGGAAA
ACAATACAGACGCTGAAATTTCTTTAGCATACGATATCATTGCCTCCTCCATGATTACGC
ACGAAGGCGTAATTTCGACAGATATTGCAGGGCTTGTCGGCATCGATATGGGGAACCATA
AAATTAAATTAGTATCCACCGCACCGAAAGGGTTTCCTGCCAAAAATGAGTCTCGTGGCA
TTGTTTGGGCGGGTTCAACGAATAAGTATTTTGCCACAGTGTTGAAGCCTGCTTCCAGTG
AATGGGTAGCATCTGTTCATCTTCAGGCATTTGATATGCAAGGTATGCCTTCAGAGGAAA
AGGCGGAACAGGGTGATTTTATGGTCAGCTTGCAGACGGGGAGAATACACATAGCTCCGC
ATACGTCCGTCAGACATGGATATCTCTATTTTGTAGGCCCGAAGAAAGAAGAGGTTTTGG
GTCAGTATGGCACCATGGATGCTATCATAAGTTATGGGTGGTTAAATGTCATAAGCAAAC
TGCTCCTTGGTTTTTTAAATGCTGTTCATAACGTAATTCCCAATTATGGCATTTCCATCA
TAGTATTAACGATAATTATCAAGGCTCTTTTGTTTCCGTTAACGAGAAAAAGCCAGGTTT
CCATGTTTAGGATGCAACAGTTGCAACCGCTGATTAACCAGCTTAAGGAAAAATATAAAA
ACAATAAGCAAAAAATAGGCCAGGAACAGGTGTTGTTGTTTAAAAAATATGGTGTAAATC
CAATGAGCGGCTGCTTGCCAATGATATTGCAATTGCCTGTTTTTTTTGCACTGTTCAGAA
CACTGCAGCTCTCTTTTGAAATGAGGCAGGCACCTTTTGTTTTTTGGATAAATGATCTTT
CCATGCCTGACACACTGATGTATTTGCCGTTTACCATCCCTTTTCTCGGTAATACCCTGA
ATATCCTGCCGATAATAATGACAGGCGCTTCCTTTGTTCAGATGAAATTAACGCCGAAAT
CTCCAGCCACTGACCCACAGGCTCAGGCGCAGCAAAAAATGATGTCATTTATGCCAATTA
TGTTTGCGTTCATTTTATATAAAATGCCTTCAGGACTTACCCTTTATTGGACAACAAGCA
CTATATTCAGCATCGTTGAAAGCCTATTCATTAGAAAATCTATTAAAAAAATAAAAATAG
TTTAGTGTGATCCCCCCTTTTTTTGCGCTCCCATAGCTAAATATTCAACAGGCAAAAAAT
ATCCCTAATATAACCGTGACATCATATGCTTCCTGAAGTACAGGATACCATTCTTACCGT
AGCAACGCCAGCAGGCAGATCCTTTCATGCAGTGATCAGGGTAAGCGGATCAGAAGCAAT
TCCCTCGATCCATGAAATATTTGTTCCTTCTGCTAATATAAAACTAGAAAACTTACAAAC
ATTTGTTTCTATAAAAGGATGTATTTGTTTGCCTGCGGAGTCATTAAAAATTCCTGCTGT
TTTATATGTGATGAGGCAGCCACATTCCTATACAAAAGAAGATATCGTGGAGATTCACAC
TTTGGGAGGCAGGCCAATCGGAGAAATGATTCTGCAATATATTTTACAAAAAAAAGAAGG
ATTAAAAGACGGTTTGCGGCTTTCGCGGCCGGGAGAATTTACAAAACGAGCATTTTTGCA
CGGACGGATAGATCTTGCGCAGGCGGAAGCGATAAAAAACCTCATTCGTTCGCAATCAGA
TTCAGAACTCGATTTGGCAATTTTGCAATTGTCAGGAAATGCTTCTCTGCGAATTAAAGA
TATTCAAAACAAAATAACCTCCCTTTGTACATATATTGAAATGTCCATTGACTTTTCAGA
CCAGGACATTGAATTAATATCCCGGATGGAAATGATAAACAAAATGGAAGATATTAGAAA
TGATATTGTTAATCTAATGAATAAGCCGTTGACGGATAAAATATCTTCTGAAGAAATTCG
TACGGTACTATATGGCAAACCGAATGTGGGAAAATCGAGTTTGATTAACGCGCTGCTGGG
GGAGAAAAGAGCTATTGTAAGTGACAGACCAGGGACTACGCGGGATATGGTTACCGGAGT
TTTGGAAATAGGAAGCGTGTGTTTTAAATTAACAGATATAGCGGGTTTCGATGAAGCAAG
AGAACCTGTTTTTTTACAAGCAAGAGAAAAGGCTCAAGGTGCCTTGAAAAGTGCACATCT
GTTATTGCTTGTTTTTGCCGGTAATGAAAAAATGGATATCCAATCATTGGAAATAAATCA
TAGTGAGGTTGCCAATAATGTAATTGTGGTGGTCAACAAATGCGATTTAATGCCGGAGAG
TTCTTCCTTTGAACTGCCGGAAGAAGTAAAAAAATATACTGTTGTGTATGTTTCTGCATT
AACCGGCGAGGGATTGGAGAGATTAAAGACACTTATGTTTGATAAAGTTTTGGCCGGGCA
GATAGAACGATCAAACACACTTCATTTTTTCAATGTTTATCAAAAAGACGCCATGCAACG
GTCGTACGAACGAATAGAACAGGCGATAGCGTCTTTCAGAGATACTATGAGCGATGAATT
TATTGCCATGGACCTGAGAATGGCAGTGGACATTCTTGGTGAAGTAGTAGGTGAAATTAC
GACAGAGGATATTTTAGATAAAATATTTCAGGAATTTTGTATTGGGAAGTGAAATGCGCG
AGAGGCCTTCATGGGACGAATATTTTTTGAGGATTACAAAAGAAGTTGCGCGGCGGTCAA
CATGCCTGCGCAGACAGGTAGGTGCTGTTCTTGTTTTGGAAAAACATATTCTAGCCACAG
GTTACAATGGAGCGCCAAGCGGGCTTCAGCACTGTCTGGAAATTGGCTGTTTGCGGGAAC
AATTAAGAGTGCCGCCTGGCGAACGCCACGAATTATGCCGGGGGCTTCATGCTGAAATGA
ATGCTCTTATACAAGCAGCGCGCTACGGAATAAAAATTTCGGGAGCAACCTTGTATAGCA
CAACCTGTCCATGTTCTTTGTGCGCTAAAATGCTGGTGAATGCCGGAATAAAGCGTATTG
TTGCCATTTCCGATTACCCCGATGCCCTTGCAAAAGAAATACTTCATATGGCAAATGTCC
CGGTTGACTTTGCAGGGCTTGAAGAACCTGTTGTGGGCGATGAAAAATAGTAACAAAACG
CCTTTCAAAAATAAAAAGTTTTTGTCCTCGATAGTATACGTGTTAAACTCAATAATACAG
TAAAAACGTTGAATTATTTTTGCTTGAAAATCAATAAAGCAGGTTTTTTGGTAAATCTTC
TTGACATCATATATCTTGTATGATATATACTTCAGACTAACATATATAGCTATAAATGTG
TTTTTGGTACCTTATCAGTAATTTCTTTAACGGTTTTTGTTAAAATATTTAATAGTGAAA
CCCGAAATACTGGATACGAAACGAATTCTAATGATAAAATGATTTTATATTCCAAACGAG
CGCGTCTTTCGTGTTTCGTGCTTGTTTGGTTCTGGCTTCTCCATGTTAGGTTAAGGGCGC
ATGCAATGCTTGTTTTGTAAAGCGGATAATGACAAAGTGATTAATTCTCGTACAACAGCG
GATGGTCTAAGTATTAAGCGCAGGCGGGAGTGTTTGGACTGCGGTCGTCGATATACTACA
TACGAGCGAGTTGAAGAAAATCCATTGCGTGTCGTTAAGAAAGATGGACGGCGCGAGATG
TATGATCGGAAAAAAGTATTTAATGGTTTGCTGAAAGCGTGTGAGAAGCGGCCTGTCTCT
ACCGATATAATAGAAAATATCGTTGATGAAATAGAGCGCGAAATATATAGCAAATTCGAC
CGTGAAGTAAATGCAAACTTTATTGGTTCTCTGGTAATGCAGAAATTAAGGATTCTTGAT
ATGGTTGCTTATGTTCGTTTTGCTTCTGTATACAGGGAATTTAAAGATATTTCGGAATTT
ATAGATGAGCTAAAACCGTTTATGCAGGGAACCAAGAAGAAGATGCGATGAAAGAACAAC
TACAAGTTATAGTATTAAACCTGTTAGGAGGTACGGAAAGATATGGGTAATATGATAGAG
TATGTCGTAAAACGAGACGGAAGGACAGCTCCTTTTGTTGAAAAAAAGATTGCTGATGCG
ATTTTTAAGGCGGCGCAGGCTGTTGGGGGTAATGATCGTGCTTTGGCAGAAGAACTGGCT
GTAGTGGTTTCTATGTTTTTGGCGAAGAAATACAATGGAAATCCCCCGGGCATAGAAAAT
ATCCAGGACGTGGTGGAAAAGGTACTTATTGAGACGGGGCATGCGAAAACAGCGAAGGCT
TACATTATATATAGAGACAAAAGGGCAAGAATTCGTGATTCGCTGAGGGTAAGAAAGCAA
TCCCAGAAAAGAGTGGATACTACAGATGTTTCTCTCATGGTCGATACGGAGACAAAGGAC
GAAACTTTTCCCTGGGATAAAAGAAAAGTCGCCGTAGCGCTGGAAAAGGAGGCGGATATC
TCCGGAGAGGTTGCTGAAGAAATTGCAAGCGTAGTGGAGCAAAGGGTGTTTTCTTCAGGG
TTGAACCGTATTTCAACGTCTTTAATCCGGGAGCTGGTGGATAATGAATTGTTTGAGCGT
GGATACAGTAAAAAACTGGAAAAACAGGCCGTGCTTGGTATGCCCAAATATGATCTCGAT
GAGTTAATACTGTCAAAAAATAAGGAAAACAGCAACATTGCCACTAATAATCCGGAAGCA
ATAAATCTTGCAATTGCAGAAAACACTTTAAAACAATACGCGCTTCAGGAGGTTTTTTCC
AAAGAGGTCTCTGAGGCACATCTAAGTGGGATGGTACATCTTCATGACCTTGGATATCCG
ACCAGAGTATATTGCTCTTCTCATTCTTTAGAGTATTTAAAAAAATATGGATTGTCGCTT
GAGAATTTAGATACCGATTCAGCGCCAGCGAAGCACGCGCGTACATTGACAGGCCATTTA
AATACATTCCTGGCTTCCATGCAGGCATATTATGCCGGGGCGTTAGGTGTGGGGTATATT
AATATTATGTATGCTCCTTACCTTGAAGGGATGAGCCATCAGGAAATGAAGCAGGAGGCA
CAACACCTCATATTTAGCTGTTCGCAGAGCGCTTTTTCCAGGGGGGGGCAGACGTTATTT
CTTGACTTTAATATACACACAGGCATTCCCGGTTATTTAAAAGATATACCGCTATAGGTC
CTGGTGGGAAACCGACGGGAAAAACTTATGGAGAGTATGCGGAAACGGCGAGGAGGTTTA
CTCTGGCGATGTTGGATGTTTGGAGGGAAGGGGATTGCTATGGCCATGTCTTTGCGTTTC
CTAAATGTGATTTTCACATAAATGAAGAATCGTTTAAAGATCCGAAACAATATGAGCTTT
TGGAATATGCCTGTCAGATTGCCAGTGAGAATGGCGTACCATACTTTGTATTTGACAGGG
ATGAGATAACCCTCTCTGCATGCTGCCGTTTACGTACTACAATTGATGATAATTATATGA
TCAAACATCCTGAAAGCATGCGTTTTTGCGGCTTTCAAAATATAACGATTAACCTGCCCC
AGGCCTCCTATAAGGCGGGAAAAGGTAATTGGGATGCGCTTTACAAAGAGATTGATAAAG
CAATTGAAATTGCGGTAAAGGCGCATCTTCAAAAAAAGAAATTTATCAGCAAACTAATGT
CGGGACCGGAAATGCCTCTTTGGGAAATTGGAAAGAAAGCAAAAGATGGTCGTCCATACG
TAGATCTTGAGGCGTCAACATATATTGTAGGCATTATTGGGTTAAATGAATGTTTGCAGT
TTATGACGGGAAAAGAATTACATGAAGGCGATGATATGATCCGCCAGGGTTTGCGCGTGG
TTTCCCACATGTATACGCGTGTGAAGGAAGCAGGGAAAAAGCATAAGTTGAAGTTTTCTT
TGGAAGAATCTCCCGCCGAAAGTGCAAGTAGAAGATTGGCAAAGGTGGATATGCGAAATT
TCCCTGAAGCGGCGGACGTTGTAAAAGGAAATGACGAAAGGGACGGCTTGTATTATACCA
ATAGCATACATCTTCGCCCGGATGCCCCGGTAGATATGATTACCAGAATATACCTTCAGA
GTAAATTTCACACGATGATTGAATCTGGTGCAATAATACATGCATTTGTAGGAGAAGAAA
GGCCGCCGGCCTCCAGCATTTTGAATCTCGTGAAAAAAACATTTAAGAATACACAGGCTG
CTCAGGTTACCATATCTCCCGAGTTCACCATTTGCAACGATTGTAAAAAAGTCACAAAAA
AACTTACGGATATTTGCGGCTATTGCGGGTCGAGAAATGTTTATGGTATAACAAGAATCG
TAGGCTATTTCAGCCGTATAAATAATTGGAACAAATCTAAAATAAGTGAATTGGCGGACA
GGCATAAGGGCAATTATCGTGTAGAGGATATTTTTACGGGCAAGAGTGCTTCTGTAGAAT
CTTGTGCGGCAAAAAGTTAGAATACGAGCTTTATTTAACATGGCAGCGGTAGTGGTGATG
TTTTTCAAATTTTTATTTAGATTTTTTGAATGAATATACCAATTAAAGGTTTTATTGAAA
ATAGTCTCTTAGAGTGGGAAGGAAAGATTGCCTCCATCATTTTTCTGCCAACGTGCAATT
TTCTCTGCCATTATTGTCATGCCCCGCATTTGGTGCAAACCCCGAATAAATTAGAATCAA
TACCTTTGGAGTCAGTAACGAAAAAACTACAGCAAAGTTTTGGGTGGATAGATGGCGTTG
TTGTTTCGGGCGGAGAACCCACCATGTATAAGGAATTAGGCGAATTGCTGAAAATATTCA
AGGATATTGGTGTTCTGGTGCGCTTAGATACAAACGGAACGAATCCTTATGCATTGAAAG
ATTTAATCGAAAAAGACCTTTTGGATTGTATTGCAATGGATGTAAAAGCGCCTCTTCGTA
AAAATAAGTATGAAGAAATAGCTGGAACTCCCTGTAATGTAGAGGATATTGTAAATAGTA
TTCATATTATTATGGAGAGTGGCATTGAGTATGAATTCCGTACTACGGTCTGTCCTTCAC
AATTGGATCAATATGATATCGAGGATATCTCAATGTCCATAAGGGGTGCAGAACGATATA
TCATACAGTCCTTTAAACCGAATCATTGTTTGAATACGGATATGTTAAATGAAAAGCCCT
ATTCTTTTGAAATGCTCAGGGAATTTGCAATGGTGGCAGGCAAATATGTTAATTATTGCT
GTGTCCGGGGAGATGAAGGAAAAGTTTTATCGAGAAATTGGTAGGTTCATTATACCGTTG
GTCCCAATAATCTATGAGAGGGGGTGATATTTAATGCCGGTAAAGAAGTGTGGTACTTCC
GCAAAAACAGGAGCAAAAAAAACAGCTACAAAGAGTGTTGGCACCAAAACGACAAAAGCA
AAAACCGCAACAAAAGCAAAGACAACAACAGAAAAAGCGAAGACGACGACAAAAGCAAAA
GCCAAGCCTGCTGCAAAGAAGGCGAAAAAGTAATAGCCAGTTTAATGTTATTTATATTTT
AGCAGACACATGTATTCAAAAGTATTTATGTATACAGGTTATTAGGAACGAGACAGTTTT
GCATACGTATTTTTATTGGTATGGGACCAATCTATGTGTAATGGGGGAAGGGCGTTTCGA
TTCTATCGGAACGTCCTTCTTTGTCATTAATTAGCCAACTAAAGGATCATGTGTTCCGCC
TCTCCCCGCCCGTTTTTAACAGTAAATCGTGGGCTACGGAATGAAGGTTTTCAAAATTCC
AGAATAGCATCGAGTCTGTAGAGATGTAAATGCCTCGCGTCTCTGTTAGCCAAAAGATTA
ATTTAGCACAAGAAGTTTTAATCTTTTTAACAAATCAATTAATAAACATATTCCTATCCC
TCTCGAGAGGGGAATTTTAGCTGTCCCCTCATGGAAGGGGGTTTAGGGCAGGTAGAAAAG
TCTTTACATACAACCTGTCCTCTTTTTTTGGAGCGGAACCTTAAAAAGTCGTTGCCAAAG
ATGGCAGAATTTGATGTTAAGGAATTTCAATCTTTTTAGTTAAGCAATTAACAAACCCAA
TGCGGCCCCTATGGTAGGCCATGTATCCTTGCATGGTTTTATGACATGAAATGCAATACG
CTTGTCCTGTCAATGAGGAGAACTTTGGATGTCACCTCCCGGGAGAGGATCGAGGGGTAG
GTAAAATAAAAACCGTCGGGGTTTTGTTTTTTAAAACCCAACCTAATTAAAAAAAGTAGC
GCAGAGTTATGAAATTAAAGAAGCTGGAATTGTTCGGATTTAAATCGTTTGCCGAAAAAA
CCGAAGTTGTTTTTGAGGACGGCATAAATGTAATTGTCGGTCCCAATGGATGCGGCAAGA
GTAATATAGTGGATGCTGTTAAATGGGTGCTTGGCGAACAAAGCGTTAAATCGTTGAGAG
GCAATGAAATGTCGGATGTTATTTTTAATGGCACCGAAAAAAGGCCCTCTCTTGGTTATG
CGGAAGTATCGTTGACTATTTTGAACAATAAGGGACTATTGCCTCTGGAATATACTGAAG
TGTGTATTACGCGCAGGCTGTATGCTTCCGGAGAATCTGAATATCTTATTAATAAGCAAA
CCAGCAGATTAAAAGACATACGCGAACTTTTTGTAGATACAGGCTTTGGTTCAAATGCGT
ATTCTGTGATTGAACAAGGGAATGTCGATGCGTTACTCAGAGCGAATGCTCACGAAAGGC
GTGCATTGTTTGAAGAGGCCGCAGGTATCAGCAGATTCAAATTACAGAAAAAAGCTGCTT
TGTCTAAATTAGAACATGTGGAACAAAATTTGTTACGAATAGGCGACATTGTTGAGGAGC
TACAAAAGCAGCTTCGTTCCATAAAAGTTCAGGCATCGAAGGCTAGAAGATATCAGGAGT
ACAGAGAACAATTAAAAAAACTAAAGGTAGGACTTTCGCTTAAAAATTACAGAGAGCTTG
GTGACAATAAGGCGTCTGTTTCTGAACAAATAAAACAAATAGAAGAACAAAGACAAAAAG
TAACCACTATTATAGATACTCTTAAATTACAAATAGATGAAGTTGAAGAGGCCTTGGAAC
AATTGGAACTGCAATCAGCGGCATTACAGACGGAAAAAATGAGCCTTGAGTCGCAAATAT
CAAAAGACGAGGATAAAATAAAATATAATACCGAACGTATTAAAGAATTAAAAACCCGGC
GCGAAAGACTCTTGGAACAGCAAAAGACATTGGAAAATAAGATAGGCGAAACAAAAAACA
CTATTTTAAAATCTGAGGAAATGCTACACGTATTGACGCGGGATATAGGAACGGTACAAA
ACGACCATCAGAATAAAGAAATTTCAAGTAAACAAATAAACCTTGAATGCGATATTTTGT
ATCAGGGCATGGAAGAAAAAAAGGCGGAGGTTATTGCTACACTGCAAAAAGAATCTGGCG
TACAGAATGAAATCGGCAGTTTGACTATGGAAAAAGAAACATTGATGGGGAGAGTGATGA
GGCTTCAAAAAAGGCAGGACGAAATTGCTTCATCTCTGAATATGTTGAAATCGAGATATG
AGACCGTTGCAGATGAAAAAAATACTATTACGATAGAGTATGATATTTTAGAAAGCAATT
TATTCGCTTCAAAAGGCCGTATACAAGAAATTATTAACACAATCCGTTCCTTAGAAGACC
AAATTAACCTAAAAAAACAATTGCAAAGCAGTAAAAAATCGCGACATGAAGTACTGATGG
ACTATGAGGTTCGCGCAGAGGGTATTGATTCAGGGGCAAAATGTATCGTTGGAGAATCGC
AGAAAACAGATTCTGTTTTGAAAGGTATACAAGGCATGATTGTGGATATGCTGAAGGTGG
ATTTGCAGTATGCTCTTGCCATTGAAGCTGCATTGGGAGATAAGGTGCAAGGCATTGTTG
TGAGCACCACGCAAAATGCAATAGAGGCGCTTGCCTTTCTACTGGAACATCAAAAAGGAA
ATGCCATTTTTTTCCCATTAGACCGTATGCATGGGCAATCTTCTCGCAATGAGGAAATTT
TACAAAAACCAAATGTCATTAGCGTTGCAAGCCGTCTTGTTAATTGCAGGGAAGATATTC
GGGAGGTAATAGAGGGATTTTTGGGCAATGTCCTTGTTGTTGAAAATCTTGAAGCTGCAA
TGTGGCTGAATAGCCAAGGCATCAATGTTCGCTGTGTAACACTGAATGGAGAGTTGTTTG
AATTGGACGGGACAATCAGCGGCGGCAGAAAGCAGGGGCAGGTAGGCATTATTTCCCGAA
GAAGTGAATTGGAGAAAATTGAAGATGAATTGCTCCGTATACAGGAGGAACTGGAGAGGC
TTGAGGGGGAAAAGTATACGTATGTGGGCGAACTGACCGGGCTTGAAGAGAAAACTGCCC
AATTGGCGGTAAAGATAGAACAGTTGAATTTACTGAAAATGTCAAAGGAAAATGAACTTT
CGCAAAACAGACAAAAACAGGAAGAACTTCTGGCAGAAGAAAAGATGAACGAAGAGGAAT
CAGACGAAATAAACGGCGAAATAGAAAACACCCATGAACGCGAAATTTTATTGAGGGAAA
GATTGGAAGTCCTCAATCAACGCCATGAAGCATTAAAAGAACAAATCGAAGAGACATCGA
TGCTTGTTAAAGAAAAGGAAGTTATAAGGAAGGAAATGCAGGAAGAAATTATGTCTTTAA
AGGTGATGCTTGCACAGAAAGAAGAGAAAAAAGACAGTCTGGCAGAGACGTTAAACAAAC
TTTCCGCAGACCTGCAGGAAATGGAAGAACAGGTTCGGGATATAGCAGATGAGCATAAAA
ATTGTCAGCAGAAAATATTTGATGCGGAAATAGAAATCAAAAATACGGAACAACACATTG
AGGCGCTTCAATCAGAAAAAATTGTTATTGATGAAAGGACGGAAAATCTGAGTGCAGAAA
TAGAAAGAAATGATTATCATGCCGCGGAATTACGTACATCCCTGGAAGGAAACCAGGCAG
AATATGGGAGTGTAGAACAGCATCTTCAGGAATTGCGATTTAAAGAAAATGAATATAATA
TCCGTATAACCAATCTTGAGGAACGGATAAGAGAAGAATATAAACTTGAAATTTCCGAAC
TACACAGTAACCGTGAAGAAATTGAGCAGGAACTCAGCAGTTTGAAGGAGAAGCAAGCTC
AGTCCGACGTTTCACCGGAGGAATTTTGGGAAGCGGTTTCTGTTGAAATAGAAGAATTAC
AAGGAAAAGTGGAGCGTTTGGGCAATGTGAATCTGGAAGCCATTGCGGAACAGGAAGACC
TTGAAAGCCGGGAGGGTTTTCTCCTCACCCAAAAGGAGGATCTTGAAAAGTCGCATACGA
GTCTGCTGAATCTGATAAAAAAAATTAATCATACGAGCCGTGAATCTTTTGAAAAAACCT
TCCATGAAATCCGTGAAAATTTTCAAATGATGTTCCGGAAGCTGTTTGGCGGAGGAAAAG
CAGATATAATTTTGGAGGAGAACGTTGATATCCTCGAAGCGGGAATTGAAATAGTTGCGC
AGCCACCCAACAAAGAACTTCGTTCAATCACGCTCCTTTCCGGGGGAGAGAAAGTGATGA
TCACCGTGGCGTTGCTGTTTTCGGTATTTCAGACAAAACCAAGCCCCTTTTGCATCCTCG
ACGAGGTGGACGCCGCCCTGGATGAAAGCAACATCAACAGGTTCAGTCTTATTATTAAAG
AGTTTACCAGAGACACGCAGTTTCTCATGATTACGCATAATAAAGTTACTATGAGCATTG
CGGATGTGCTTTATGGCATCACGATGCAGGAACCAGGGGTATCAAAAAAGATTGCCGTGA
AGTTTGATGAGATTGAGAAAAAGGTTGCTTAATACGCAGAATGGCAAAATGTGTTTGACA
ACAGATGAAGGAGTGAGTATCATTACCCGCAGTTGTTGAAATAAGAACAAATATATATGC
GATGGAGTTCGCTTAATCGCTGCTATTGTAGCTAATAACTCCTGTCAAAGATTTCCTCTG
GCAGGAGTTTTTTTATTTTGAAAAACCCCTGTCAAACGAATGGTTTTGGCAGGGGTTTTT
CTGTTAAATTTACGTATAGGAATTTCAAAGTTTTTGTAGAGACGCATTGCATGTGTTTCC
CCGTTTTGTTTATTCAGTTAAAAGTCGCCTAAGACCTAATTAATTCAATTAAGTAGATGA
ACAGCTACGTTTGTTTTTCCGGAGGATTTGAAGTTTCATGTTAGATGAATTTGTAGAACA
TAAGAAAGAAATATTGAGTGTAATTGAAAATATAGAGGACTTGTCAAAAAATGATGCTGG
GATTGGAGACGGCCTGCTTGCTATGGTCAGGAAACGGTTGGTAACAAACAGCTTTAATCT
GGTGGTTTTAGGACAGTTTAAAAGAGGCAAAACGACTCTTATCAACAGTTTAATTGGCAA
AGAAGTCCTCCCATCATCGGTAGTCCCATTAACTTCTATTGTGACGATCCTGAGATTTAG
CCATGAAATCAGATGTATAATTTTCATGGAAGATGGTAGTGAAAGGGAAATTAGTGTGGA
GGAATTACCTCGGTATGTTACTGAAAAGGAAAATCCAGGAAATGTACGCAGAGTGCGATG
CGCTATCATTGAATATCCGTCACCTTTTCTTGAAGCGGGGATGATGCTGGTCGATACCCC
GGGAGTGGGATCAACCTTTCTGCATAACACGGAAACGACGTATGGATTTTTAGACCACCT
TGATGCCGCATTGTTCCTTATGAGCGCTGATGTTCCCATCTCACAGGTGGAAAAGGAACT
CCTTGATACCATCAAAGATTCCACACAGAAGATATTCTTCGTGTTAAACAAGATTGATAA
TCTGACTTCGAACGAGATGGAGGAAATAGTCGCCTTTAATAAACAGGTGTTAGAGGAGAT
GGGGTTTGCCGTGCATAAAATCTGGCCTATTTCTGCCAGAGAAGCACTGAAGGCAAAAAT
AATCAACAATGACGTTCAGCTTTTACAGAGTGGTCTTTTGGAACTTGCAGACGCGTTGGG
GAGTTTTCTTTCTTCAGAAAAAGGGAAGATTGTCCTGAATACAACAATATCCAAGACACA
GCGGTTTATCTCCCGGAAATTATCTCAGATAGCTATTGAGAAGAGAACATTGGAGGCTTC
CGGTGAAGAATTAGAGGATAAGCTAAACACCTTTTATAAACTGGTTACAAACCTGAAACA
GGATAGAGAGGATATTGCTTATCTGCTCAAGGGCGAATCCGACAAGTTGTGTTTGAAGGT
GGAGGATATGCTAAAGTCTTTAGAAGAAAAAGAGACAGCGAGAATAAAACAATGTCTTGT
GGATTTCTATGAAAAAAATCCTGAGTTTAGTCCAACAGTTTTTCGGGATGAGATGCAAAA
GGTTATCAAAGAAGAGATTGTCAGGGGATTCGATGTGTTTAGAAAGGATTCCGAGCAGGT
GATTTCTAATAATATGCAGGAGGCCTTTAACCGTTTTACGAAACGTTCCAACGATATTAT
ACGTGAGTTTAAAACGGCTGCCGAGCTACTCTTTGAGGTAGCTATGGACACGACGGAATT
TGCAGTGGAACTGACGAAAGACAATAACTTTTATTATATGGTGCAGGAATATACGGCGCC
TACCGAAGAAGAAGTTAAGTCTATTCTGCGTACTTTTCTGCCTAAATCTATGAGCAGGAA
GATGGTTTTTCATGAGATGATGGAAAGGGTGTCTTCTGATGTAAGCCGGAATTGCGGCAG
AACACGCTCAGACCTTACAACAAGGATTCACAAGACCATTAACTACTATGCAAAACAATT
GAAAGACCTTGGAAGCGACCTTATAGAGCAAATTGAACAAGCTATTCAAAAGGGTCAGGA
GAGACGAAAGGCGGGCGATGAGTTTGTACGGATTGAGTTAGAGTTATTGGCAAGCAAGGC
TAAGAAGCTGGAAGAACACAAAGGAAAACTGACAAATATTTGGGATGCCATTAATTTGGT
TGACGTAAAGCAGGAGCAAATAAACATGGTAATGGTATAAGGTGTGGTTCTGAATAAAGA
GGCGATGGAGTTCGCCTGATTGCTATGTGATAGCTGATAACTCCTATTGAAGTCTTGCTT
CGACAGGTGTTTTTATTGGGGAAAATCTCTTGTCGGAGCATTAGTCTTGACAAGGGGTTT
TTTGTTATGCCGTTATATTTCCAAATTGAAATATAAGCAAAAGAAATAATGCCCTTGTCG
AATTTTTATAGGAGGGAGATATGGAAAAAGCAATTGGCATTATTGAGAAAAAAATACGAG
ATGCATCTTGGGAAGACGTGAAAAATGTGTTTGACACCTTCCGCCACCTTGCCGCAACCC
TAAAACAGGATAAGGAAAATATTTTGTATTTGATCGAGGACAAATTGGGTATGTTGTGCT
TAAAGGCAAAGGAAATGGTAAAGGATTTTGAGGAAAAGGAAATACTGAGGACAAAGCAAT
GTCTCCATGATTTTTTTGGAAAAAGTCCGGATACCAATTCCACCGTTTTGAGAAATGAAA
TGCAGAAAATTATCAAGCAGGAAATTGGTAAGGGGTTTGATGTGTTTCAAAATGACTTTG
AGAGGGCAATCTTAAAGAATATGCAAGAGACTGTCGACCATCTTCTGCGGCATACCAGAG
ACATGATCCGTGAGTTTGAAACAGCCTTAGAAATCCTCTTTGAGATACCTATGGGCCAAT
TTGAATATTCTATGGATATATACAAGGATGGTAATTTTTATTGCATAGTCCAGGAGCATA
CGACAACTTCTGGTAATAAGTTTCATTCCATTCTGCACTCCTTTCTTTCACAACCGGCCC
GCCGAAAACTGGTTTTACATGAGATGATATCAGAAATAGCATCCAACGTCAGCAGTAATT
GCGACAGGATACTCTGTGACGCCACAACAGGGATTTGCGCAACGATTGAATATTATACCC
GGCAACTGAAAGGCCTTGGGAACGACCCTATTGCGCGAATAGAACAAGCTATGCAAGAGG
GGATAACACAACGAAGCGCAGAAAATGGAATTAGTAAATTAGTCCATCGGAAACTTTTAA
CCGCGTAATGGCAACGCGTGTCTTGCCACTCACGTGAATTGTTACCGTGCATACCTAATT
TGATGGATTCCCATGCTGGTGTAATGAGAAGGATGGCAAGGAAAGTGATAAAGAGGATGC
ATCATGCTGAATAAAGATCAAAAAAGAGGACTTACGATAGCCCTTCGTATTATGGAGGAA
AATATCCGGTATATTGAACAAGTATTCAATAACGACGACTATAATGGCATCCTTTACGAT
ACGAAGTGCAACATGGACGAAGGAGTCAAAAGAGAAATTTTTAAAAGGACATTGCTTATA
AAAAACAGAATAAAGGCGCTTTCAGAAAGATTTGATCTTGAAAAGGAACTGAGAGATCCG
ATAAAGGAGATTTTTGGGAAAATGGTAACACTTTAGTTCTTTGAAAAATTCCAATAATCC
CGAAGGGATGAAATGATTATAGAAATTATACGAAAAACCCATAATTAACCCCGAAGGGGT
GATATAATTTTATCTTTCATGAAACACCGGACAATGGCGATTATGTCATCCCTTCGGGAT
TAGGCGTGGTTTTACCGTGTTTTTCTATAATCATATTACCCCTTCGGGGTTCTCCTTTTT
TCTCGGAATTTTTCAAAAAGCTAAAGTGTTACGGAAAATGTCTTCATGCTGGTGTATCCT
TGAAGATGCCAAAGCAAGGAAGTTGAAAAGGTATGGAGTCGTTGCAAATGAGCTTGAAGA
CGTTCTCGACCCACACCTTAATGGAATTATTGATTTGATTTTTGATATGGAACGTCTTTT
ATTAGAAAAGCCAGGCGGAAAATCAGAAAAGGAGTCGATTTTATGATAAACATAAAAGAT
GGCGATATAAACAATCGGGGGTATGGCACGCCAGTTATTGAGGTCGATGCCTGTGTGCCT
TCAGAAACGGCTGAGGAAGCGGCACCGGTAGGTACCGCCAGGGCAACCCTCGCTTTTATC
CTACTCGTTCTCGGTATACTGGCTTTCATATTGGACGTCTTTTACTAGAAAAGTCCAACA
AGACATTATATAAGGAGTCGATTTTATGTCAGAAACAAAAGGTACTGATATAAGCAATCA
GAAGTGTAACAAACTGGTTACTGGGGCCGATGCCTGTGAGCCGTTTGAAACGGCTAAGAA
AGCTGGGCTGGTAGGTCGTGCAAGGACGAATCTTGACGCTTTAACCCTGCTTGGTCTCGG
TATACTTGCGGGGGTCTTTATTGCGCTTGGTATGCAACTATCCGTGTTAGTAACCCATAC
CGCAACCTCTAGCTATGGTTTAAACCAACTTGTCGGGGGTGTGGCTTTTACTCTGTCGAT
GGTTTTAATAGTAATCACCGGCGCAGAACTTTTTATGGGAAACCCTCTTGTCGCAATGTC
TTTTCTATCCGGGAAAATTACCGGCAGGGCATTTACGAGGAATGTAATCATAGCGTTTAT
TGGTAATCTTATTGGAGCGTTAACCTTGGTGGTATGGATATACAAATCTGAGCAGTGGAT
GATGAGCAATTACCTGCTGGGCGCAAAAATTATTCTCATGGCTAACGAGAAAGTAAACAC
CTCGTTTGGTGTACTCCTGGCGCGCGGAATGATGGGCAATGCACTGATATGTCTGGGTGT
TTGGCTGTGTTACTGCAGTAAAAGCAATATTGATAAAATACTGTCATTGCTGTGGCCTGT
TTCCTGTATCATGGCATGTGGGTTTGAGCACGGTGCTGTCAATATGTGGCTTATCCCCAT
GGGGATTATTCTGAAAGACAACCGAATGGTGCTGACCGTTGCAGAAAAGGTACATGGTGG
GAGACTAGACCTTTCCAATCTCACCTTTTTTAAAGGATTTTTATTCGATAATTTGTGTCC
TGTCGTTCTCGGAAATGTAATCGGTGGTGTTGTGTTAGTTGCAGGTGCGTACTGGTTTGT
ATATTTACGCTTTCCTGAGAAGGGAAAGGAGGTTTAGGGTTAATGGGAAACGATATGTCA
GAATTCCGCCGGGCAGCACATGCCGGTGCCGCGCATTCGCCTGTGCAAACCGCTGCCATT
GTTGAAAACAAGGCTGTCGCAAGGGCAGGATTGCGTGTTATGCAGACCTTTATATTGAGT
ATCATGGCCGGGATATTTGTTGCCATGGGCGCACAGTTTGCTACTTTTGTAACGAGTGAT
TCTGCTCTCCATTTAGGCATTACCTCTCTTATTATGGGTATAGTGTTTTCACTCGGACTC
ATACTGGTTGAAACCGCCGGGGCCGAACTCTTTACCGGTAACAATCTCAACGTTATGGGC
TATCTTAGCAAACGTATTACAACCCGGGACTTGCTCAGGATATGGATTATTGTGTATGTG
GGTAACTTTATAGGCGGGATCCTGATGGTCTTCTGGATGTATCTGGCTCATCAATGGGAA
TTTTTTCATTTTATGACGGGCGCAAAGGCGTTGCTTATTGCCCACAAAAAGACTACCCTC
TCTTTTGAGGCAGCCCTGGCAAGAGGTGTGCTTTGCAATGCCTTGGTATGCCTTAATGTT
TGGTTATGTTATAGTGGTAGAAGCATGGCAGATAAGGTGCTTTCGGTTCTGTTTCCTATC
GGCGGTTTTGTTGCCAGCGGGTTTGAACATTGTGTTGCGAACATGTATTTTATCCCGATG
GGTTTGGTATTGCGGAAAAACCAGGCTGTCGTTGCTGCTGCAGAAGAGATGGCAGGTAAA
ACATTAGATATTTCACAACTTACATGGAAGGGATTTTTTATAAATAACCTCTTTCCGGTC
ACCATTGGAAACTTTGTGGGCGGCGTTGTTTTGGTGGGCGTGGTATTCTGGTTTATTTAC
CTGCGGCCTCACAACTGCTATAGTAAGCGATAAAAGTAAGTTGTTATTCCTGCGAAAGCA
GCAATCCGGTTTTCTGTTTCATTTCTCTGGATTCTCATTTAATTCAAAGGATGGATGTAT
CATGACATTTTATTGTCCGGAATGTTGGAAGGAAATAAATGCGGTTGAGGAAACATGTCC
TTTCTGTAATGCGGATATATTGAAATATGAAGGCATGGATTATGAGAAAAAATTGATAAA
TGCGCTAAGGCATACAGAACCGGAAACAGTTCTGCGGGCAGTATATATCGTAGGCAGGCT
GAAAAGTGAAAAAGCGGTGAAACCTCTTATTACACTCTTTAAAAAAACGGACAGTACCTT
TTTAAAGATTGCAATACTCAATACTCTCTGGGAAATAGGAATTCCCACGTCTGTAGAGTT
TATTGTAAATCGATCTGATTTGGAAGTGGGAATTGTTGGGAGAACGGCAAGGGACTTGAC
ATACAGGTACATTACTAAATCACAGTGAAAAAGCGAGTTGAATAATTAAGAGTCAAAATA
AATGGATAGAGCAAACGAGGTATATTCGCGAATTATCGGCGTCCTTCTTCTGGTTAATAT
ATTTAAGAAGTAAGGATATGATATTAATGCTTTGCTGGCAGAAAATATGAAGTACTGTCC
TTTATGCGATGAGTTGGAAAAAATAGTGAGCAGAAACGGTGCATAAGTGGAAAAAGATGT
GTTGTTTGGAAGAGAAAAAGAGTGCCAATTTATAACCGGCTTAATGAACGGCAGGAAGAA
TATCATTATTTACGGTGAGGAAGGAACGGGTAAAAGCGCCATTATTCATGAAACAGTAAG
CCGGAGGAAGGCAGAAAAGTTACTTTATTCTCACAGCAGCAAGACATTAAGGGAATCATT
AATAAATCCTATTCTCTTTCATGGTAAAGAGACTAAAGATGTTCAGAACAAGAATATTGC
AATGTTGAGAAAAGCATTCTTTAGCATGCTTGACAGGGAAAAACCCGCATATATCATTTT
TGACCATGTAGAATTAGTTACGCCGAGACTCTATTATTTCTTCCTGTATTTAATGGATAA
AAAAATTCCTCTCATAATGATAAGCCGTGGAATAAGGAAAAAAGATATCGACCATTTACG
CATGATTTTATTTGATTTTATAAAGGTGGAAATAACGAATCTTGAAAAACCCGCCACGGA
TAAACTGGTAGATTATTTTGTTAAAGAATTCAATATTAAGGTGAACCACACGGACGATTT
CAGAAAAGACATCTATAAGTTTTCAGGCGGCAATCCTAAAATCGTCAAAGAACTTTGTTT
CATGGCAAAAGACGCAAAATATCATTCTTGCGGCAATTGCAACGTAAGGCTTATTGATTT
AGACCATAGAATAGGCAAGGCAACAGGCGGCAGTACATGAAAGCCCTTCGGACGCTGGAT
TTATGAAAGTGCATATCTATTGTTTAAACAGAAGATATTCCCCGCACGTTTGCACGCAAG
GGGAAATGGATAAATAATCCGGTGGGTTTTAAAAAGAAAGAAGGGGAACGATATCTTATT
TTCATGGAAGGTTTATAAGTAAATGTGAGAATTTCGGGCTAAACAAAGAAATAAAATTCA
AAAAAAACTTGCGCTTTATATGGAAAATGATAGGATTCGATGTGTAGCGGAGAATTTTAT
TCATCTGATTACAGTTTATAATCATTAACATTTTAACATAAAGGGCAAGTTATGTTAAAC
GCATTGGCGAGGATAGGGGATAATACAAACGTTGTTGCGAATGCAGCGGCTCTTGTACCA
CACTATAATCCCAAAAAAGAAGCCGCCCGGAAGATGGCGCAAGTACAGTCATCAAGCCAG
TCTGACAAATCTAATATTAGCGACAAAGAGGAAAAGGATTTGCCGCATATGGTTAAATTC
AAATTTAAAGATGGTGACGCAATCCATAATTTAAAACATAGCATTGACTTTGTCGCGTAA
CCCCCAGTTTGCAAGACATGTTTAAGATTTAGTAATCGCCTTGCATAACCCCTCCAGCAC
CTATATTGACATGAAATGTTGTGCGTAATATAATATGCGCGATTTGATTACAGGCGTGGC
AAATATGCAGGACGATTATAGCGAAACTTTTTTAAAGAAAGGGGGCTTTTTATGAAAGGC
CTTTTTACGTTTGCAGCAAGTGTCATTTTTTCTTTATCGATGATGAGCGTCGGCATGAAT
GTCGCGCATGCATTTCTTAAGGGGCCTGAAGATGGACGCACAGGATCTCCTGCAGATAAT
TTTGCTACCTGTGCGACAGCAGGGTGTCATGATTCTTTTGTATTAAATTCCGGCAGTGCG
GTGTTTTCCATTTCTGCGCCAGACACATATACACCTGGAGAAGAAGTAAGTATTACCGTA
TTATTTAGTGATTCCAGCAGTGCAAAACATGGTTTTCAGCTTTCTGCTTTGGATGCAAAA
AATGAGCACGTCGGGCTTTTTAACAATGTTGATAATAAGACGCAAACCGGAGAAGGTGAT
TATATTTCACACACAGAAAGAGGAACTGATGGTTCAAGCTGGACGGTAGTGTGGATGGCG
CCTTCTAGTCCTGCCGATGACCCTGTTACAATTTACGGTGCAGGGAATGAGGCAAATGGC
AACGGAACCAATAAGGGTGATTATATTTATACGACAACGGCCTCAATGGTTGCTGAAGAT
GCAGTGCCAGGTTCGTGTGCGGCAAAAAGTATAGATGTCCCTAATTCAAAAATAAAGCTG
TTGTTTGGGGAAAATGATGAAGTGGCAGTCAGGGTAACGGGGGATAGTGATTGTGTGGCA
GAAGGTGTGAAAGTTACTGCATCATTAAGTAAGGCGGGTAAGAAACGCGTAGAAATATCT
CCTGAAAGTGTGGAAACGAATGAAAATGGGGAGGCGAGGTTCACCATTACTGCCAAGGAG
AAGAATGGCAACGCAAAAGTAACATTTAAGGCCGATGGAATAAAAGGCAAAAAAGGCAAG
GCAAAACTGGTAGTGAAGGTAAGAAAAAAATAAAAAGATGCTTAATTTTTTAGAAATGTT
TGGAAAAGGGACATCACGATGAAGGTGTGATGTCCCTTTTTTGTTGAATAAACTGTGCAT
GTATAAAGGTTCATGGTGTGTGTGAAATTTGGTACAGTACTTTCATCTATCCGAAGGAGG
GAAGTATTTCGGGATTTTTTCGCAGGCCGGAAGGCCGTTAGCGATGCAAGTATTTGGATT
TCTGCCTTTTTATGCCCCTACATGCATTGCCCTTGCGGCAGTTTGCGAAATGTATATATC
CCTCTTTTTTATTTGATATGCAATTAATGAATGATAAACTAATGCGAATGATTAAATAAA
TCTTTTTGGCAATTGACAATAGAGTGATTACGGGAAGGATGCGAATTTGAGAAAAGTGAA
ACTGATTTATAAGGAATGCATTGCAGCGAGAAAATGAATTAAATGGTTAAATTATACGTA
ACAGTTTTGTTTTTGGGCATGCAATTTTTTACCGTTGTCCGTGGAGATATAATCGTGTTG
AAAGATATCGATAAAAAGATTGATTTCAGGATACTGGGGGTCACGGATGAGTATGTGAGT
ATAGAAATACCAAAAAAAGACATGAAGTCTTTAGATATGTTGTTTTTACAAAGGGATACT
TTCCCGGACGTGATTCATCTGAATACAGAGGAAATATCTTTAAAATGTAAGGTGAAAGAA
ATAAAAAAAGACGAAATAATCGTAATGATTCCTACGCTTGCGGTATCTTCTCTGCAGATG
TCATTTCAGGAGAATGGAGTTGAGGAAACGTTTCCGGCTAAAAAAATGTACAAATCGCAT
GTGGCGGAAACGGGGAAACGCATGGATAGCAAAAAAGAGCGGCAGAGCGAATCTCTTGAA
TCTCAAATACAAAACTTGACAGATAATAGAGAAGAAGAATTGACAGATGAATTAAGGACA
GGCATCGTTGGTAAATCAAATGCAAAGAAATATTATCGTTTCAAAACAAAAAAAGTTTTT
GAGGAAGAAGATGCCTTCGATAAAAATGAATTTGTTGATTTCGGAACGAACGCGGACGAC
GGGGCAACCCGGATATGGGAGGAAAAAACATCTGGCGCAAGCGGAGTTGAAGCAGATAAA
TTGTTGCCTGAGGAGGCGGTTGATACTGATGGGGAAGTAGCAGAAGAGGCAACGGTCTTG
CAAGACGCTAGTCTTGGCAGCGTAGAAGGAAGGATATTAAAAAGCGGAAAACCCATAAAA
GATTGCCAGGTGCAACTGCGCAGACTTGAGAAAGGTGGTCTGTTGTCGAGGGATTATCGT
CTGGTAGATGGTGCCTTGGAACTTGAAATGGTAACGAATGATGAGGGTTATTATCATTTT
ATGAATGTTATGCCTGGCGAATATAAATTATATTGGAAGCTCCATTGGAAACTACGTGGG
TAAGGCGTTTCAAAATGGAGCCTGATATTATTGTGGAGTCCGGGAAAACAATAAAACCGA
GAGACATTGAAATTTTGAAAAGAACGTTAAACTAATAATAAAAAGTACAAAAATTTTTTC
ATCGTTACGCTGAAAGGCTTGCATTGTAAAAGCGAAACGGTCATTTCATTTGTGAAACTC
ATTTTTTTGAGTCGTGATAGACTACCCTTCCCCTTTCGAGAAACTAAGAAATTGAAGATT
CATTAGTTACACAATTTATTTTATTTTTTTATATTTTTTTTGAAAAAGGCACGCATATTG
TACGTGTGTTTTGGCTATTGCTGAAATTTCACGTGTCGGAGAATTTTTACCGGTTTGTCT
GTAAGTTTCTGGTTGACAATTTAATTTTGCAAAAGTATCATATCCGACCGTTTTGATATG
ATTCGTATTTTGTTGTGCATTTAACAGATGGTTTCTGTTGTTAATTTTGGATATTTGGAA
GTATGGAGGGTGGAGTGATGAAAAGCTTAAACATTGTTATCTTGGTAAGTGGTATTGTGC
TAAGTTTGGTGAGCGTTAATCAAACGGTAATGGCAAAGGGGAAAGCGCCTGTTTATAATG
TGATTGAAGTGAAAAACGGCGGGACAATTGCAGGTACGGTAAAGCTTGAGGGTGGTGTGC
CTGCCGCAAAGATGTTGAAGATTGATAAAGATGAGCAGACATGTGGTCATGGGTTGAAGG
CGTCAGAAGATCTGGTGATTAATTCGGGCAATATGGGCATCAAGAATGCGGTTGTGTCTT
TGGACAGTATTGAGGTTGGAAAGGCATTGGATACGACTCCTGTTTCCTTGGACCAGAAAG
GCTGCGTATTTGAACCACACGTTGTTGCGGTGTGTGCGGGTACCGAAGTGAATTTGCTGA
ACAGTGACCCCATTATGCATAATCTGCACTCATGGTCGATTAGAAACCCTGCTTTTAATG
AAGGTGTTTCCGGTAATGGCAAAATGGTAAAGAAGTTTGATGTTCCTGAAATAGTGAAAA
TAACGTGTGATGTTCATAAGTGGATGAGTTCGTACCTTTTGGTGAAGGGGAATCCTTACT
TTGCGGTTACGGATGCTGATGGTAAATTCAGGATAGACAATGTTCCTGCCGGTACGTATG
AGATATCAGTATGGCAAGAGAAGCTGGGTAAGAGAAAGAGTGAGGCTGTCGTAACGGCCG
GTGGGGAAGTGGTCGTAGATTTTGTGTATCAGAAAAAATAAGTGTGATGATGGGTTTTTA
TGGTTTGTGTAACTTACTTGTGAAAAGGCGTACCATTAATGAATAATTATAAGTTATTGT
CGATAAAGCAAAAAAGCATTTTTGTACTTTTGTTGGTTATTGCATTCGGTGCGGCTCTTT
CTTTTTTCCGGCAGGATATCTCGCTGCTCTCTGTTGCGCATGCTGAAGACATCGGTGTTG
AATTGCCTGCGTTTGAGGGCGAGACGGATTCCGGAGCGCCGCAATCTGCGGAGGGTACTG
CTGAAGGTGTGGTAGAAGGCGCGGCGCCAGCCGAAGAAGAGGGTGAGTTGGAGCCGGTTC
AATACCGGTCATTCTTTGGACTGGATTCGCGTGTGGTTGTATGGATCGTGTCTGAGCTGC
ATCTGATGTTCGCAGCATTTGTACTTGGTGTGCCAATATTTGCGGTTATTGTCGAGATCG
TTGGATTTAAAAGCGGCGATATAAAATATGATAAGATGGCGAAGGAGTTTACCAAGTTGT
TGTCTGCTGCATTTGCAACAACAGCCTCGCTAGGGGGGCTGCTGGCCTTTTGTTTGTTCG
GTTTATATCCTGAATTTATGAGCCATTTGACCAGTGTGTTTGCTCCAACAATGTATGTCT
ATTCGCTAATGTTTTTTGGCGAGGCGTTCACATTGTATGGTTACTATTATTCGTGGGATG
TCCTAAAAGGGACTTCGACGAAGAAGTGGTGCCACATTGCGCTTGGCATCATGCTTAATC
TCTTTGGCACAGGGCTTATGTTTATAACTAATTCATGGGCGACATATATGATGAGTCCTT
CAGGTGTTAGTATGAAAACTGGCAGGCTGCTGAGTTTGTACGAAGCATTTTATAATGAGC
TGTGGATGCCCGTCAATCTTCATCGTTTGATTGCGAATGTATGTTTTGGCGGTTTTGTGG
TCGGTGCTTATGCCGCGGTTAAATTCTTAAATTCGAAGACCAAAGAAGAAAGGGCGCATT
ATGACTGGATGGGCTATGTTGGGAATTTTATAGGTATTGGAGCATTAATTCCATTGCCTT
TTGCGGGATATTGGCTGGGACGTGAGGTTTATAGTGCTAGTCCTGTGATGGGCAATATTA
TGATGGGTGGGGCTTTTTCATGGACATTTATTATCCAGGCGATACTTATCGGCATGTTGT
TTATAGGCGCTAACTATTATTTATGGCTTGGGATGGGAAGGATAAAGGGGTCAGAGAGGT
ACACGGGGTATATTAAATACCTTAATGTTGTTATTTTTATGTGTTTTGCAGTATGGCTTA
CCCCCCATAATCTACCTCTCAGCGGAGAAGAAAGGGCGATGATTGGCGAGCAGTATCATC
CTTTCTCAAAATATTTTGGGGTCATGGCTGCCAAGAATGCAGTGGTAAATCTTATTATTT
TGTCGACATTTTTTTCTTTTCTCATATATCGCAGAAGTAATAAGGGCGAGACAGTACGCT
TTTCTGAGCAAGGCAAGGTGGGCATGATAGGTATTTTCTCTGCGCTGGGCTTTTGTTTGC
TGATGCTGCTTTCTTATGCGGTTTCGTTAAGTTTTGTCGATCTGGAAGCACAAACGAAGA
TTTATGTGAAACCATTGGTCACAGCACTTTATATACAGTCGTTTGCTGTTTGTCTTGCTG
CCTTTTTAACATTCAGGAATAAAGGCAAGCTTGCGCAATCCATGTTGTTTCTGGTGACGG
CAGGCATTGCCGTGCTCTATTTTTGGTATTATGGTTTTCAGGTTATGCAGAAGGCTAATA
TTGTGCTACGCTATTTATCTGTGACCCAGGTTTCGATTGTGATGAGCTGTTTGATTATGA
ATACGGTTATTGATATTTTGGTATTCCGTAAAGCAAAAGTCGTGGGTGACATAGTTTGGG
GTAAAATGCCAGTAAGGTCTCAATATGCATTGCTAATGCTATGTATAGTAATTGTCATTT
TGATGGGGCTTATGGGGTTTATTCGCTCTGGCTTGCGTATGGATTGGCATGTATACGGGC
TTATGCAGGATACATCTCAAGGGGCGTATACTCCGACGCTTGCTTATATGGGAAGGATTG
TTGGCTTGATTGTGGCGTTATTCCTTGGCTTGGTGGCATTTGTGTTTTGGCTGGCAAACC
TGGGAGATAAAAAAGTGAAAACTGAGGCCGAAGTATAGTGTTGTATAGACTGTTTATTGA
TTTATCATTTGACAGCCTTAGTGATTGACTCATTATGATGAATAATGATTGTGTTGATAA
ATTTTTAAGATCATGGTGGTAAGAAGAAGGCAAAAGAAGGCTTATGAATAAGACGATGTT
AAAAATTGTTGCATTTGGAGTTGCTGTCATAGGGTTTTACATGTATATCACCGTCTATGT
TACTGGTTTGTCTGGTACGGGCGGGGGGGGGACAGCAACCGGTGTTTCTGCTGAAGCCGG
AGAGCAAATTTTCTGGGGCGACGGGCAGTGTAGTACATGCCACAAAATAGGTTCCAGCGG
CAGTGCTACAAGAGGGCCTGATCAGGAAGGATTGGCAGAGAGGGCGGAGGAAAGGGCGAA
AGAGCTTGGTTTGTCCAGTGGTTTAGAGTATTTAGTAGAATCGATAATTGACCCGGAAAA
ATACGTGGTGGAGGGGTTCGATAAGATTATGCCGAGGGTGTATGATCCCCCGATCATGTT
GTCGCGTGAGAAAATACTTGCTGTTCTGGCCTATTTGCAATCCCTGGGGGGGGAGCCGGA
TTTAGATGCCATTATGAAGTTTAAGGATAAAATACCGGAAGCTTCTAAGACAAAGGTGAA
GCCTTGGGTTCCACCTTTGGCAGTTACCGCGGAAGAGGGGGAACAGGTATTTTTTGATGA
ATCGCTTGATGTTACTTGTGGCAAATGTCATATGGTAAACGGCAAGGGTCAAAAAGTAGG
GCCAGAACTCACAGGCATTGGCGCAATTCAGACTCCACAGTATTTTGTTGAGTCTATCTT
GGAGCCAAGCGCTGTTATCGTAAAGGGCTATGAGACGGTCTTTGTAATAACAGCAGATGG
TATCCCTTACAACGGACTAATAAAAAGCGATACTGAAGAAGAACTTACGTTGATACTGGA
AGAAAGCGGTTCTGTGGAAGAGGTGGTTATTCCGAAAGATGAGATTGAAGATATGAAGAA
GCAGGAAGTCTCTATTATGCCTGGAAATATAGGTGAGTTGTTAAGTGTGCGCCAGTTTTA
TGCAGTAATCGAATATTTGAGAAGTTTAAAGTAGGTCTTGGTTGAGATGGTTAGGGCGAT
GGTTAACGTTAGGAGTGTTTATTAATGGGGAATAAGCGAAGTCCGTATTTAATGTTTTGG
GTTGTTGCGGCAGTCGTATTTTTATTTTTATTCTTGAAATATGTATCTCCGTGGGTTTTT
CAGGTATTAATGGATAAAGGGCATCCTATGCCGACTCCAAGTACGCTGATGACATGGTAC
TTGATTATGGGGATTTTGGCAGGTTTGGTTTACGCTACGACAAGTAATCAGAAATTTGCC
GATTTTTTAGGGTTTTTATTGCCGGGTAAAGGGGCCTTCCTTAAGATGTTTTTGCAGAAA
ATATTTCTTATGGCCTTTCCGCTTGTTGTAGGTTGGTTTGTTTATTCTTATTCTCTGCCT
GGAGCAGCTTCACCCGTTGAATTAAGAATTCAGCACCCTACCCTGCCGCAAAAATATGAG
AAGCTTGAAAATCCATTTAGAGGAAAAGATGCGGATACTCAAAGGCGATGTGTTGAGGAA
GGGAAGGTGCTTTTTCAGGCGTATTGCCGCCCATGCCATGGCTCAAAGGCCGACGGCAAC
GGGCCGTTTGCGAATTCTTTTCGCCTGAGGCCAATTAATTTCCAGGACCCTGGTACAATT
GCAACGGTGGTTGACAACTATCTTTTCTGGAGAATTAAGGAGGGAGGTCCTGGTCTCCCC
TCAGAATCCACACCGTGGGACTCTGCAATGCCTGCATGGGAAGGTGATTTGGAAGATGAG
CAAATGTGGAAGATTATCATGGGAGAATACGATACGGCAGGTGTGATGCCGCGGCAAAGA
GAAAAAGCAGAATAAGAGAACCTTGTCTGGCGGCGTCCAGCTTTGTCGGTATTTAAAAAT
TTGAAATTAATGTTAATTTTAATGAAGAGCTAATGACTACAATGATAAAACTGTTTAAAA
GTAAAGTAATTAATTTTAGCTTGATTGCTTTTGGTATTGTGGCTTTTTGCAAAGCGGATA
TGGTTGAGGCGCAAGCCTCTCACTTTTTCAGAACGTACAAACGTGAGACGCCTCAAAAAT
TACCGGAAGACCAGAATGCGGTAGCAGAAGGAAAAAAGGTTTACGAAAAAAGATGCTGGT
ATTGTCACGGTATAACCGGTACCGGTGATGGACCATCTTCCAGAACTATGTTTCCCAGAC
CGCGGAACTTTACCCGTAATGAGTTTAAGGTAAGGTCCACGCCATTTGGTTCTGTGCCTA
CGGATGAAGATCTTTTTCGTATCATAACGAGCGGTATAGAGGGAACGGCGATGCCGTTCT
GGAGTACTATCAGCGAAGCGGAAAGATGGCAGGTAATTTATTATATAAAGACGTTTAATG
AACAATTTAAGAAAGAAACAGCTCCTGCAGTGTTGAGTGTCGAAAGCGCAGTTGCTACCC
AGGAGAGTATTGATAAAGGCCGAGAACTATTTAAACAAGTGAAATGTTTTAATTGTCACG
GGGAAGAAGGGCGGGGTAATGGGCCGCTCACGGTTGCTTTGCAAACGCAGTGGGGCATGC
CTTATCGTGCGAGGGATTTGACGCAATCGTGGAACTATAAAGGGGGGAGCACGGCTGGTG
ATATTTATCGGACGATTTCTACCGGATTTAACGAGACTCCGATGGGTTCTTATAAAGAAA
CGCTTAGTGATGAGGAACGGTGGAGTTTGGCCCACTATGTGGAAAGTCTGTCAAAGAAAA
TGGCTTCTGATGTTGTTGTAAAGGTAAAGCTTTTGGAAGAAGGTGAATTGCCTGACCATC
CTGCAGATGAAGTTTGGGGATTAGCAGCGCCCCTGGAGATTCCATTAGCAGGGCAGATCG
TTGCACATCCACGGTTGTGGGAGCCTGCGATTGATTCTATGATGATTCGGGGGCTATACA
ATGATAGAGAGATTGCTTTTCTCGTAGAATGGGATGATCGTACAAACCTGCAGGAGGATA
TTTTCAGGGATGCCGTTTCGTTGCAATTTCCCGTAAAAATACCCGAATCGCTAAAAAAAC
CTTATTTTGGAATGGGTGATTCCGGCGGGGTGGTCAACCTGTGGCAATGGAAGGCCTGTT
GGAAAGAAGGTTTTGGTTCAATAGCAGAAATGCCTGCAAATGAACCAGGCGAGATCGTAG
AGCTAAATGCTAAGGGATTTAAGAAAATTTCTATACAGTCGCCGGAAAATCAGGATGTCA
TGGGGGAAGGATTGCATGATAATGGTCGGTGGAAGGTAGTATTTAAACGGCCTTTAAAGA
CAGAGGACGGGAAGAAGGATATACAATTTGAGATAGGTAAGCTGATACCAATTGCCTTTG
CAGTGTGGGATGGTTCTAATGGTGATGCGGGCAGTCAAAAATCGGTATCATCATGGTATT
ATATCTTACTTGAAAAACCAATGCCTAAAACGGTATTTGTCTATGTATTAGTTGCTGTTG
TTATGGGAGCGAGTGTAGAGCTTTGGTTCCTTGCTCGATTAAGAAGGTTTCCGCCTAAGT
CAGAAGAAGAGGATCAATAATATCAAGGAGCTTTTATGCAGTTAAAATTAATATCAGGAT
TTTGTGACAGATTAATTGTGTCGGCGATACTGTTGTGCTTTGCATTGTTTGTTGGTATTG
GTATAGCTTTGGCGCAAGAAAGAAGTATTGAACCAATGTTTTTGGAAATAGATAAAAAAT
ACCAAATACCTGAAGGATGGTCTATTCTTCCGTTTGAACTTGAGGATCCATATAAAAGAG
TAAAAAACGGGCCTATACTTGCTAATGTTACGCATAAGGCAAACATTGAATGGATATCTA
GATGGATCGCCAACCCAAAGGAGGTCATATCAAATGCAAAGATGCCTGACCTGGGTCTTG
AGTTTGACGAGATTAAAGCGGTGATTGTTTATTTGGGGAGCATTGCAGATGATGGGCTTT
CAAAGGTTAAATGGGATGAATATTTGTTAAAACGCGAAGACGATATGACAGACGAAGAAT
ATGATAAAATGGACCAAATATTTCAGATGGGAAAAGGGGTTTGGGGTCGTGCGCGTTGTA
CCATTTGTCATCCGGTTAAAGGTCTTGGTGGAAACGTTGGCGTCGGGCCTGATTTAGGAA
GTATTGTTACAAAGGTTAACAGGGATTGGTTGTATGACTGGCTTGCAAATACAAAGATGC
ATTTTCCTGATACACTGATGGCGCAGTTCAGATTTTCAGATGAAGAAATACGAGGACTGG
TTGAGTATGTTATGCGTGACACTCAGTTTATGCCTGAAGAGGAATACGAAGACGAAGGTG
AAGACGGACAGGATGGTGGCACTCCGAAAACTATCGAAGAAACAAAGTTTTTGACTAATG
CTGAATACAGTACAATTAAAGGTGACAGCGCCCTTATATCAAAAGGAAAAGAGGTTGTTG
AAAGATCGCGTTGTTTCGTTTGTCACGATATAAAAGGCTTGAGTGAGTTAATGCCGGTTG
TTGAGAGAAATAGGGAAAAACTTGAAGGATTTGAGAAGGTTTTGTATGAAATTAGATGTT
TAACCTGCCACACCATTCAGAAAAAAGGGGGTACTTATGCTCCCAATCTTACAGAAGCTG
GAACAAAGATGAAAATGGATTGGGAAAATGAATTTTTAAAGGCACCTGATATTATACGGC
CTCTGAGCCAGCAGATGCCAAAATTTAACTTGACGGGAGAAGATGCCACTTTTGCTACTG
AATTTATGGAAAAATATCTTACAAACAAGAAGCTTCCTTCGGGAATTTTTGACAATGAAA
AGCCATCTCAGGAGGTAGTTGAGGCAGGGAAGAACTTGTTTTACGATAAAGGGTGCAATG
CCTGTCACGCAGAAGGAACTAAGGGTGGCGGTGTTGTAGGGCCAAATCTGGGCACCGTTG
GCGATCGGTTGCAGCCTGCATATATGTTTCATCACTTGAAAAATCCGATATTGGTGAATC
CGAGGGCAATAGAACCTAATTATGCTTTATCTGATCAGGAAATCAAGTCGTTGGTTGGAT
TCTTGATTGATCACGTCAAGGGAAAAGAGGGAAATTAACAATGAATCATTTTTTGTTTTT
AAAAGGGAGAGTTTTTATCATTCCGGTGTTTGTTTTATTTTTGACGGGCGGTGTCTGTTT
TGCGAAGGAATTGATAACCTCTGCAAGGGAAACAGAGTTTTTGATTTCGGCAAAAGCTTC
ATTTGAGTATTATTGTTCGCCGTGTCACGGAAAAAACGGCGATGGTCGGGGTACCTTTTA
CACGATAGACTTGAACCCTAAGCCAAGAAATTTTACGGATGCGGCGTACATGGCGACGAG
GCCGGAATCGGATTTAATCAAATCAATTACCAGTGGAACGGCTTCCATTGGAAAATCCAA
TCTTTGTCCGCCGTGGGGAAATGTCTTTACCGAGAACAGAATTAAAGAACTGGCAGGTTT
TATTAAGGGGCTTTCTGTTGAAAAAACAATAAAAATTGCTGCAGCCGAGAAAGAATCTGT
TGTTGAGGGAGGAAAGACCGCTGATTTGAAAACTGCATTTCGATGGTTATTTATTGCGGT
AATCACTGTGGCTTTGGCTGGCGGCGCAATCAGTGAGTGGAAGAAGTTGAAAAGCGAATC
TGTTTAAATCGCAGAGAATTTTTTTTAATTTGTATTTAAAGAAATAGAGTTATGTATAAA
AAGATATTAATACCGATAGATAATTCAATATACTCTGATTATTGTATCGATATAGGCATT
GCGATCTCGTTAAAATACGGCTCACTTCTGGTAGGTTGCCATGTTTATGACGCGTCATTG
CACCAGAGGCGCTTTCGTGACATGGAGGAAGGATTGCCGGAAAAGTACCAGGATGAAAAA
GAGTTGCAAAGACAGCGCGAATTACATACGTCACTAATTAACCAGGGTTTGAAGATGATT
TCAGAGTCGTACCTTGATGTCTTCAAGAAGAAATGCAGAAGCGCAAATGTTGAACATGAA
GACATTTTGCTGGAAGGTAAAAATTATTGTGAAATAATCAAGGAAGCAAGACGCGGTGGT
TATGATTTGGTAATCATAGGGGCACTAGGGCTTGCTTCTGTCAATGAAAATCTTATTGGA
AGTGTTTGCGAACGTGTTGTAAGGCGCTTAAAAACAGATGTTCTCGTGGTAAAGAAAAGA
GAGTTGGGGGAGCGTCTTGTTGTTGCGGTCGATGGTAGTATGCAATCGTTAGAAGGGATT
AAGTCGGCAGTTTCTTTTTCAAGGTCATTTCATTTAAAGATCGATGCGATATCGATATAC
GATCCTCATTATCACCGCGTGGCATTTGAAAGTATAGCAAAAGTACTTTCTGAAGAAGCC
GGAAAAATTTTCAGATTTAAGGAACAAGAAACTCTTCATGAGGAAATAATAGATAAAGGA
CTTGCTAAGATTTATCAAAGCCATCTTGATAACGCATGTTGTATCGCAAAAAAAGAGGGC
GTAGCAATATCTTCCATCTTATTGGACGGAAAACCATTTGACCAGGTGTTGCGGTACTTG
AAAAAAGGACAGCCTTCGCTGCTGGTTGTAGGAAAAACAGGGATTCATAATACAAATGGC
TTAGACATCGGTAGTACAGCCGAAAACTTGCTAAGACTTGCACCGTGCAATATTATGTTA
ACCGGAGGCAACATAGCATCAGTTGCAGATCCCACAGTACGTTCTGTTGAGGTATCGGAA
AAAACTGTTGGCGATGCAAAGGATCGTACACTGAAAACTGTTTTAGCCGGTTTGGGGGAG
GATGAGGAAAAAGATTCTTCCACGGAATGCCTGCCTTTAATTTGGACGAATGTGGCGCGT
GAACAAACCGAACGTATTCCTTCTTTTATCAGGGGTATAGTGAGGAAAAGAATAGAGAAA
TATGCCAATGAGAAAGGCTATAAGGAAATTACGGAAGAAATAGTGAATGAGGTAAAATCT
CAATATATGGGAAAAGATTTATCCCATTCGCACTAATTTTTCTGGCATAGCCTCGTACAG
CCGCAGTTGATTTCCTTCCATAACAATAGACAAAACATTTCACATGTTGCTCCTTTTAGT
TCTGTTCAGGCAATGCGTTACTAGCGTTTTTTGATACAGATGCCGATAGCTAAAATACGC
CCTAATATTTAATTGCGAAATCCGAAATGCTAAATACAAAATATGAAAGCGACATTCGTT
TGCATTTTTGAATTATAGATTTCAAAATAGAAATACTATGATACGGTGTCCATTTATTGA
CAGTATAAAAAAGGGTAGTTTTGTAATGTTGTATAATGGCGTAATTAAATGAGTAACAAT
TTGTTTTTATTTGTTGTCAAGCGAACATCTTTTAAAGGGAATGAAGTTTGCGCAGTTCTA
GCTTTGGTTTAAGGAAAGGTTTTTTTGCGCAAAGTTCTCTGTTAGTGAAAATTACGAAGA
AAGGTGTGGGATTTTATGGGTATGATAAAAATGAAATATGTTGTTTTTGGCGTGTTGGCA
TTAATTATGTTAGGTATTGGGAATAGCATGTTTACTCACAAGGCTATGGGTTCAAGCGGA
AAAGCTGCTGAACATGAAGGGGTTATTGAGCCAACGCAGGAGTTGATGAAGGATATTGAA
AAACGTCTGACTAATATGTTATCGGGTATTCTGGAAAATAATTTGAAATATGTGGCAAAT
GAGGCTGGCGCTGTAGTAGATCAAAGTTACAAAATAAGTGAGTTCTTCTTTCCGTTTGAT
CCTAAAAAGAACGAATGGTTTGAACGCGCGGGTATTGACCCTAAAGACGCCGGAAAAATA
ACAAAACTTAGAGAGGAATTTGCTTTGTTCCAAAGTGGAATAGTCTATAAAGCATTGAAT
GTGAGAAAGATGGCAATGGAGGGGAGTCAGGAGGAAACGTTAAAGGCTTTTGCTGACCTT
ATAGAAAAAACATGTTTTGCTTGTCATAAAAAAAACAGGGATTGGCTATTTGATCAGCCA
GGCAGCCATGGTCCTGGTCGGTAGTTGGGATGCGTCTGTAATAAAACATTTCCTTGATTT
GAGTTGTAAGAATGTATTATGCTAACAAAAACAGGTATATACCTATTACAATAGCGCTCT
CAAATTAGTTGCATTGTTGTTAAGTGTTGCATTAAATATTTCAGACAAGAAATGTCCTGG
ATAGTAAAAGGACTCTAATAGGAAAAACGGCGTGCACACTTTTGTCTTCTTGTGAGTAAA
GAATTCGTCGATTTTTCTCTAAAAACCAAAAAATTAGAAATATAATGGAATAAAACTTAC
AAATTTTGCACTGTCTGAGTATTTTTTTGGGTAGTGTTTCGGGAAGGAGGTTGGTAAGAA
GGAAAGTAAGTATTCATAATTTTAAGGAAGTCAATTTTAAATTATGGCATTCATTTTGTG
ACAAATTCTAATTGTCTGTAAAAATTTAAGGGAGGAGAGGGATGAAAAAATTTTATCGCT
TATTGGGGAGTAGTAGTGTAGCCCTCCTGGGATGTTTGTTTTTGAGCGTTGCGCTATGTA
TCGCGGAGGAAGCGGAAGGGGTAAAAGGCGTGGCGGAAGAAGAGCTTACGCCGGCAAAAG
AAGTTTTGAACGTGAAATATATGCAAATTGATGTCCCCGCGCATATCACCGTTGGTGCTT
TGGAAGGTGCGTTTAAAAATGCCGAAGGGGTACAGGTTAAATTACAAAAGCAAGATAAGG
CGTTTCCCAACGGAGGGGGCTCGGTGAATTCTGCAGAGATAAAGGCTATTCACGATGGAA
TTACGATTTATTTCCAGGTGATATGGGACGATGCCACCGATAATAAACAGGCTATCGCAA
CTCAAGAGTTTAGAGATGGGGCTGCACTAATGTTTCCCTTGGGGAAGATTACGATAAGTC
CGGAAGAGCCATTCAGCCCTAGAATGGGCGATAGGCAAAAGCCTGTAAATTTGTGGCATT
GGAAGGCTGACTGGGAAGCAGATTTGCTAGCTACTGGTGGCATAGAGGAATGTCCGGCGA
GATATCCTAACATGCACGATGATTTCAGTACTAACCCGCACAGTGTAAATTATCATAAAG
GAGTGATACAGAGTGCTGCTGAATTGTCAGGTGGGTATGCTGCTCATAATTTGCTTTCTT
TGCCTCGGGGTAGAGCCGTTGAAGATTTAAATGCTGAAGGTTTTGGTACATTAACGTCAC
AGGATCATCAGGACGTGGATGGGTGCAGTAAATTTGAAAACAAGAAATGGACTGTGGTGT
TTTGCCGGTCGTTAAATACGGGAGATCCTCTGGATGTTCAGTTTGTGCCGGGGGAAAGCA
CTTACTTCAATATGGCAGTGTGGAATGGTGATAGAGAAGATAGAAACGGGCAAAAAAACA
TTTCTATACAATGGCACCCGCTGTCGTTGGAAAGAATTGCATGGCAATAAATAAATTTTA
AAAATGTTAGATTTGTGTTGTTGATCGAAAGGAGAGTTAGAAGATGACACTTGTACATAA
CTGGCATTTAGGGAGACGTATGGAGTATCCCTATTTTGAATCCAGGCCGAAACATCAATT
TGCTGCCGTGTTTAATATTAACAGGTGTATTGCATGTCAAACATGCACCATGGCATGTAA
AAGTACCTGGACTTTTAATAAAGGGCAGGAGTTCATGTGGTGGAATAACGTCGAGACAAA
ACCTTACGGTGGATTTCCGCAATCATGGGATGTTAAGACGCTCAAGTTGATTGATAGTCC
TGATAACATTTGGTACACAGATGATAAAGACAAAGAGACCTCGCAATATGGTACAGGAGC
GCCTTATGGCACCTATGAGGGGGATACCATTTTCGAGGTGGCAAAAAAGAAGAATATTAA
CCAGTGGGCAGTGGGGTATATTCCGGAAGACAAGGAGTGGCGGTCGCCGAATTTTGGAGA
AGATACAGCGAAGAGCAGCAATCAGCCGGGAGAATATTCAACGTTGCCGGAGCATAGCCG
CTGGTTTTTTTACCTTCAGAGGATATGTAATCATTGTACTTATCCCGGATGTTTGGCGGC
CTGTCCCAGAAAGGCTATTTACAAAAGAAAAGAAGATGGGATTGTGCTGATAGACCAAAA
ACGGTGCCGTGGCTACAGGAAGTGTGTGGAGCAGTGTCCTTATAAGAAGCCGATGTATAG
GGGTTTGACCAGGGTTAGTGAAAAGTGTATTGCCTGTTATCCGAGAATTGAGGGTCGTGA
TTCACTGACGGACGGACGTCCGATGGAAACGAGATGTATGTCTGCTTGTGTTGGGCAAAT
ACGTTTACAGGGATTCCTTGACGACAACCCGAAAAATCCGATTACATGGTTAATAAGACA
TCAAAAGATAGCACTGCCACTGTATCCACAGTTTGGCACGGAACCTAACATTTATTATAT
TCCTCCAAGATGGGCTCCAAGGGCATATTTAAGACAGATGTTTGGGCCAGGTGTGGATGA
GGCAATTGAAAAGTTTATGGTGCCTTCAAGGGAATTGCTAGCGGTAATGTCATTGTTCAG
GATGACTCAGACAATTGTGTATGAATATAAGATCGAAGAAGGCCCGAAGGTGTTTGAGAC
GGAGATCCACGGTAAAAAATTTACGATGTATAATGACACGGTAATTGGATTTGGCGAAGA
TGGCAAGGAAGTGGTACGAACTACGGTGGAAGAACCGATACACATTAGACCCGATAAGCA
TTATAACTCGATTTAATTTTGAGGTATTTTATGGTTGTGAATAATAGTGATCTACAGGAA
ACTGACCAAGTTGCAGAAGTCGGGAATTTGCTGGCGAGAAGTGCTTTGTATCAGGTATTG
TCAACATGCTATCTATTTCCTGAAGAAAAAAAACTTTCCGTTTTAGAGGGCGAGGATTTT
AATGAACTTGTGGATAAGATCAAAGGATGTTACACGGAAGGTGATAGTTTGACGGCGATG
TTGGAATCTTTAAAAAATGTACAGGAGTTCTATAGTACAGCGGACATAGAAAAATTACAA
CGGATATATAATCGCATAGTTGGGCATACCATATCGAAGGATTGTCCTCTGTATGAGGGT
CAATATGGTGCTGCTCATGTGTTTCAGCAGGTGCAGGATTTAGCGGACATACAAGGGTTT
TACCGTGCGTTTGGTCTGGATATTTCTGAAGAAGAAAAAGAACGCTGTGATCATATCAGC
GTGGAATTAGAGTTTCTGCAATTTCTTCTTTATAAACAAGCGTATGCAATAGAAAATCAT
GGAAATGAAGAGGCTGAAATTTGCTGGATGCTCAGAAAAAATTTTTAAAAGAACATGCAG
GTAAATGGATACCTCTTTTTGCCCTTCTTTTCGGGAGAAAATCTATAGACGGTTTTTATT
TTGCCATTTCTGAAGTAATGAAGGAGTTTATAAAGTTAGAAATGGACTTGTTGGGCGTTC
AGACCGAAACATTCACAGAGTCAGATCTAAATCAGGATGTTGTAGCAGGGGCTCCTGATG
AATGTTTATCGTGCGCTTCTTCTGTTGACGAGATGGGAGATAATTGATGATGAAGCTTGA
GTTTGACCCCGGTTTGATTGAAGAGGTTGTATTCACTGCGATTAGGGCGAAGGAAGAACA
AGGGGATACAAAGCTTTCAGAGGAATATCATCTTCGGGTTGATCCTATATACGAGGATTT
TTCTCTTGAAGAACGACCAATACAGTTCAGAAAAGTGGAGTGGGATTTCTTTCACAAGCT
AGGATTTGTTGCGCTGGTGGAAAAGGCGCTTGATGAATTTAAAGAGTTAGAGGACTTAAT
GGCTGGTGCAGTAATAGTGAAAGCAAAAAGCAAGCATGATGAAGGGTCTGACCTTGTAAG
TGATTTGAATCGGAAAAATGCAAAAAAAAGGATGAAAGTAAAGCTTTTGGCGGAGCGTTT
TCGTGATCATATTTTTCTGGAGAAATTTTTGCGGCACGAAATAATGCACATACTTGATAT
GTTAAGCGATGCGTTTGGTTATAGAAGTGAGTTTCTGGGGGGAAATCCTATGGAACAGTG
CATTGTAACGGAGCGATACAGCACTTTTTGGGATATTTATGTAGATAGCCGCATATTGAA
GGATGGCAAAGAGACTATTGGTAGTAGGGAAAGCAGATTTGAAGAATTTTCTGCCCTCTA
TATGGGGTTCTCTGAAGAGGAAAAAAAGGCGATTTTTGATGTACTCTGGAATGATGAAAA
CCTCACACACGGAAAGATATTGGAATTGGCAGATGATGTTAATAAAGTTCTGAGATTATC
TGATGACAAAATTCCTGAAAATCTAAGACAGAAGAAAAAAATTCTTTTGCCAGGCGCTCT
TTGCCCCTTGTGCCAGTTTAGGACATACAAATGGGTCGAAAATCTTGAAGAAGACATAGA
AACGGTTCAAGATATAAGGCAGGACTTTCCCAACTGGTCAGCGGAAGATGGAGCTTGTGA
CCGATGTGTTGAAATGTATAAATCGAGAAAAGCGATTTCTCATCACATTATATAACTTTT
GTATTACTATTAAATGTTTTTTAGAAAGGAGTAGGAAATTATGAAGCTAACTAGGAGGGC
TTTCCTACAGGTAGCCGGTGCAACCGGAGCGACCCTGACGCTTGCTAAGAATGCAATGGC
GTTCAGGTTGCTAAAGCCTGCAGTCGTGGTAGATAATCCTTTAGATACCTATCCCGACCG
AAGATGGGAAAGTGTATACAGAGATCAGTATCAGTATGACCGTACATTTACTTATTGTTG
TTCTCCGAATGACACACATGCATGCAGAATACGAGCATTTGTTAGAAACAATGTAATGAT
GAGGGTTGAACAAAACTATGACCACCAGAATTATAGCGATTTGTATGGAAACAAGGCGAC
AAGGAACTGGAATCCGAGGATGTGTTTAAAGGGGTACACGTTTCATAGGCGAGTTTACGG
TCCATACCGGCTTAGATACCCTTTGATTCGAAAAGGGTGGAAGCGATGGGCGGATGACGG
TTTTCCGGAACTGACGCCGGAGAACAAGACGAAGTATATGTTTGACAACAGGGGCAATGA
TGAATTATTAAGGGCATCTTGGGATGAAGCCTTTACCTATGCGTCAAAGGGCATAATCCA
TATTACGAAAAAATACAGCGGCCCGGAAGGCGCGCAAAAACTTATTGACCAGGGGTATCC
AAAGGAGATGGTTGACAGGATGCAGGGCGCCGGCACACGTACATTCAAAGGACGTGGTGG
CATGGGTCTTCTTGGGGTAATTGGAAAATATGGAATGTATCGGTTTAATAATTGCCTTGC
CATTGTAGATGCACATAACCGGGGCGTTGGTCCTGACCAGGCATTAGGCGGCAGAAACTG
GTCGAACTATACATGGCATGGTGACCAGGCTCCAGGACATCCTTTTTCTCACGGCCTGCA
GACTTCGGATGTTGATATGAACGACGTCCGCTTTTCAAAGTTGTTGATCCAAACAGGAAA
GAACTTAATAGAAAACAAGATGCCGGAAGCACATTGGGTCACAGAGGTAATGGAGAGGGG
TGGAAAGATTGTTGTTATTACCCCTGAGTATAGTCCTTCAGCTCAAAAGGCGGATTACTG
GATTCCTATTCGGAACAACACCGATACTGCGCTGTTCCTCGGTATTACAAAAATACTTAT
TGATAACAAATGGTATGATGCCGATTATGTAAAGAAGTTTACCGACTTCCCGTTGCTGAT
AAGGACTGATACTTTAAAGAGGGTTTCTCCAAAAGATATTATTCCGAATTACAAATTACA
GGATATTTCCGATGGACCGAGTTATCATATTCAAGGTCTGAAGGATGAACAAAGGGAGAT
AATCGGAGATTTTGTTGTCTGGGATGCAAAATCAAAAGGTCCAAAAGCTATAACACGGGA
CGATGTTGGTGAGACGTTGGTTAAAAAAGGTATAGATCCTGTTTTGGAAGGTTCGTTTAA
GTTGAAAACCATCGATGGAAAAGAAATCGAGGTAATGACGCTGCTCGAAATGTATAAGAT
ACATCTTCGGGATTATGATATTGATTCTGTGGTTAGCATGACCAATTCTCCTAAAGATCT
GATCGAAAGGCTGGCGAAAGACATTGCCACGATAAAACCTGTTGCAATCCATTACGGGGA
AGGTGTAAATCACTATTTCCATGCAACGTTGATGAACAGGTCTTACTATTTACCGGTAAT
GTTAACGGGCAATGTTGGATACTTTGGGTCTGGTTCACATACGTGGGCAGGAAATTATAA
AGCTGGCAACTTTCAGGCTTCTAAATGGAGTGGCCCAGGGTTTTATGGGTGGGTAGCGGA
AGATGTGTTTAAACCAAATTTAGACCCATATGCATCTGCGAAAGATTTAAATATTAAAGG
GCGTGCCCTGGATGAAGAAGTTGCCTATTGGAATCACAGTGAAAGGCCTTTGATTGTGAA
TACTCCAAAATATGGGCGTAAGGTGTTTACCGGAAAAACGCACATGCCTTCGCCAACTAA
GGTTCTCTGGTTTACCAACGTAAATCTTATCAATAATGCGAAGCATGTCTATCAAATGTT
GAAGAATGTTAATCCAAACATTGAACAGATTATGTCAACCGATATTGAGATAACAGGTTC
GATAGAATACGCGGACTTTGCGTTTCCGGCAAATTCATGGGTTGAATTCCAGGAATTTGA
AATCACCAATTCCTGTTCAAATCCTTTTATTCAAATATGGGGGAAAACGGGTATCACTCC
TGTGTATGAATCAAAAGATGATGTGAAAATACTTGCGGGTATGGCGTCGAAATTGGGTGA
ATTGCTAAGAGATAAGAGATTTGAAGACAATTGGAAATTTGCCATTGAAGGAAGAGCGAG
TGTGTATATCAACAGATTGCTCGATGGTAGCACGACCATGAAGGGATACACATGCGAGGA
TATATTGAACGGAAAGTATGGAGAACCGGGTGTGGCGATGCTGTTATTCCGGACATATCC
GAGACATCCATTCTGGGAACAGGTACACGAGAGCTTGCCATTTTATACCCCAACTGGAAG
GCTACAGGCTTATAATGATGAGCCTGAAATTATTGAATATGGAGAAAACTTTATTGTCCA
TCGCGAAGGACCTGAAGCTACGCCATATTTACCAAATGCGATTGTGAGTACGAATCCTTA
TATTCGGCCGGATGACTATGGCATCCCGGAAAATGCTGAATACTGGGAGGATAGGACTGT
CAGGAATATCAAGAAATCATGGGAAGAGACAAAGAAGACTAAGAATTTCCTGTGGGAAAA
AGGGTATCACTTCTACTGCGTGACTCCAAAATCAAGGCATACCGTGCATTCGCAGTGGGC
AGTTACGGATTGGAACTTTATCTGGAACAATAACTTCGGAGATCCGTACAGGATGGATAA
GAGAATGCCTGGTGTCGGTGAACATCAAATACATATTCATCCTCAGGCCGCAAGAGATTT
AGGGATTGAGGACGGAGACTATGTTTATGTTGATGCAAACCCTGCCGACAGACCATATGA
AGGATGGAAGCCAAACGATTCTTTTTATAAGGTATCTAGGCTTATGTTGAGGGCGAAGTA
CAACCCTGCATACCCGTATAATTGTACGATGATGAAACATTCTGCTGGATTTCTTCCGAC
AAAACGGTACAAGCGCATGAGACAAGACCGGATGGTAGGGCGTTGTCTCCGAGCGGTTAT
CAGTCCAGCTTCCGCTACGGTTCACAGCAGAGTATTACAAGAGATTGGTCGATGCCAATG
CACCAGTTGGATAGCCTTTTCCATAAGGCTAAAATCGGGATGAAGTTTATTTTTGGTTTC
GAAGCGGATAATCATTGTATTAATACCGTGCCAAAGGAAACATTGGTAAAGATCACAAAG
GCTGAGAATGGTGGCATGGGAGGAAAAGGTGTTTGGGATCCTGTTAAAACCGGATACACT
GCCGGCAATGAGAATGATTTCATGAAGAAGTTTTTGAATGGTGAATTAATAAAGGTTGAT
GCATAATTTTTTAGATATAAAGCGATAGTGATAACGAGCTAACAAATGTTGACTTAAGTT
GATACATTTGTTAGCTCGTGTAATTTTATGTAAATTTTCAAATGGAGGAAGGCGAAGGCT
TATGAAAAGAATTTTAATTTCTGGTATTCTTGCGATGATGTTTGCAGTATCAATGCCAAA
TGTATTGAAAACTCTCTATGCAGAAGAAAAAGCAGCTTTAAGTGCCGAGGAGGCAGCAGA
TGCCCTGAAGAAATTGGAAGAAGCGCAACAAAAATTGAAGAGGGTGGTTCAAAATATCCC
AAAGATTGAGAACGGTGGTTCTATTACAGGGAAAGTAACATGTAAAAGGGAAAGGACAAA
TGAGAATGTCGTCGTTTTCCTTGAAAAAGTCGACAATAATGATTTCCCACCACCGACTGA
ACATGCGGTTGTTGATCAGCTTAACCTAACGTATGTGCCAAGGGTTGTGGCTTTGCAAAA
GGGTACAGTAGTGGATTTCCCCAATAGTGATGCGGTTCGCCACAATGTCTTTTCTCCACC
GACCGCGGCGTTACAGTTTAATCTGGGTACATACCCAACGGGCGTTATAAAAGAAGTGAA
ATTTGATGTTTTGGGAGAAACACCACTTCTTTGCAATGTGCACGCGGAAATGGCGGGTTA
TGTTCTTTCACTGGCAAATCCTTATTTCGCTATGACTGACAAGGAAGGGAATTATACCAT
CAATAATATTCCTCCCGGAAAATATACGGTGAAGACCTGGCATGAAAAACTCAAAGAATT
ATCACAAGAGGTCACGGTAGAGACAGGAAAAACTGCTACGATAGATTTCCAATTAGCCAG
AAGAAGATAAGCAACTTTATACATCAAAAAAATCCTGGCGGACTGTGCGTATCGCCAGGA
TTTTTTTGTTAATGGAACGTCTTAAAAATGTTAGGAGGGTTTTTACAAATATTTTAATGC
CTTATTTTAATAAATTTCTTCTATCTCTGATTTTGGGGTGCGCAGCATTAGGTTGTTGAG
CGCCTCCAATGGTTTTTTCCCAGAGAACAACACGGAATAAATTTCATGGGTAATCGGCAT
TTCAATACGGTATTTCTTTGAAAGTTCGATAACCGATTTAGTTGTCCACACCCCTTCCGC
AATTTGCTTCATATCACGTAATATTTCCTCCAACATCTTTCCTTTGCCGATTTGTTCTCC
CACCCATCTGTTTCTTCCATAAGGCTGATACAGGTAGTTATTAAATCGCCCAGTCCGGAA
AGCCCTGAAAAGGTTATTTTTTTTGCACCCATAGCAGTGCCAAGACGGCTTATTTCCGCT
AAACCGCGGGTGATTAGCGCCGCTTTTGTAGTGTCTCCCAGACTTAATCCGTCGCATATG
CCGGCGGCAATTGCAATCACATTTTTCAGGGCAGCTCCTATTTCTACACCAATTATATCC
GTATTCGTATAAACCCTAAACCGATCAGTTGTAAAAAGTTCCTGTACGGTTTGTGCTAAA
GATAAATCATTTGAAGATGCAACAATAGTAGTTGGCAAGCCATGGGCAACCTCTTCTGCA
TGACTAGGTCCCAAAAGCAAAGATACCGGCGGGTCTCCTAGTACATCGCGGATAATTTCG
CTTGGCCGCATGAGTGTTTCGTTTTCGATCCCTTTTGTGATACTAATGATGGGAGTTTTA
TTGACAAATACCTCCTTAAATTTAAGCAGCACTGAACGCAAATAAGGAGTGGGAGTCGCG
GATAGAATAAATTGCGTATCCATTAATGTGGCGGTAATTTCAGAAGTAATAGCAATATCC
GGTGGGATGATAATGCCTTTTAAATATTTTGTGTTTTCCCTTTTTTCGTTTAAATAATCA
GTGTAAGACTTGTCATGTCCCCAAAGACCGATTTTATTGCCTTTATTGTATAATAAAATG
GCGAGAGCAGTTCCCCAGCCACCATTTCCAATGACAGTAATATTTTTTGCACTAAAGTTT
TGAGTCATTTTTATTTGCATATAAAAACAGGCTGGATTAAATCCAGCCTGTTGCATAAGA
TAGTTTGTAAATAAAAACTAATGTGTACATTAATCTTTATTTTGTAGACGGGCAAGCACC
TGATTCGTGCAATGGATAAGCAGCGCATAAATCTTTTACTATGTTTTTAACATCCCTTTT
TGCCTGGTCATTGTGTGGACGGGATAAAATTTTGTCAATGCATTCCGCAATCTTTACCGA
ATCCTTTTCATCCATTCCTCTGGAAGCAATTGTCGGCGTTCCGATACGAATACCGCTCGG
TTCATTTGCGCCTCTTTCATCATAAGGAACAGTGTTTCTGTTCAGTACTATATTAACAGT
TTCAAGCAGTATTTGCGCTTCTTTGCCGGTGATATTCTTGTTGCGTAAATCAACGAGAAA
TAAGTGATTATCCGTACCGCCGGAAACTATGTCGTATCCCTTTTTAACAAATTCATTGGC
CATGGCTTGTGCATTTTTAACTGTTTGTTGCTGGCATTTTTTAAATTCTTCAGACATCGC
TTCCTTAAAGGCTACTGCCTTTGCAGCGATACTATGCATAAAAGGGCCTCCCTGGATTCC
GGGAAACACCATTGCGTCAATCTGTTTTGCATATTTGGATTTGCACAAAATAAGACCTCC
TCTAGGCCCGCGTAATGTTTTGTGGGTTGTTGTGGTAACAAAATCGGCAAAAGGAACCGG
AGAAGGATGAACGCCTGCCGCAATCAGGCCTGCGATATGCGCGATATCTGCCATAAAATA
AGCGCCGACTTCATCTGCAACAGCCCTGAATTTTTTAAAGTCAATAATTCGCGGATAAGC
GCTTGCCCCGGCAATAATGAGTTTTGGCTTAAATGCAAGAGCGATGTTGCGCAACTCATC
ATAATCTATGCAGCCGGTTTCTCTTTTTACACCATAGTGGGATATTTCGTACATCATCCC
GGAAAAATTCTTTTTAAAGCCGTGAGTTAAGTGTCCGCCATGTGAGAGATCCATGCCCAG
TACCCGGTCTCCCGGCTTTAGTACGGCAAAACATACCGCCATATTTGCCTGCGAACCTGC
ATTTGGCTGTACATTAGCATGTTCAGCGCCAAATATCTGCTTTGCCCTTTGCACGGCCAA
ATGCTCTACGGTATCTACATTCGCACATCCTGCATACCATCGTTTGTTAACATATCCCTC
AGCATATTTGTTGGTCATGAGAGAGCCTTGTGCTTCTTGTACGGCAAGGCTGCATATATT
TTCTGATGCGATTAAATCAATTGTTTCCTGTTGCCTTTTTGCTTCTTCCTGTATGGCATT
CCAGACTTCCGGGTCGTCATGTTTTAACGTTGTCATAATTCCTCGTTTTTGTTAATAAAT
TTGATTTTGCCATTTTCCATTTTAAATAAGCTTCAATAAACCCCTCTATTTCACCATCTA
ACATTGCCTGTGTATTACCACTTTCCTTGCCAGTTCTTAAATCTTTAACGAGCGAGTACG
GTTGTAATACATATGATCGTATCTGGTTTCCCCAGGCGATTTCACCTTTTTCGTCATAGG
CTGCAGATAATTCCCTTTCCTTTTCTTTCTCCTTTATTTGATATATCTTTGCTTTTAACA
TGTTGATTGCTCGTCTTCGGTTTTGATGCTGTGAGCGTTCACTTTGGCATGCTATTACAA
TTCCGGTAGGCAAATGAGTAATACGAACCGCAGAAGATGTTTTATTTACATGCTGCCCAC
CCGCCCCTGATGAACGGTATGTATCTACCTGTAATTCATTGTCGTTTATTTCTATTTCCT
CTTCCTCTTCTATTTCCGGCAGTACATCAACAGCAGCAAACGAAGTATGTCTTCTGGCAT
TGGAATCAAATGGAGAAATTCTTACTAAACGGTGTACACCAATTTCAGATTTTAAATGCC
CATAAACATATTCGCCTTCGATGAGAACGGTAATTCTTTTTAATCCGGCTTCTTCCCCCG
CGAGTGAATCAATGAGAGAGAGTGTGTGACCATTTTTTTCTGCCCAGCGTGAATACATAC
GAAAAAGCATTGAAACCCAATCACATGATTCTGTTCCTCCGGCCCCGGCGTAAATACTCA
GGTAAGCATTGCAATGGTCATGGGCTTCGCCAAGCATTGTATGTAGCTCGAGTTTTTCAA
GTTTTTGTGTAAATAATGCAATATCCCCAACTATCTCCGCTGTTGTTCTTTCATCGCTTT
CTTCGTCCATAAGGTCAACCAGAAATTCTATCTCTTCGTAAGTTTTTTGTAATTCCTGCA
GAGGCAAAACAATTCCTTTGAGAGTTTTTAATTTATTAATAATCTGCTGCGCCTTATCTT
TGTTTTCCCAAAATCCCGGAAAAGATAGTTTGTTTTCAAGTTCGATTAGCTCCTTTTCTT
TGCTTACTACATCAAAGAGAGTCCTTTATGTTAATGAGACGTTCACGAAGGTTAGGGAGA
TCTTTTCTGATATTTTCGGTCATTTTTTTCCTGTTTCTTTGTTTAAAAAGTTATAAGATT
CCAAAAAGGGCATTTTTGGTGTGAAATCAACAAAAGAGAGAATTAATAATTTTAAGAGGT
AATCTTGAATATAAAAACCATTATTTAAAAATTCCGGACGGAAATAGAATTTGTTTTATT
TGTGAGTTTTATGAAGATATTTTTATCGTGAAATAGTATCGGTAATGTCTGATAAATATC
CGATATATAAGCATGAATATTACAAAAAACTATTAAATGTGTCAATACGGAATTTGTATT
TGACTTGGGACTAATATATACGTACCATTTGTGCGCTAGAGATTTTTATAAAACAACATG
GGTTGCTTGTTCGTATTTGGAAGGAGATATAACAAAATAAATATTTTCCGGAAAGTATTT
AAAGAATATTACAATTTTAAGCCATAGTTGAATGCTTAAATTTCTAAAATCAGTTTGTGA
TTATGGGGGTAAATTTATCAGGGGTTGTATGGTGTTAGCCCGGGGATGGCTGAGGTTTGA
AAGCATTAGTTATTTCATATAAAGGTTTTCTAAAAGTGGGCAATGTTGTGAATAAACAGA
AGGTTTTTGTGTCGTCGTTTGTTTTTTATCAATGTATTAATAATAAGAGAGAGTCTGATA
CAAAATTGTGCGTGTAATTGCGGGAAGTGCAAAGGGTATTTTGCTTTGTTCTCCTAAGGG
GAACAAAACAAGGCCAATACCGGATAATGTGAAAGAATCACTGTTTAACATATTGGCGGA
GATCATCCCGGACAGTCGTGTGCTGGATTTATATGCCGGTACGGGGGCTGTTGGAATAGA
GGCATTAAGCAGGGGTGCTAAATCATGTTTGTTTGTGGAGAATGGCACGTTTGCAATCCA
GTCGATAAAAAAAAACATCAGCGCAACAAAACTGCTTAACAAGTCGGTAACCGTAAGATG
TGATGTGCTTAAAACCATCCCCTTTCTGGAGCAGAATACCGACGGGATTGATATTGTTTT
TGCCTGTCCGCCATACCCCCTCGCCGACAACAGTTCTTATAGAGAAAAATTGCTGATGCT
CTTGTCAATATTATTCGAAAAAGACATTGTGTGTCCGGGAGGAATTGTTGTGTTTCAACA
TAGAAAGATAACGCTGGAGATACCTCCAGGTGCTTCGTTTTTAAAGTTGTACGATACTAG
AAGTTATAGAGAAACACAAATATCTTTTTTCGAAAAAAAAATCACAGTGGGAAACATGTC
ATGAAGTTTTGGGAAGATCGGGGGAAATTAAAAATTGCAGCACCAGCAAAAATCAATTTG
TTCCTTGAGATTTTAGGGAAACGTCCAGATGGATATCATGAAATCGAAACCGTTATGCAA
AAGGTGTGTTTATACGATTACCTTTATTTGGAAGATAATGAAGGTTTGGAATTCAGTTGT
TCAAATCCAGGACTTGAAACGGGTGAAAATAACCTGATTATTAAAGCGGTGCGATTGTTG
CAAAAAGAATCGGGTATTTCCAGAGGGGTAAAGATATTTTTAGAAAAAAATATACCGGTG
GGGGCAGGTCTTGGCGGCGGGAGTAGTGACGCTGCAGCCACTTTAATCGGCATAAATAAG
ATGTGGCGGCTTGGGTATGATAGTGAAAAATTAATGTTGTTTGCAAGCAGGCTTGGTTCC
GATGTCCCTTTTTTTATAGGCGAGAATACTGCTGTTTGCAGAGGAAGGGGGGAAATTATT
CAGCCATTCCCATCCCGTGTAATATATCATTATGTAATAGTGTATCCGGGCTTTGAGGTA
AGTACTGCTACCATATATAAAAATTTCAAAATTGGCTTGACAAAAAATTTGAAAGATGTT
AGTTTCACCTTGCGTTTCTTAGAGGCAGACGATGCTACTCTGCTGGGGAAGTATTTGCAC
AATCGATTAGAAGACGTCGTTTTTAAGCTCTATCCTCAACTTGAAGAAATTAGACAGAAA
TTTAGAAAATTTGATTTTTGTGGAGTGCTTTTATCTGGAAGTGGTTCTGCAGTGTATGGA
TTATGCAGAAGTGGAAGTGATGCAAATAATATAGGACAAAAATTAAAAACGTTTGGTATT
GGTGATGTTTTTGTGGTAGCCAGTGATTTCGAAGGCATAACTAAGTGAACAGGAAAGGGG
ATGGCCGTGAATATAACTGAAGTTAGGGTGAAGCTGACCGAAGCGAAAAAAAACAGATTA
CAAGCGTTTTGCAGCATTACAATTGATAACGATTTTGTTGTTAGAGATCTGAAGGTTATC
GAGGGGCATAAAGGGGCTTTTGTGGCAATGCCAAGCAGAAAGCTTACAGACCGATGCCCG
GGTTGTGGCGGGAAAAACCACCTTATGTCTCAATACTGTAACGATTGTGGTACAAGACTA
GATGAAAAGCGGGCATCAAAGGGTGCGGGAAGGTTAAAATTACATGCAGATACCGCACAT
CCGATAAATTCAAAATGCAGAGAAGAAATACAGGAAAAAGTTCTTGCCGCCTATAAAGAA
GAAGTGGAAAGGTCTAAACTGCCAGGTTACAAGCCTCCAAAATATGAAGATATGGATGAT
TTGGATTCCAGCGATTTTGATAGCGAAGATGTATGAGGTCTGCAAAGTAGTAAAACCTTA
CGGATAGAAATATAAGAGTTCACAACTCAATATTTTCACATCAATTGACTTCTTGCTGTT
CAATTTAAACATACCTCTTTGAACATACCGTAAAGAAATAGAACGCGAAAGTGTGTTTTC
TGAAGGTGTTCTTATGTTTGCTTTAAACTTTTGTGTTATCTTTTACAAAAACCAATGATT
AAAACAGGTTCTCACATTCTAATAAATGCATTGATACGGGAAGGGGTAGAATACGTGTTT
GGCATTCCAGGCGGCGCTGTTCTTCCTTTGTTTGACGCATTATATGAATCGCAGATTAAA
TTTATTTTAACGAGACATGAGCAGGGCGCAGGCCATGCGGCGGATGGATTTGCGAGGGCA
ACAGGCAAAGTAGGTGTATGTTTGGCGACCTCAGGCCCTGGCGCTACAAACTTAACAACT
GCTATAGCAACGGCATACATGGATTCCGTTCCGATGGTTGCTTTGACGGGACAGGTAAAA
ACATTTCTTATCGGTAATGACGCCTTCCAGGAAGTTGATATTATTGGAATAACCCGCCCC
ATAACAAAACACAGCTATTTAGTTAAGGATGTTAAAGATTTAGCAAGAGTAGTAAAAGAA
GCATTTTATTTGGCAAATTCCGGCAGACAAGGTCCCGTATTAATAGATTTGCCCGTAGAT
GTTACTATGGCTGAATGTGAAGAAATAATACCTCCGGAAATAGATTTGCCAGGATACAAA
CCCACGTATGAAGGTAATATCCGTCAGATAAAAATTGCCGCAGAGGTAATTAATAATGCA
AGGCGCCCTGTATTGTATACAGGTGGCGGCATTATTGCTTCAGATAGCGCAAAGGAATTA
TTGGAACTTGCGGAAAAAGGGAATATCCCCGTCACCACAACCCTTATGGGTCTTGGGGGC
TTTCCGGAAAATCATAATTTATCTTTGGGTATGCTGGGAATGCACGGGACTGCGTATGCG
AATTTTGCAGTTACGACATGTGATATATTGATTGCAATTGGTGCGCGGTTTGACGACCGT
ATCACGGGTAAAATTGATGAATTTGCACCAAACGCAAAAATTATCCACATTGACATAGAC
CCTTCTTCCATAAGTAAAAATATCAAGGTAGATATACCGGTTGTGGGGTACGCCCAAAAT
ACCTTGAGAGAACTTAATAAACATATCAGTTTTGTCGAGAGAAGAGAATGGTTCGATAAA
ATCAAGCAATGGAAAGAACAAAATCCATTAACATATAATAATAGTGGAGATCTTATAAAG
CCTCAGTATGTGATAGAACAAATATATGAAGCAACGAATGGTGAGGCAATTATAACCACG
GAAGTTGGACAGAATCAGATGTGGGCGGCACAGTATTATACATATACTAAGCCGCGAACA
TTCCTTTCATCCGGGGGATTGGGTACAATGGGATACGGATTTCCTGCGGCAATTGGAGCG
CAATTGGGATGCCCGGATAAAATTGTGGTGGATATTGCAGGGGATGGCAGTATCCAGATG
AATATTCAGGAACTGAGCACCGTGGTTCGGTTGAATATTCCGGTAAAGATTGTTATCCTT
AATAACGGGTACCTTGGTATGGTACGGCAATGGCAGGAGTTATTTTACGATAAACGTTAC
TCCAGTGTAAGTTTAAACGGGAATCCGGATTTCGTAAAGTTGGCGGAATCGTATGGAGCG
AAAGGATTTTTGATAGAAAAGAAAGAGGATGTGCGTCCCACGTTGGAAAAAGCATTTTTC
ACAAAACAACCCGTAGTCATGGATTTCAGGGTCGACCCTAATGAAAATGTTTTTCCGATG
GTCCCCTCAGGCAAACCAATCCATCAAATGATTGGAACAATGGCATAACAGTACATTGTT
ATAATTATAAGACATAACTTGTCTTTAGTCAGAAATATATTAAATACGAAGCACGTACAG
GATACAAAAATGGAATTAATTTTAAGCGCAACAATTACACTCGGCATATTAGGAATGATC
TTTGGCATAGGTTTGGCCATTGCCTCGGATACCTTTGCCGTGAAAGTGGATCCCCGTATC
GAAAGAATTAACGAGGTGCTTCCCGGCGCAAATTGCGGGGCATGTGGTCAGCCCGGTTGT
GGCGGCTTTGCCCAGGCGATAGTGGAAGGGAAATCGCCTGTTACAGGCTGTACTGTTGGA
CAATCTTCCGTGGCGGAACGTGTTGCCAATATTATGGGGGTCGAATTTGAAAATAAGGAA
CGGGTTTTTTCCGTTGTAATGTGTCATGCAAAAGGTGTTACTAACAAATTTATCTATAAC
GGAGTAAAGGATTGCCGTGCGGCAAACATTATTAGCGGCGGTTTTTTTGGCTGTGATTAT
GGATGTTTGGGCTTAGGTACTTGTGTTGAAGCATGTAAATTTGAAGCTATGTACATGGGG
AAGGACGGTTTGCCAAAAGTAATAAGGGAACGCTGCACAGGTTGTGGAAAATGTGCGGAA
GTTTGCCCAAGGGAGATCATCAGTATATTGCCTGAATCAAAAATGGTGCATGTGAGATGT
AAATCCTTAGATAAAGGCGCTGTTGCAAAGAAAATATGCCAGGATTCCTGCATTGCTTGT
AAACGCTGCGAAAAGGAATGTCCATATGACGCAATTCATGTGCAAAACAATCTTGCAGTA
ATTGATTATCAAAAGTGTACATCATGCGGCAAATGTGTTGATGTCTGCCCCAACCATACG
ATAATAAATTATGCAAGAGCGTTAAGTTCCGCCTCAACGGTCTCATCTCAATAAATGCAC
CAGGATCGGTTTTTCATACCCAATGTTTCCATAGATTCAGAGATTTGGATTGAAGGAAAA
GAAGCACACCACATCTTACACGTCAAAAGAGCAAAACAGGGAAACAAAATTACCCTTTTT
GATGGAAAAGGCATTGAATACAAGGCGGTTGTTGTTGAAACGCAACGTGCCAGGTTAAAA
GTATTTATTGAGAGTTCCCTGGTCGTTGACAGGGAGCCGAACGTCTCAATTACAATAGCC
GTTTCTATTCCTAAAGGAAAATTTTCCGACATCTTAATCCAAAAATGTTCTGAATTGGGG
ATACACACTTTGACCCCGCTTCATTGTGAAAGGAGCGTTGTGGCGATAAAAGAAACGTCA
GCGGAAAAGCGGGAGAGATGGAATAAGATAGTCATTGAATCCTCCAAACAATGCAAACGG
AATATTCTTACTGAAATTACGACTGGTGTGGCGATAGAAGATTTTTTGAAAACTTTATGC
GATTACGACCTTTCACTCATGCCATGCTTAAGGCGTCATGCAATGTCCCTGAAAGCTGTA
TTACGCGAAAGGCCTTCTGCAAAAAAGATTGTTTGCCTTATAGGCCCTGAGGGTGGTTTT
ACTGATAATGAAATTGAACGTGCCGTTGAAAAAGGCTGCATTCCGGTAACTCTGGGAAGT
TCGACTCTAAGAATTGAGACTGCCGCAATAGCCGTTTCCTCCATGCTGTTGTATGAATAT
TGTCTATGACTATGAATGCAAATCGATTTAATCAGAAGTCTGAGGACTGATCTCCGGATT
CTGACTTCCGACGTCTGATTATGCGGCAGACAGGTTTCCTTAATACCGCTTGTAGTTGCG
TTATAAATATACGGTTCTTGTGAAAGGATTTTTGTGTGAAGGCGGTAGTGAAAGCAAATC
GTGCCAGTGGGCTGGAATTGGTAAAGATGCCGGAACCAAAGCTTGGCCCAAAAGATGTTT
TAATTAAGGTTCAGGTTGCCTCTATATGCGGAACGGATGTTCATATAGATGACTGGACAT
ATTGGGCGCAGCAGCGCTTTACGCCGCCCCGTATTATAGGCCATGAGTTTGCCGGTTATG
TGCAGGAGGTTGGGAAGGAGGTTACGTTTGTTAAAGCTGGGGAGAGGGTTTCTGCGGAAA
CTCACATTTCATGCGGCTACTGCTACCAATGCAAGAATGGATACAGAGAAGTATGCAGAA
AAAGTAAATTGTTAGGGATTGATTACGATGGAACGTTCGCCGAATACCTTAGCCTGCCTG
AGCATGTATTGTGGAAAGATGATCCTCGTATTCCTGATGAATGGGCGACAATTCAGGAGC
CGTTTGGAAATGCTGTTGACACGGTAATGTCTGAGGATATATCTTCAAAAACGGTGCTTA
TTTTGGGGGCAGGTCCCATTGGTCTCTTTGCCGTAGGTATAGCAAGGGCATGCGGGGCGT
CTCTCATTATTGTTTCTGACCCAAATGATTATCGGCTGGATATCGGTAAAAAGATGGGTG
CGGATATTGTGGCGAATCCGAAAAACACAGATATCCTGAATTGTGTGCTGGAAGCGACGG
AGGGAAATGGCGTAGATGTGGTTCTGGAGTTTTCCGGCAATAAACTGGCGCTTGATCAGG
GACTTAAGTCTCTTACTCCCGGTGGAAGAATATCGATTTTGGGGATATATGAAACCCCTG
TTGATATTGATCTGAATAGAGAGGTTATTTTTAAAAAAATACGCATATATGGGATTACCG
GCAGAAAGATATTTTCTACGTGGTATAAGACGTCCAGGTTTCTGTCTTCCGGGCTGGTGG
ATCCTGGACCGGTTATTACACACACGTTTTTACTGGAAGATTACGAAAAGGGCATGCAGC
TAATGAGAGATGGCATGTGTGGAAAGGTTGTTTTGCAGGTCATGCCGTAATTTCATTCCG
TTTGCATGGATTTGAAAGACCCCTGCAACTGTTAAAGAAAGGATTCTGGAGTAATGAGCC
GCCTTAATTTTATTCATGACGAACTGGAAAAACTTGAAGAAGAGGGGCTTTTCGTCAACA
TAAGAACCATTGAAGGCCCTCAGGATGCATGGATCACCGCAGATGGAAAGAAGGTGTTAA
ATCTCTGCTCAAATAATTATCTCGGGTTTGCGAATAGCCCCCGGTTGAAATCTGCTGCGA
AGGGGGCGATAGATGCATATGGCGTAGGGCCTTCTGCGGTAAGGACAATTTCAGGAACCA
CTGTGTTGCATTGTGAGCTGGAGAGGAAACTTGCTCTTTTTAAGGACGTGGAGAGCACCA
TTTCCTTTCAATCAGGATTTTGCGCAAACCTGGCAGTCATTCCCGCTATTGCTGGCAAAA
ATGACGTCATTTTTTCTGATGAACTGAATCATGCGAGCATTATTGATGGATGCCGCCTTT
CCGGGGCAAAAATTATCAGGTATGGACATTGTAACCCTGATGATCTGAGAGGAAAAATTT
CGCAGGAAAGTAATGCCGGAAAACGGTTGATAATCACGGACGGCGTGTTCAGCATGGAAG
GAGATATCGCTCCCTTGCCGGAAATTGTTAACATTGCGGATGAATTCAATGCCATTACGA
TTGTTGATGATGCACATGGCGAGGGTGTTTTAGGGGAAGGCGGGAGAGGCATTGTTGATT
ATTTTAAACTGCAGGGGAAAGTAGATATCGAGGTTGGCACGCTGTCAAAGGCATTTGGAG
TAGTAGGTGGTTATGTAGCGGGGAGTAAAAAATTGACGGACTATCTGTCCCAAAAAGGGC
GCCCTTTTCTTTTTTCAAGCGCTGCAACCTCCCCTGATGTGGCGGCATGTATTGCAGCAG
TGGATATCCTTATGGAATCAAAGGTTCGGGTTGAAAAACTATGGTCAAACACCGCATTGT
TCCAGAAACAAATGGAAAATACAGGTTTTGACATAGGGAGAACGCAAACGCCAATAACTC
CAATAATGGTTGGAGACGCCAAATTGGCAAAAGAGTTTAGCCGGAAATTGTATGAAGAGG
GGATTTTTATACAAGCAATCGGGTATCCGACCGTTCCTGTTGGGAAGTCTCGTCTGCGTG
CAATGCTTTCTGCTGTTCATAGCGAAAACGACCTTTTGTGGGCTGTAGGATGTTTTGAAA
AAATAGGGAAAACATTGGGGATATTGAATTAAAAAACCTTTACACTATTAATGCGATTGA
ATTTTTAAAGTAAAAAATTTAATATATCCGTATTATGTTAACTTTTTTAAAAAGGTAAAT
TGGAGCCGAATATGAAAAAATATATTAGTTTTGCGATACTCATTTTATGTATTGCGGGTT
GCGGAAAAAGTGAAAAGGAAAGGCATGAAGAAGAAATATCTGCAACCGCTATGAATCAAT
CAGAGGTTTCTTCCAAAAGGGAACATGATTTTATTAAAAATGAAAAAGGCTTTATCGTTC
ACATGAAAGACATTAAGGTGTTGTTGAAACATTTGCAGGCCTCTATTAACAAAGAAGACT
GGAAAGCTATTCAACAAGATACAAAAAAATTGAAAAATTCAAGTCCTGTCGTATATACAG
GGGCAAATAAGAATGATTTACCGACAGAATTTGTAAAGCTGGACGTCCAATTCCACTTAG
ATACGCTTGAATTGGTGAATGCATGTCAGGAAAAGAACAAGGATAAAGCAATGGCAGCAT
TTTTTAAAGTAGTGAATGGGTGTGACGAATGCCACGCCAAGTTCAATCCAAAAGAAACAT
CCACATCCTGGTTCCGATAAAGAGTCATTTTTACAATATCAGAAGAATGAATGGGTTTTT
GTATCATTCAATAGCCCTGATATTAAATACCTCAGTAATGATATTTATTGAAAGGGTGAA
TTATGATAAAAAAAATTTTGATTGTAGATGATTCTGTTGTTGCCAGATTGGGGGTAAAAA
ATTGTATTTTAAAAGATGCCTCATATGAGATATATGAAGCGTCTGATGGTTTTATGGGTG
TTGAAGAATTTAAAAGGGTTTCCCCTGATATAACTTTTCTGGATATGACAATGCCTGTAA
TGTCAGGCATTCAGGCGCTTGAAGAAATAAAAAAAATCGATGAAAACGCTATAGTCATTG
TGATAACCGCGGATACTCAGCCAAAGACTATTGAAAAAGTGAAAGAATTGGGGGCATTAA
CATTGTTGAGAAAGCCGCCTAAAAAAGAAGATATAATTAATGCTATAGCTAAGGCAAAAG
ATATACAGGTAAGTAAAGAGAAAAAATGAAAGATACTTCAGGGAATTTTCTGAGCGAATT
ACAAATAGATGCGCTCAAAGAGATCATTAATATTGCATTTGGAAATGCGGCGGCGTCACT
TTCCGAGGTTATTGAATTGCATGCTACATTAAACGTTCCTGAGATAAAAATAGTGCATTC
AAAAGAACTGCGGGACTTTATTGGCAGCACTTTTGATGGCGGCGAAGATTTGCATATCGT
TGAACAACATTATACCTCTGAATTCAAAGGTATTGCGTATCTTGTCTTTTCCATGGATAG
CGGTAAATCATTTATTTCATTGCTGGAAGAATATAATGAAATGCCTGCAAACATGTCCAT
TAATTTGCTGGAAAAGGAAACGTTAACGGAGGTGGGAAATATTATAATCGGTGCTTGTCT
CAGCAAAATAGCGGAATTGTTGTCAGATGTCGTTTCTTATCTTCCGCCAAGATATATCGA
TGGAAAGTATTTTTATGAAGACATGCCGGGGAATTTCTTCGATGGAGAAGGATATGCGGT
TATCCTTAAAACCATATTTCAATTTGAGAAAGCGGATGTTGATGGCTTTTTGTTTCTTCT
TATTAATATGGATTCTATCGATAAGATAAGAGAAGCGGTTGATAAATTTATGAAGAACTA
TGAATAAAATTCCAGAGCAAATCTGCAATTCGATAAATTTAGGACTGGTTATACTGGATG
CTGAATTTAAAGTCCATTACTGGAACCAATGGATGGAGATGAATAGCGGAATACCTGCCG
GGGATATTACCGGCTCGGTGCTGTTTGACTATTTTCCAAATTTAAACAACCGGAAATTTT
TGCGAAATTGTAAATCGATATTCGCCTTCGGAAATTTCTGCTTTCTTTCACAAAAACTGC
ATCATTATATTTTCCCGTTCAGGCCTGTAAGCTCCTTTGGCTTACAGTTTGACTATATGC
AGCAGAGCTGCTCAATATTTCCCATTCGCAACGGAAATGAAAAGATAGAATACATATGCA
TTACAGTGCGGGACGTCACTGAAATAGTTGCATACGAGCATAAACTGCTGGACGCCACAA
GGAGGGACTATCTGACCGGGTCGTTTAACCGCAAATATTTAGAGGATAAACTGAGGGAGG
AGTTTGAACGGCATAGGAGATACGGCGCACCTCTTTGCCTAATTATTTTTGATATCGATA
ATTTTAAGAATGTAAACGACTCCTGTGGTCATTTGTATGGTGATTTTGTCCTCCGCGAGG
TGGTTGCGAGAGTTGCGTCCGGATTAAGAACTACCGATATCCTGGCACGCTATGGTGGGG
AAGAATTTTGCGGCATTCTCCCGGAAACCAGTTTGAAGTCAGCCATTGAAGTGGCGGAAC
GATTCAGGGAAAGCATCGCCTCAGAAGAATACAGGTTCCATGGACATTCAAGAAAAATAA
CTATTAGTTTAGGAGTTGCTGCGTTGGACAAAAATATTACGAATACCGATATGTTCTTCA
AAAAGGCGGATGACGCCCTTTACACGGCAAAAAGGGAAGGGAAAAATAAGGTGCGATCCG
CTGACCATTAGAGAACCTTTTTAATGGACTTTTACCTAAGCTGGCATAGCCAGAACCGAA
CAAGCAAGCAAGAAATAAAAAATACAAAATTCGAAGTACGAAACAAATCCCAAAATACAA
AATCCCAATGAAAAAAACCGGGTTTTGAACATTTGAAAATTTTACCCAGTTAGATAACAT
TCAATGGTACATCTATTATTGTTAGATAATTATGTATCAAACGGCGTGAATTTAGGATTT
GTTTCGTATTTCGTAGTTAGGGTAAAAATAAATAGAAAGGAATACAATTATGTCAGTTAA
TAATGCATTAATCGCAAAAGCCTTAGAATTAAAACCGCAGGACAAAATTATATTAATTGA
GGCTTTGATAACCAGCTTAGATAAACCAGATCCGGAGATATCAAAAAAATGGATACAGGA
AGCTGAGGCCAGACTTAAGGCTTACAGAGCCGGCAAAACAAAAGGGATACCCGCAGAAGA
GGTGTTTAGATAAGCTTTATGAGAGTAATATTCGACGACTTTGCCAAATTAGAATTGGAT
GATGGAAAAGAATATTATGAAATGGAAGTGATAGGTTTAGGGAAAAGATTTAAACAAGAA
GTTAAAAGAGCTATTAATATAATCAAAAAAATGCCTGAAATTGGTTCTCAAGAAAGTGAA
AACATTAGAAGGTATATTCTTCATAAGTTTCCTTACAAAGTATTATACTCCATTGAAAAA
GACCATATTTATGTTATCGCTATTGCACACTTACACCGTGAACCAATATATTGGATTAAT
AGAATCAGAACCTAACAAGGCGCTGCACCTGACCGCTATTCCGCTCCGCTCCATAGCGGC
AGATGATCTCAATCGTTAGTGGCAATAAATGAGACAGAGATGATATGACAAAGAAAGCAA
TTGTTGTTGGTGCGACATCAGGAATCGGGAGGGAATTAGCAAAGATTTTCTCTAAAAATG
GCTATATAGTTGGACTTGCAGGCAGAAGGACTCACCTGCTTGATGATCTCAAGAACGAAC
TTCCCAATAATTCTTTCGCAAAACATATTGATGTTTCTCAAACAGATAAAGCAATAAACC
AACTCAAAGAGCTAATTGCAGAAATGGAAGGGGTGGACATTATCATTATTAACGCTGGTG
TAGGATTTATTAACAAGGATTTACAATGGTCCCCGGAAAAAGAAACCATTGATGTTAATG
TCTCTGGTTTTGCTGCAATAGCAAATGTTGCTATACATCAATTTTTATCGAAGGGTTCCG
GTCATCTGGTAGGCCTATCGTCTATAGCAGCACTTAGAGGGGACGGCGACGCTCCTGCAT
ACAATGCATCAAAAGCCTTTGTTTCAAACTATATGGAAGGCTTACGGAAAAAGGTGGCAA
AATCAGGGTCATCCATTACAGTTACAGATATTCAGCCAGGGTTTGTAGATACAGCAATGG
CAAAAGGTGACGGACTTTTTTGGGTTGCATCTCCCCAAAAAGCAGCACAACAAATATATA
ACGCTATCAAAAGGAAGAAGAAACATGCTTATATAACTAAACGATGGAGGCTTATTGGAT
TGGTAATGAAAATCGTTCCGGAAACTATTTATAACAGGCTATAAAATTTATAAAAAATCT
TCTAACAAATCAATGTACGCCGGAATTGAGGGGACACCGTACTAATGCTTAAAAGTATCG
AAGTTAGGATACCTCAGTCAGCCGTTTCCCGATATAATATCCCCAGATAATTTAAAGGTG
GTAGTAATGGAATTTGAATGTGACCCCGAAAAAACAAAGAAGAACCATAAAAAATATAGC
GTCCATTTTGAAGAAGCATCAACCGTATTTTATGACCCTTTGTCAGCTACTTTTGATGAC
CCTGACCATTCAATTGGCGAACATAGACTAATCACGGTAGGTTTTTCGTCAAAGGAACGT
TTGCTCGTGGTATCACATACCGGGAAACGTTAACATTTTACCATTAAATATTTTGCCAAA
AAAGCAAAGAAATTATTGATAAGGTGCTCCATGTCTCATCCCAAACATATTTTCCCGCTT
TATATAGTCGGGCAAATGCAATTCTGCAGACTGCCCATCCCTGTCGATTATGCAGGTGGA
TAAGAAGCCATGTGTAATTCGTAGAAATGTATTAAAGCGGAAACCTTAACCATAGTAAGG
AGAAATTATATGGAAGAAAAGGGGAAAAAGATATTTTACGATGTCCATTGTCATGCGCTG
AATTTGAGCCATGCAGGGCTTCTTGCCTTTTTGAATCGCTTTTTAAAAGACAGGGCGGTG
TCCTTTTCCGATCTGTTGGGGAAAGGAAAATTTCTCCAGGTTATCTGCCGTTTATTGGGG
ATACATTTCAGTGTGAAACTACTGAAAACACTATTGATTGTCTTAAGTGGCGTTCTCTCC
GGAATCGTATTACTTGCGATAAGCAAATATGAATATTTCCTTTCAGGTAAGGTAAGCGAT
ATCGTTTTGGTTGGTGCATTTTCGGTCGTTTTAACTGCCCTGGTTTTTGCTCTGTGGGCT
TTACGAAAGATAGCTTCAGGGGAAAGCGACCTCATAACAAACACGCTTAAAAAAAATGTC
AATCTTCTTTCCATTATTGAGAATAATACGGGGAGTTTATTTTTTTCTATGGAGATGGAT
ATCCTGTCTGCGGATGAAAGGTTCAGGGAATTAATAAATGAATATCGTACCTCATCAACG
TACAAATATGCGTCATTTATAAAAAATATCGAAGAGAAATGGAAAGAAACCGGGAATGAA
ATACATATCAAAACAAAAGAGGGGAAAACACTAAAGTACAATAAAATGGTTATTACCCCT
CTGGTAATAGATTTTGGTTACAAGTGTTTTGACATGCAAGGAATTTATTATAATAAACCG
CCCAGGAAACCAGTTGTGGAGCAGGTTGTCGATGTTTTCAACGGGATAAGGGAGTATAGG
GAAATGAGTCCTGTTAAATTACTCGATATTTATCCCTTTCTGGGAATTAATACGAGGAAT
TACGACCTGGGAATTGTGAAAGTGGTTCCAAAAGAGGAAAGAGACGCATTTTACCATTTT
CTGAAGAGCAGAAAAATCCCTCAAGGGATAAAAGAGCATGTAAGAGATACTTTGGAAAAT
AACGTTACTTATATTGAAAAGACGGGCAAGCTGGTATTTTATAAAGAAATCGAAACCCTG
GGAAATGATTTGCGCACAATCTCTTCCCATGTCCAAATTGATGAAGGTTTGATTGATAAA
ATAGATGGCATGTCAGAGGAATCGGTTCGTACCCGCTTAAACGAAAAAAATAATATTCCC
AAAATGCTTGAAAAGTATTTTGGGGAATATACGAATACAAAATATGAAACCTTTGCTAAA
AAAAACAGGGAGCAGTACTTTTTTGATGAGAAAGATACAAAAAAGAAAGAAAAGACGATT
CCTGTGAAAGGGATTGACGACCTGCGCAGTTATTTCTTTGCGGGAGTTAAATTATATCCA
CCCCTGGGGTTTGATCCCTGGCCCTACCACGAGGATAAACCCATCGATACCGCCACGGAA
TTTGACAAGGTAAATTATCTCTATCAATTTTGCAGTGAAAGGGGCATTCCGATAACGGTA
CATTGTTCGCCCGGCGGTTTTAAAACTGCTCATCACGGCATGGAATATACCAATCCTGAA
AAGTGGAAAAACGTACTTTCCGCATATGAGAATCTGAAAATCAATTTTGCTCATTGTGGG
TTTGATAACAATAAACCCCATAAATCGTGGTTGAATACCATCATGGAGCTTATGGGCGGG
TATAAAGGCGTCTATGCGGATTTTTCCTATATCGGGAATAGTAGAGATTCTTATACTTTT
TTAAAGGAACGAATCGTTGATAAAGGGTTTGGGGATCGCATACTCTTTGGCAGTGATTTT
CCGGTTAACCTGTTTGGTGTGGATTCGTATAAGGATTATGTAGAGAATTTCTTTCATCTC
TCTCTGGATACGAATTTAAAACACAAATTCTGCTCTGCGAATCCTCATAAATTTCTATGG
GCTTAGGGTAAAAATGGAACGGAAGTAGGACATCACGCCTCTGATTAAAATGAGCCTAAG
CAATTTCACGGGCAAACCAGTTTATCCGTGCCACCCTTAGCGGAGTACATATTTTTTCAG
ATAATCTTCCAATGCTTCCTGCCATGGTCTCATTTTGTGTCCGGTTGCCTGTACAAACTT
TGTACAATTCAATGAGGAGTTTTGAGGTACCGTGGCTGCGCGTTTAAAGTCTTCTGCCTT
AATGGATTGGAGAGATACCTGTATATTTGACAATCTAAAGATTTCCCTTGCCCACTCATA
CCAAGAACAAATGCCATCATTCGCAATGTGATAAATGCCATGAAGATCAAGCGAAAGAAC
ATACCAGAGAGCATGGACAAGATCTGCGGCATAGGTAGGGCTTCCAAATTGGTCTGTTAC
TACAGACACGACATGTTTTTCTAATCCGAGATGCAGTATTTTTGTTACAAAATTGCTTTT
ATGCTGTCCATAAAGCCGTGAAATTCGAATAATGGTATAGTTGCCGTTTATTTCCTGCAC
TGCCTCCTCTCCTGCACGTTTCGATCTGCCATACACCGAAAGTGGGCGAGGCAGGTCTGT
TTCGTTATACGGTGTATTCTTAGCGCCATCGAAAACATAATCAGTGCTGATATGGATGAC
CCGGGCATGCAGATTTTTTCCCGCCAGTGCGACGTTTTTCGCTCCATCTGCATTCACGGC
ATATGCCTTGCCGATGTTTGTTTCGCAGGCATCAACATCGGTAAATGCGGCACAATTAAT
GATTACGTCTGGCATGGTTCTGGCAATCGCCTCAAAAGTATTTGAGGCATTGGTGATTTC
TATTTGTGAATGACTGGCGCAAATGACGGAGAGGGGTTGTTTTTCTGTTTCAGAAAGATG
CGGCAACCCATTCCTTAGTTCCCACCCCAGCGCACCATTCGAGCCGATAATGAGTATCTT
CATGTATGGAGTGCATTTGAGTGTAACTGGTAAACACGCTTGTATTCCCCGTCATCATGT
ATGAGGGATGCGTGGCTGCCTGTTTCAACGATTTGGCCTTGTTTCATCACAATGATTCTG
TCACAATGCTGGATAGTGGAAAGCCGGTGGGCGACAATGATGGTGGTTTTCCCGGCAATA
AGATTATTCAATGCGTCTTGCACCAATTTTTCCGATTCGTAGTCGAGGGAGGATGTTGCT
TCGTCCAGCAACAGTATGGAGGCATTTTTCAGAATAGCACGCGCAATTGCAATTCGCTGG
CGCTGTCCTCCGGATAATTTCACTCCCATTTCTCCCACGATAGTATCGTATGTTTCCGGG
AGGGACAGGATAAATTCATGAATATTGGCCGCTTTTGCCGCATGCTGGATTTCTTCCATT
GTCGCATCCCGTCTGCCATAAAGAATATTTTCATACAGGCTCCGGTTAAATAAAAATGTC
TGTTGCGTAACCAATGCCATATGCGAAAGAAGCGATTCCCGCTTTATCCGGCGGAGGTCT
ATACCGTCAATCGCAATAGAACCCTCTGTCGGGTCGTAAAAACGGGAGATCAGGTTTACG
AGGGTGGATTTCCCTGCGCCGCTTTCTCCTACGATTGCGATTACCTCGCCCTTTTGTATG
TTCAGACATATATTCTTCAACACATGTTCTTTTTTCCCTTCATAGGAAAAACTCACATTG
TTGAAGAATATGCCTTCCTCTATTTTTTCAAGCGTTACGGCATCAGGGGAGTCCTTTATA
TTTGACTCTATGTTAAATAATTCAAATACCCTGTTTGCACCGGCGAGAGATTCCTGCAAG
CCCGTGTAGCTCTTTGCGATCTTCTTAACAGAGGTGATTACCATAAAACCAATTGCGGTA
ATAAATCCGCCAAGTTCCCCCGGAGTAATTTGATGGGACATAACTACATAGCCGCCCAAT
ATAACCATTGCGGCAAGCCCTACCGCATAAATAAACTCATTGGTACTGCTGTTCAATGAT
TTTGCCTTTACCATTTTTAGCGTTCTGCGAAGGAAGCGTTCTCCGATGAAATGAATTTCG
CGACGTTCTTCATCTTCCATCCTGAATGATTTAACAATCCGTATCCCTGCAAATATCTCG
CGAAACGCATCTGTGAGTTCGGAGAGATGCCGTAAGCTTCCTTTACCGTGCCTCTTTATC
TTTTTTCCGATTAAAACAGCAGGGATGAAAACTACCGGAAAAATAATTAAAGAAAACAAA
GATAATTTCCAACTGAAATAGAATGCAAGGACTAGCCCGCAAATCAATTGCATGGGCAGA
AATAACACCTCATCAAAGAGCACCTTGAGACCTGCCTGTGTAACAGCAACGTCGTTTGTC
AATCTCGAAAGAAGATCGCCGCTTTTTCTGTTCTCGAAAAAGCTTAACGGCTGAGGCAAC
AAGTGGTCACAGACCTTGTTCCGGATATTCACAACAACAGCCCATCTGACGAAATTTCTG
TAATATTGCTGAAAATAACTGGTAAAAAAGATAACCGGAGCGAGAATGGCTATTACTATG
CCAATACTGGTGAAGGAACGCGTCATTCGTTCCCGCAATTTTCCGATAAAAGAAAATTTG
TTTAAGGTGTTTTTTTTAAATTCACTCAGTGGAGACCTTGTGTTTTTTTTAAGGTCGGTT
TGGGGGTCTATATCGATGGCCGGCAATGCTGTAGTTGTCGCGGTCGTTAATTCTCCCGAT
ACCAGCTTGTCTATAACCGGCTTAATCAGCGAGATTTGAATACCATTCGCCGCAGTATAA
AGCACCATGCAGCCAATGGCAATCGCCATCTGTCTCCAATAGGGTTTCGCAAAGGAGAGT
AGTTTTCCGCACTCGGAAAGGAATGAAGTATTTTTCATTTTAAAACTTACGCGCTACGGG
TAAAACGTTAATAAAAGATTCTAGTGGCGAGGTTGATAATTACAATTTGTTTCTGTACTA
ATGTGATATGAAGAGCGCATAGAGAAAAAATGTTATCACATCACAAGATGCTTTTCAATA
AAAAGATTATACACCGAAAGCAAAGAAGATAAATGCCTGCTGGCGGAATAAAAGCAGCAA
ATAGATATTATTCAATTGCGGAATGCCTCTGATCGTGTTATATTTTTGTAATTTTAGAGA
GATTTTGAAGACGGTTATCTGAATTCTTTATGACGGTTTAACGCTGCTGGTGCGACAGGA
TTATGAGTAAAAGGTGGTTCATTGCCCCGAATAATATCGAACTTCAAACGGAGATTGCAG
GTAATCTTAGAATTTCAAACTTACTTGCACAGATACTCATTAACCGCGGCATTACAGATG
TAGGTGCAGCGAAAGGTTTTCTTCAGCCTCAAATATCAACATTATCAGACCCTTCCAACC
TTCCCGATATTGAAAAAGCCTCAGTCAGAATTAATGAAGCCATACGCAACGGAGAGAAAA
TAGTCATCTATGGCGATTATGATGTTGACGGCTTAACCGCCACCGCCCTCATGTACCGTT
GTTTAAAAATGTTTGATGCAAGGGTAAATTACTATATTCCTGAAAGGCTGGAAGAAGGGT
ATGGTTTAAATGCGGAGGCCATTGCTAAGTTAAAAGCAGGGGGTACGGATCTTATTTTAA
CGGTTGATTGCGGCATTAGCGCATGCAGGGAGGCGGAGATTGCACGATCATATGGCATTG
AGCTTATTATTACCGACCATCATCAGCCTTCACAGGAAATCCCGGATGCATTTGCAATAA
TTAACCCAAAATTAAAGGCAACGGAAAAGACCTTCCGGGATTTTTCCGGGGTTGGCATTG
CTTTCATGCTGGCATGGTCGGTTGGGCAGCATTATTTTCCGCAAAAAAAGGTATCGAATG
AGTTTAAGGATTTTCTTATAAGTGCTATGGGTTTGGTTGCGCTGGGGACTATTGCCGACG
TGGTTCCGCTTGTGGGCGAAAACCGTATCCTGACAAAATATGGGCTTGGGGCATTGCAGC
AAACAAAAATACCTGGACTGCAGGCGCTACTGGAGGTATCTTCACTCACCAATATAAACC
TTGACACTTCCCATGTAGGATACCGTTTAGGTCCCCGTATAAACGCACCCGGCCGTGTCA
GCGATGCAGGAGTCGTTGTTGAGATGCTAACAACGGCCTGCAATGAAAAGGCAAAAGAAA
TTGCACTTTTTCTGGAAGAGGAAAATAACCGGAGAAGGGCGATGCAGCTTGACATACTCT
CCGCTGCCAGGCAGAAAATCGTAGATGAAATAAACCTCGATGAAACGCTGGCGATTGTAT
TGGCAGACCAGGAATGGCACCCGGGAATAGTCGGAATTATCGCTTCAAAAATTGCAGAGG
AGTTTAACCGTCCCGCGGTAATGATTGCCGTTGCCGATGAGATTGGGCATGGTTCTGCCC
GTTCCATACCATCATTTCATATGCTGGATGCGTTAGAATGTTGCAAAAATATGTTAATTT
CCGTAGGGGGGCATGCCCAGGCGGCGGGATTAAAGATTCATCCTGACAATATAGGAGATT
TTCGCACATTGCTGAATCGGATGATGGCGCAAAAACTCCAGAAAGAAGACCTTGTTCCTT
TTCTGAATATTGACGTAGCGGTTGATCTCTCCACGTTAAACAGGGGATTATTAATGGAAT
TGCAACTTTTATCTCCCCATGGCGAAGGAAACCATATCCCCGTGTTTGCCATAAAAGACC
TGCAGATTGCCGGTAAACCGCGCCGTATAGGATCGAATGGACAACACCTCAGCTTCTATG
TAAAACAAGGCAATGTGTCTATGAAGGCTATCGGATTTGGCATGGGCGATGAAATTGACC
GGCTGCTAAAGAATGGCAGCACATGTTCACTGGCGGTCGTTTTAAAGGAAAATAACTGGA
TGAATAACAGCAGTATAGAACTTGAAGTGAAAGATATCAAGTTCGATGGTGAATAATTGT
AGTAAGAGTTTAGATTTTTGAAAAAGTATGTTCTTTACAAAAAACAAGTCAGTAATTTAC
GAGCATTTGTCTTGACTGAAATAAATAATTTTGCTATGAATTGCAAACGTATATCGTTTT
AAAAATTTAGTACAAAAACAGATTGCCATACAACTTTGTAATCATTTTAGGTCAAAGGAT
TTTGGCGGAGAATGCCTCTTCCTTCTTTCTTGTGGTCTAAGGCCCGGATGTTTTATTTTC
GGTAAGTGGTTTTAGTAGAGGAATGGGATCTGCCTTTTTTAAACAAAATGAACCAATTAT
TCTTTGCGGGAAATTATTTGATAGAAAATTTAAGAAGAGGGTAGAAATTAGTGACAGAGC
TTATTAGCAGGCTTGAAATAAAAAAAGTTCATCAAATTATTCAAAGAGTTGATATCTTTT
GTTCCGCGCTTTTGCTTCAGGCATGGAGACGCATTTATTATATATTCAATAAACAGGAAG
TTCGTGTGTCAATTAAAGAGCGGGCAGGCAATTGCTTGCGGTGCGGTCGTTGCTGCCAGG
CGTCGATCCGGTGCAAAAATCTATGCTACGATGAAAAAGGGCTTTCACTGTGTAAGGTAT
ATGATCAAAGACCGCAGTTATGTTCCCTGTATCCGTACAATAAAAACGATTTCTTTTTCC
ACATCAGGGAAACGTGCGGTTACCATTACGATAACTGAAGTGTAAAAACTCTTCATCATA
ATTCCGTAAGATTTTTTCCTGTCTTACGATGGAATTAACGCACAGGTATTTGCCTGAATT
GTGGCGATATTTGCGCACTTAAGGGGTATTTTGTGATGAAAAAAACGCCGCTGTATGAAT
CACACCTTAAATACCATGCAAAGATGGTATCTTTTCATAACTACCTGATGCCCATCCAAT
ATGACAGCATCATCAATGAACACCTCCTTGTTCGAAAAAATGCCGGTATCTTCGATATAT
CCCATATGGGAAAATTTGAGATTTCCGGAGATGACGCCTTTTCCTTTGTGCAGCAGGTGA
TTACGAATGACGCAGCGCCATTGTCGGAAAAACAGGCTCTCTATTCACCTCTGTGCAATG
AAAAAGGAGGCATTGTTGACGATATTATGGTTTATAAAATGAACCGAAATGCATTTCTCT
TTATCGTAAACTGTGCAAATACTGAAAAGGACCTGGCGTGGTTAACGGAACAGGCAAAAC
CCTACTGGTCTCTGAAATTAAAAAATGTCACTGATGAAATGTCAATTATCGCATTACAAG
GTCCGTCTGCCCTGCAAATGCTCAAAAATACCCTGGAGACTGATTTTAAGTACCTCAAAA
GGTTTTGTTTTGATGAATTTTTTCTGGATGATTTACCCATGATTATTTCAAGAACGGGAT
ATACCGGTGAGGATGGTGTGGAAATATTGGTTGATGCAACTTACGCCCTCAGACTCTGGG
ATATTTTTTTGAAAAAAAACGAGGCGAAGGGACTGAGGCCTGTTGGGCTTGGAGCGAGGG
ATACGCTACGCCTTGAGGCATGTTTTATGCTTTACGGAAACGATATGGACGAAACGGTAA
CTCCCCTGGAGACCCTTATCGACTGGACGGTGAAGTTTGGCAAAGATTCTTTTATAGGAA
AAGAGTCACTGCAGGAACAGAAGGCTGGGGGCGTCAAACATAAAATAATTGGATTCGAAA
TGTTGGATCAGGGTATTCCGCGTCACGATTATCCTGTTCTGAAAAAGGGAGAGAAGATAG
GAAAAGTTACCAGCGGAACATTTAACCCAACGACGAAAAAGGGTATTGGCCTTGCCAGAA
TTACCATTCAGCATGCAATAGCCGGGGAAGAGATACAAATACAAATCCGGGATAATTATC
ACGAAGCACGAATTGTAAAAACCCCGTTTTATAAGAGGGAGTCAAAAAAATGAATATACC
AGAAGAACTTCAGTATACAAAAACGCACGAATGGGTAAAAAAAATACACGGGAATGAAGT
ATCCATTGGCATTACTGACCATGCCCAGCATCAATTGCAGGACATAGTGTACGTCGAATT
GCCGTTAATAGGAAGAGAACTGAAGATGGGCGCTCCCTGTGCAGTAGTTGAGTCAGTAAA
AGCTGCATATGACATTTATGCACCCCTTTCCGGCAAGGTGACAAAAATTAATCAGGAACT
CAGGGAAAGTCCACAATTAATAAATGAAGACCCTTACGGTAAGGGATGGTTTTTACATAT
TGAAATATCCAATCCGAACGAACTTGCAGATCTTTTAAGTCCGGTTCAATACCGGACTGC
CAATGAATCCGAACAGTAAAATATCACCATAAACTCTTTCCCATAAGGAGAACCTGAGTG
GTTGAAAATACCGCTCCTGCAAGACAAGAGTGCCTCCCCGCATTTTTTTCCGGTTCATTT
TGAGTTGAGAGTAGCAAGCGGTACGTTATTGACAGGGAACTTCTCAATAAGTGGAGGTTT
TTATAATAATTTCTACGTTCCACAGTCCACAATCTGCAATTTGCTGACTGTACCGTATTC
CCCTTTATTAAGGGAGCAAGGGGGTTGTTTACCTCATATACAGGAAGTATCTTGAACGTT
TTTACGATAGTGATATGCTTTTTATCCGTTAGAATGGCAAGGAATTTTTAGGGAGGGACG
TCATGAATTTTTTACTTGAAATTGTTGCACGTGATTTTGACTTAACCGAAGCAAACAAGG
CGGATATTCACAAGTATGCGGAAAAGTTAGATGCCGCTTATGACCGGATTATCCGCTGTC
GGGTAGTGGTGGAAGCCCTTCGTCACCGTGAACACAAAGGGCTTTTTTATAATGTGAAGG
TTGTTGTGACCATTCCCGGTACGGAACTTGTGATAAAACGCAAGCCAAACGAAGACTTTC
ACCTGGCGGTAAAAGATTCCTTTAACGCAATGCGCCGGAAGCTGGAAGATTTTGTTGTTC
AGCGGAGTGGAAAGGTAAAACACCACGAAGAAATACCCATTGCCCATATCAGCAATTTAT
TCCCTGAAGAGGGATATGGTTTTATTACTTCTGCCGATGGGCGGGAGATTTATTTTCACA
AAAATAGCGTCTTAAACCATGATTTTGCCCGTTTGGAAAAGGGAATGGAGGTACGATTTT
CTGAAGAATTAGGCGAAAAAGGCCCGCAGGCGAGTTCTTTGACAGTAATGTAATGACCGA
TTATGTACATTGTATGTGGGAAATTCAATATTTTTAGTTAAGCAATGAACAAATCCATCT
CTTTTGAACAGTACAACTTAGAAGAATTAAAGCCCTTTTGATTTTCCTTTGTATATCCTT
GGCTTTTATGTTGCTCTGTGTTTTTCTCAACCGGCAGACCGAACTTTGCTCTAAAGTCAA
GCTTGATGGGTTTGTTAAATGATACCAGTCTGTTGGCCATATCATCTATTTGTTGAAGAA
GATGAGATTTTTCCAAATGGGAGTAAGATTGGATAAGGGGTTTATCTTATCGATGTCTTT
ATCTATCTTCGTTTTTAGGCCGTCAGCCTTGATAACCATGTAGGTATCTAGTTTTTTGAA
GGTATACATCAGCCGCATTAATGTCAAAGCGCACTGGCGGGGATGGTGCGCATCGGAATC
CTCGCCCAGTGCAGTGCCTTGTTGGCACCTATAAGTGATAATCTCTGGCCGCTTCCGGCT
GGTAAAGAACGTCATCGATGCGGATACGGCGCACCCCAGACGGGACAGACCATTCCACAA
CATCTCCTTTGGCGTATCCCAGGATCGCCGTGCCCACAGGGGCGAGAACCGAGATAGCCC
CCGCAGCAATGTTCGCATCTTTTGGAAAGACTAAAACATAGGTCATTTTTTCTGACGTAC
TCAGATCACGCAGGACAACCTTTGAGTTCATGGTCACCACATCTGCAGGCACGTCTTTGG
ACGACACGACTTCCGCCCTCTCCAATTCTTCTGCCAAAGACGCTAAATCCTTTCTGTCTT
GACCACCGAATTCCTCGGCCACAGCGATGAGTTCTTCGAGTCGCGATTTGTCAAACTCGG
TAATGTGCAGCTTTCGTGTTGTTGTCATGATCTCCTCCGTTATGAATACCAACCATTGAT
TGTCAAAATAAATTATCCTGATAATTCGTGGAAAACACTATTATCAGGGAAAATAAATAA
TAGTACGGTACATATAAAAATGTTGCTGTATAATTTTGCAACAGTACTATACCCACAAGA
AAAAATATATCAATCGGAAAAGGGGAAAAGTTGCCAGATGAAGATGAAGCAAACTTTTTA
TGCAAAGGGAAGGGGTCAGGTGAAATGTTATGCTGTCTCTGATGCTAATTTTTCTTTTAT
GATATGGGGGCAATCGTACAGGTGCAAAAAACTTTTCAGGATATAAATAATCTTCGCCCA
ATTCATCAACAACTCTTATATGGCAATGTGTTTCAGCTATCCTGTCAGTCAGCACTTCGT
ATAGTTTTCTTTTTTCCAATGATGATTCATCGCCGCGATTATCTACGCATATCATAAAAT
GTTTTTAAATCGCCTTTTCTTCATAAATATTTTTTGATTTTAAGTTCTTTTTTCCCGATG
CCATGCTCTTCTCGTACCAGCGTACTTCGACGTCTAAAATTGTACCATCTTCCAGTTCCA
CCTGGCAAATACCTTTCAACTTTCGCCAGTATTTTTTTCCATATACCTTATTTAATCTGT
TTAAATTTTCAATTCCACGTCCAGTAGCAATTGCTTCCGCTCCTCCGTCGTTCCCGCTAT
TGGGCGTCGGCTCCAGTGCGATGTTAGACGGCCCACGTCTAGCCACTGGCCTCCGGTGTT
ACGGGGCTCAAACGCTCGGTGAGCACTTCCAACTCACGGTACAAGGGCATCGTTCATCCC
AATAGTCAAGAATCGAGTGCCAAGAGATCTTTTGAGAAATCGGCAAAGCTCTGCCAGCCT
AAGATGGAGATGATCTCGTATGCAAGGCTGCGTGAAGCGTACTGGTCGTATGGGGATCTG
AAATCTTTGGCGAGCTGCTTGAGGGCAGCCTCGGTTGCAGAGTGAAATTGACCCTCCTCC
CAGTGAATAGCTTGATTGCGGCCTTGCCAGATTACATCGGTAATCGATTGGGATCCGATA
AGTCGTCCTTTAGGGCAAGCTGATAAGCTCTTGCCATATCTAATTGACAATCCTTGCTTG
GCGAACTGCAGAAGAGCTCCAGACATCGCATGCCTGGCAAACTCGTGAGCAGCAAGTCGA
AGCATAGCTTCACGGAGGTTCTTGTCTGTCAGGTGGCGTTCTTTATCCATGCCAAAGTAA
GTATCCCAGTAAATCGCAGTGCTCAGTAGTGGATCGTCGTCCTGGTACCCAGGAATACTG
GAGAGGTACTCATCCATCTTATTGATTTGTTCTACCTTTGTGTAACCTTCCTCCGTAGCT
TTCGTGATTTGAGCTAAGGTGCGGGAAAGGTCCTCAACGTGTCGTTCTTCTCGGTGGATC
TCCGCAATTACTGCGGTGGCGGCGGGCTCTATTTCGGAGAGGTAGTCTTGTATTTTCAGG
AAGCCTCCTTGATGCCGGCAGATGGGGAGCTTAGCCGTCTAACCAGTAATTGATAAGTTT
ATAGATAACAATGTATACATTTACTTATTGCATTTTTACTAGTGATTTTTCTTCGAAAAA
CAGATAATTTTTTATAGATAATGCATTATTTTTGTGTATTATCTGTAACAAGTTGAAAAA
ATAACATTTTTGTCGATATTACGCAAGAGGATTCTAATGCATATTCCACAAAACATTACG
ATTAAGTTTGATCCTATTCTCATTCATAAGCGAATTCCAAGGAGTGAACAGCATAACTTT
AGAGAAAGGCTTCGTTATTACATTGACTTCTGTAAAAAATATGATTTTTTCGAATCGAAA
AAGGAGAGTCTTTCGCAGTTTATAAAAAAATTACAAGAAAAACATCAGTCTTCTCAACAA
CTGAAACAGGCAGCCCTTGCCATATCTCTTTACTACTCCATAGTCCGGTCTTATCCTGAA
GACAATCTTTTAGAAAGTGAAAATGCGCAGGAAAAGTCGCAGCCTTCGTATCGGCAAAAA
CAAACCTCCCCAAACTTTTTCTCGCCACGATTCCATAAGGCAGCCCGAAACTCATGATTC
CATTAATGATGGTAAGAAAAGCTATCCAGATTTTCATAAAGAATTGCAGGGAGGAAGACC
AACCGGTAAGCCTGCAAAAACAAAGCACTCAATCCGTCCCCAACAATCATTTTATTGTGC
CGCCTGTTTCTGTTGATTCAAAAAAGGCGATTGTTTTTGAAAATACCAAAGGATGTATGG
ATGCAATACATGGGTTAAGTGCCTTAATAAAGATTAAACATTATTCTCCGAAAACCTTAT
GGGCTTATACACATTGGACTAAGAAATTTCAGGGATTTGCCCATAATAAGGATATTCAGT
CCCTGTCGTCTGTGGAGGTGAAGGATTTATGTAATATTTAGCGGTCAAACGTAAGGTGGC
GGTATCAACACAAAATCAGGCATTTAACGCGCAGTTGTTTTTTTATAAGCATATTATCAA
GAAGGATTTCGGAGATAACAGTAATACTCTCAGGGCCAAAAGTAGGCCTTATATACCCGT
TGTTTTATCGCGGGAAGAGGTTCACTCGATTCTTGAGCGTCTTACCTATCCTAACAACCT
GATTGTTAAGCTTCTGTATGGATGCGGGCTTCGGATGTTCGAATGCTTAAACTTAAGAGT
TAATAATTTTAATTTTGACGCAGGTATTTTAACAATCCACGATGGTTGATTATGGTAGAG
TAAAATTGTACCAGATGGCAAGGTAAAATAGTACCACTCGTAGAGAAAAGCTATCTTATA
AGGAATTGAGTAAGAATAATTCCTTATAAGTAGTAAAAGGATGGTACATATGCAAGCAGT
GCAAATTATGAAGAGGCTAAAAGAGCAGGGCAAGAGTGAAAGAAGTATAAGTCGTGAAAC
AGGTCATCACCGTAGTACCGTAAATAATTAAAGGCTCTTCAGTCAAGTGTGTGGGTAAAA
ATGAGCCATGAATTGTCCCTGAATTCTTTTGAAGAAGACTGATAGATACGCCTTTTCCAA
TTCATCCCAAATTAACAGTAATTCCGGCTGGATTTTCAGGGCAATTGTTTAATTCTTTTA
TTCCATCATCGAAATTGTTTCTTGCAAAGTTTATTTTTGATCGTGAAATGTGCAGCGATG
TTTCATAATGAGGTAATAGGGTATTTGCCGTATGCGCAGGTGTCTTTCGTTTAGAATCTT
CCTCTCGTTTGATAAATTCTTCCGCCTTATCAAGTTGATTTTCTTCTATATAAAGTGCCG
TCAGCGCAATGATAGTGATGCCTATGTGAACCTGGTCGGGAGGGTAACAATAATGGGTCA
GTAAATTATACTTTTATTAAATTCAATATAGTGAGATAGTAGCCTTTTCATTTTATTTGA
CGAAACCTTTTTTATATCTTCTTTCACAACTTTATTATTTGATATTAGGTTTATAAATGT
ATTTTTTTCACTTCTCGTTAATTTTTTATAAGTATTTTTCCAATCAAGTGCCCCATTCAA
TTCATGCCTTCTTCTATTAATAATATAATCCTCGGGCATTAGCAATATTTGAAGGAATTC
TTCGAATGTAGAACCAAATGCCGCTTCAAAAAATTCCTTACGAGGACTTATGAGTCCTCT
GGTTACTAAAAGTACACATTGTAAACCACGTAAGATCTTCTTATTCCAATTTTTACCAAT
GAAAGACGTATCCTTTGCTGTTAAAGCGGATGTTCACCCCAAGTCAAAAAACAAAAGTGC
CGTAAAAGCCTTATATTTATTGACTTTTACGCCGAACAGCAAGCTTTTTTCTAGTGACTA
CC
>NODE_2_length_67273_cov_67.917596
CTTATTGCACCCACGATCCTGTCTCGATATAATTCCATCAACTTATTCATAAGTAGTGTC
CTCCAAATTGTCTGATTACTATTTACGAGGATACTACTATACTTTATAATAAACTAAAAA
TCACCTTTTTGGTTGCGGCCAAAGGCCGCGCTAGGTAATCTGTGGTTCCTTTTTCGTATT
TCTTATCTCGTGCTTGTTTGGTTCCGGTGCTGCCAGTTTAGGAATTTTAGATATTTTGCA
GAGACGCATTGTATGCGTCTGGAAACTGCTATGCGTAATGAAAATGTTTACAAAACAAAG
AGACGCATGCAATGCGTCTCTACATTAACATTATCAACAGATGCAGTGGCGAAGCGCCGG
AAAAGGCTCATTAGCCCATTGCACAACAACCACAACCGCCGCCCGCCTTGTTTCCTGCGG
GGGCAGGATTGCCGTTGCCTGTTCCTGAAGCGCCAAAAACGGAAAATATTTTTTCAACGT
GTTCGCTTCGGCAGGAAGGGCAGAATAGCATTTTTTGTTCAGAGGTGCTTTTAAAATATT
CCTCAAATGTTATGTTGCATTTATTGCATTTAAATTCATATACGGGCATACTGCTTTCTC
CATTATTAAGGTAAATAAGAGACTGGGTTAACAGGTTTATCTTTTACATATATTTTAAAG
TGAATTTCTTTTGTGCTGCTTTCCTTTGTGAGGGGATCAAAAGTGGCAATTGTCTGCCCT
TGTTCAATATAGTTTCCCTCGCTGACAATTGGTATGCAATGGACGCCGTATAAAGTTCTT
ACTTCCCCATCATGTTTGATTACGACCACATAAAAATTATTGTCCGAACCGGAAACTGCT
TCTACCGTTCCTTTTTTTGCCGCAACGATTTCTTGTCTTGAATGGGGTTGTATACTTATA
CCCATAAACTTTTTGCCGTTTCTTGTTTGATTAAAATGCGATACGATATCCCTTTTACGG
GCCAGATAAAACCTTTTGAAGAAACTACCCGGTTTTGAGACGGCATTGCGCTTACTGTTG
GGTTGCTATATGTATAGGAAACATTGTTCGAAGGAATAGTAATTTTCTGTCCTATCTTTA
AATCCCGTATATCTTTTATTTGATTTGCCGCCACAATTGACTCGACCGACACACCGTAAT
TTTTTGAAATACGCCACAATGTATCCCCTTTCATAATCGTATAGGTAGTCAACGCCTTTT
GTGGTTCTTCAGAAGCTACCGGCTTTTCTTTAAGCAATGGAATTTCCGTTTTTTCTTTTT
GAGTGGCGCACCCACCCAGAAAAAACAATGCAGACACGGCTGAGAGAAAGATGATATAAA
CGTTACGTAAATAACTTTTTATGCTATTCATATTAAGTGGTCTTTCATCCTTAGTCCTTC
ATTAACTACCGATTGCCGACTGTAGATTGTAGACGGTAGAATTGCCTACTGCTTAAGACA
CTATTTTATAATGGCGTCTTTTCGAACAATGGGTTTTTTCTTTTTATTTGTTGATGTTTT
CCTGTGCTGATAATCGAAATCGGCTAACCGATGCTCACTGTTCGGGAAATTATCACCGAG
ATAAGACTGGCGTGCGACCGGATTATTTAATATTTCCTGTGTTGTGCCTTTTGCGACAAC
CTCGCCTTCGCTGATAATATATGAATGAGAGGTAATGCTCAGCGCCTCCCGGACATTGTG
GTCGGTAATAAGAATGCCGATGCCCTTATCTCGGAGTTTTAAAACGATTTCCTGCACCTC
ATTTACCGCAATAGGATCCACGCCGGTGAAGGGTTCGTCCAGCAAAATCATGGAAGGAGA
GCTTGCAAGCGCCCGCGCAATTTCAAGACGCCTTCTTTCTCCGCCGGAAAGGGTAAATGC
CTTATGTTTTGAAAGCGATTTCAAATTGAATTCGGTAAGCAAATCGACAAGTAATTTGTA
TTTTTCATGAGAATTGTATCTGTGGGTTTCCAGGATCGCCAGAATATTTTCTTCCACCGT
TAAACGCTGGAAAACAGACGGTTCCTGGCATAAATATCCCATGCCTTTACGCGCCCGCAA
ATATATAGGCATATGGGTAACGTCTTCGTCTTGAAATATTACCCTTCCGCTATCCGGTCG
GATAATTCCAATAACCATATTGAAAGAGGTGCTTTTCCCTGCCCCGTTTTGGCCAAGCAA
TCCGACTATCTCGCCTCTGTTTATTTCGAAACTGACATTGTTTACAACAGTGCGTTTACC
GAAAGATTTTGTTAACCCTTCTGTTCGGAGTAAGTTCATATCTATTTAATAAAGTTGATG
TTTTCTAATGGCCAGAATACAAAAAATGCCTTCCCTATAACATTCTTTCCTGGAACAAAC
TTCCACACGCGGCTATCGTTACTGTTTCTGCTGTTGTCCCCTAATACAAAATAATCTTTT
TCCTTCAATTGAATTGGCTGGGAAGTGCCATAGGTATCGTCCGAAAGGCGTGTATAATAA
ATGTCGTGATATATTTGAATATTGTCATACTTCACCTTTGCGTTCGTCCCGCCAAAACGC
ACCTTGCTTGAGTCAAATGGGCGGAACGCGGGGATACTCCCGTTATAATAGTCGAATGAA
AATACATTAACGTCATTTACTTTAAGCGATACGATATGATCTACATTGGAAAATTCTATC
TTATGTGTCTGGTCGACGGTTAAATGAAAATCTTTTTCCACTACAACATTATTTGATCTC
GAAAGAGTACACTTGTTTGCGATATCTTCGATGGGAATACTGGCGGAAAAGACCTCTTCA
TTTTTTTCAAGAACAAATTCCAATCGATGCGACCCTTTTGCCGGAGTAACGTTAAGGCTT
ATTTTGACGTCTCCCACTTCATTTTCTCCGGAACGGTTATTGTAACCGTTCTGATCGGAT
ATTTGTTGCCCAAAAGTAACCAGCGACGTCCCGGAATTATCTTTATTCAGATTATTCAAT
GACAGTGATTTCTCAGTGACATTCCAAAATTCATTGTCTATTATCCAGGTAGGAACCACT
TCTTCATGTATGGTGTAATTACCGTTATAAACAGGCATCCATAACGCATTCTGTGCTTTT
TCAGGTTTTCTTTGTATTTTGTCGTTTATATAAATATCACCATTTACGATCTGCAGCTTT
TCACCCGGCAATCCAATCAGCCGTTTAATATAATTCTTCTTCTTTTTTGAAAATTTTGTA
GAACCACACCGCGGACAGGATAAACTGTCACGCCATTTTACATCAGGTATCAGAACCGAA
CAGTTTTTACATTTTATATCATAGAACGGATAGACAAAGACCATGACGTCCCAGCGTTTC
GGTTTGGTAAATGTATACCAGAATTTATTTACCAGTATTCTGTTACCGCCATGCGTGACC
CGGTTTGACAAATCCTTCCATGCTATTTTTGTTTGGCAAGCGGGGCATGTGCCTTTTCTC
CATAGCCAGGGGGGCCAGTTGTATCGGATCTTGCCATTGCATGCAGTGCAGTAAAGAGAG
GTATTTATTTCAAATTGGCAATTGGGGCAGGTAGCGGTCTCGCTTTGGCGGTCGGCATAG
AAACTCCAGTTACAGTTAGGGCAACTGACGTCCTTATGCACACCCAACAGAGTAGGCGCC
ATCGATCCTGTTGGAATTTTAAATGCTTCTACGACAAAATAACGGATAGCGAATGCCAAT
GCCACCGCTATGGCTATTGATTCTATATTTTCGCGTAACTTATGTTTACGCTTTTTCTTT
TTATCCGGCAAATCTGTCTTTTTAGTGTTTTCCTTATTTTTGAACACAAACCACCCTTTT
TTATTCATCATCATCAATCGACAGTACGGACAAGAATGCTTTCTGGGGTATTTCCACGTT
TCCCACCGATTTCATACGTTTTTTCCCTTCTTTCTGTTTTTCAAGAAGTTTCCTTTTTCT
CGTAATATCTCCGCCGTAACATTTGGCCGTAACATTTTTAGCAATAGGTTTAATGGTCTC
CCTGGCAATTACCCTGCTCCCGATAGCTGCCTGCAGTACCACTTCAAACAGGTGTCTGGA
AATCTCTTTTTTTAACTTCTTCACCTGTTTTCTTCCTCTGACCTCTGCATCCTTTTTGTG
TACTATGGTTGAAAGGGCGTCTACTCTTTTCCCGCCAACCAGGATATCTAATTTTACAAG
ATCGGCAGATTCGTATCCTATTAAGTCGTAATCCAATGTTCCATAGCCTCTTGTGGCTGA
TTTCATTTTATCAAAAAAATCAAAAATGATTTCCGCTAAGGGCAGTTCGTATACAAGAAT
CGCACGTTTTTCACTTAAATATTCAGTGCTTTTGTATCTGCCCCTTCTTGCTTCAGCAAG
TTGCATGATAGCGCCTAAATATTCTGTAGGCAAGACAAAACTTGACCGCACCATTGGTTC
GCGAAATTCATCTATTTCATTTACCGGAGGAACACTTTCAGGATTATCGACTCTGATTAC
TTCTTTATTTGTTTTTAAAATTTCATAGGTTACGTTAGGCGCCGTCTGCACTATATTGAT
ATGACTTTCCCGTTCCAGACGTTCCTGAACGATATCCATATGTAAAAGCCCGAGAAATCC
GCACCGGAAACCGAATCCCAACGCCTGAGAAGTTTCAGGGATAAAGCTGAAGGAAGAATC
GTTCAGGCTTAAACGTTCCAGTGCCTCACGAAGCACTTTAAAATCAGCATTGTCCACAGG
ATAGATACCGCAATAGACCATTGGTATTGGCTGCCGGTAGCCTGTTAACGGTTTTTCCGC
TTTTTCCTTGTTTAAGGTGACAGTATCGCCTACTTTAACATCGTGAATGGACTTAATATT
GGCAATGCAATATCCTACTTCACCGGTAAACAGTCCGTTTTTGGGTGCCATTTTTGGTTT
AAAGACGCCGACCTCTTCCACCTTAAACGAACGCCGTGTTTTTATCATGAATATTTCATC
GCCCACTTTTAACGATCCGTCAAAGACACGCAGATAAATAATGACGCCCCTGTACGCATC
ATACTCCGAATCGAAAATTAACGCCCGCAGCGGCCCACTGGGATCGCCTTTTGGCGGTGG
GATATATTTAATAATAGCGTCAAAAATCTGATCAACGCCTTCTCCGCTCTTTGCGCTCAC
CATTAATGCCTCTTCAGAGCTAATGCCCAGGGTCTTTTCCATTTCAGCTAATACCTCATA
AGGGCGTGACTGCGGCAAATCAATTTTACTTACCACAGGGATAATTACCAGATCATGTTC
CATTGCAAGGTAGGTATTGGCGACTGTCTGCGCCTCCACACCCTGCGAGGCGTCCACCAG
CAGCAAAGCCCCTTCGCATGAACCCAGACTTCTCGATACTTCATAGCTAAAATCAACATG
GCCCGGGGTATCGATGAGGTTTAAATTATACTCTGTTTCCCCGCGCCTGAGCGTCAATGC
CACCGCACTTGCCTTTATGGTAATGCCGCGTTCACGTTCCAAATCCATATCATCAAGCAT
CTGATTCCGGAATTCTCTCGTAGATATCGCCTGCGTCCTTTCCAGAAGGCGGTCTGCCAG
TGTTGACTTTCCGTGATCGATATGTGCAATTATGCAGAAATTTCTAATTCTTTCAGTAGA
CATCCGGCAGCTCCTATTATTCCCGCATCAGTACCAAGTTGTGAAAATAGTATTTTCGTA
TCCTTATATGATGCCTTTAAAACCCTTTCTTCTATTGTCCGTTTAACCGGACGCATTAAC
AATTCTCCAGAACCAATCAGGCCACCTGACAATACAACAGCCCCGGGATTCAATATGTGT
ATGATATTAACGATAGCAATGCCGAGATAGCGTCCTGTTTCTTCAATGATACTCAACGAT
GCACCATCTCCCTGTACGGCAGCTTCATTGATCCTCTTAGCGGTAATTTCCTCATCCTTT
TTTAATAATGAAGCCTTGCCGCTTTCCAATAACTCCCTGAATCGTCTTACCATGCCAGGC
GCGGATGCATACACCTCAATACATCCATAATTGCCGCAATTACACAGAGGGCCGTCTGTT
TGTATCGACATATGGCCTATTTCTCCGGCAGTATTATTTATTCCCCGCCACAACTTATTA
TCCAGGATAATGCCGCCACCGATTCCCGTACCCAGCGTTAACATTACCAATGAACTGACG
TCTTTCCCGGCCCCTACCCATTTTTCTCCCCAGGCGGCTGCATTTGCATCATTTTCCAGG
ATGCAGGGCAAACCAAATGTATCGGATATAATTTTTTTAATGGGGATATCACGCCATTTG
GATAAATTTGGTGAAAACAAAATAGTCTCGCCTTTTTTATCAATAAGTCCGGGAGAACCA
AGCCCTATACCAAGAATATCGGACTTCTCAATGCGGACATTTTTTATTATTCCGGCGATA
AGTTCACATATTTGATGGGAAATTACCTGTGATTCCGCATGGGCGTTCGTTTTTATTGAA
AATTGATACAAAATGTTGCCATCCCGCCCAACAATGCCGGCTTTTAAATTAGTGCCGCCT
AAATCCACGCCGATGATATATTTGCACAAATCCAGCACCTTTATTGGTAAACCTCTGCTT
ACGGTTTAAAAAAAATCATTTTACAAATAATTTTATAAATGGTAAATGGTAACAAAACTA
TTGCGGCAAATCAAGGCATATAAAGCTATCAGGCTGAAACGTAATAGGACGTAACACCAT
GCATCATACGGGGTTGAAAGTGCATGGCGGTGCGGATAAAAGCTTCATTTTGCCGGGAAA
TAACGACTGCCCTCAGGCACCAGTCTCCAATATCCAATCTCCGGTCTCCAATCCCCAGTC
ATCAATCTGCAATTTGCCGACTGCCGACTGTAGATTGCCGATTGCCTATTGCCGACTGTA
TCTGGAGAATTTCATTGTCCGTTTCACAAGAATCATATAAAGTTTTAATCTGCAAACAAT
GCACGTAGGGGCGAAGCATTTGCCCGTTTGGGTATGAACGCATTTATGACAATCTATAGC
AAATGCTTCGCCTCTACACTATTCAGCATTCAGAACAACTATTCGAGGTAAGGCAATATG
GCGCCATATTATCTTGCAATTATTACCGCTATTCTCTGGGGTACCGTTGCTTTTTTAGAA
AAGGTAGGGCTTTCTTCTGTTGAACCTATGACGGCTTATATAGTGCGAAGTTCGGGCGTA
GTCATTGGTGTTATTATTATCGTGTTGTTTACTTCAAATCTGTCAGCCGTCGGGAGGATG
GGAATCAAGTCCATTTGCTGCCTTGTGCTTGCAGGTCTTTTGGCGGGTTTTATAGCACAG
GTGATATTTTTTAAGGCAATTAAAACGGGGGAAATTTCAAAAGTTGTTCCTATTACCAGC
AGCGCCCCGTTGTTTACCTTTTTTTTTGGTTGTATTTTTTTGGGAGAGGAGGTTACCTTT
TCCAAAGTTATGGGTATGCTGTTAATTTTAGGGGGGCTGATGTTGCTTCGTTAGAAAGCA
CCCTTATAGTTTTTTTTATTGAAAGAAACATATTCAATAAGTAAAATCCTGCGCGTGAGA
AAAGCAGCTATTTTTGATATCGACGGAACAATAATTAAGGGTATTTCCTCCGAAAGGGTT
TTATTTTATTATCTTCTGGAAAAGAGGGTAATAAATTTCAGTAGTCTGTTGCGTTTTGCC
GCAGCTTTTCTCCGGAAATGTTTCAGTTTAAAGGGGCTGTCTTTCAGAAAGAATAAATAC
TATCTAAAGAATAATGATTATGAAAACATTATTGGCAATATAGACGAATGTTTTCATAAG
CGAATATTGCCGCATATATCGGAATATGCGTTACAGGAAATAAAGAGACTGAAAAATGAA
GGATATCTGATCATTTTACTATCAGGTACGCTGAGTCCAATGGTAGAATGCTTTACAAAA
GTTTGCAATGCCGATATTGGGATAGGGACTAAACTTGCCGTTGACAATGAAGGCAGGATT
ACCGGTGAGATTGACGGCATCCATTCTTACTGCGGTGGGAAGGTGAAGATTATTGAACGC
CTTGTTTCAGAATATAGTTTGGATCTTTCATCTTCCTATGGTTTTGGCAACGCATATGTG
GATGTAAAATTTTTGCGTATAGTGGGATACCCGGTAGCGGTAAACGCAAGTCCTATGCTT
TGGTTGTATGCCAGGGCGAATCAGTGGAAAATGGTTACTTTTTAAGGGGATAGCAAATGA
ATATATACAATATTATGAAAGAAAGACGGAGTGTGCGTTCTTACAAGAAAGAGTCTGTTC
CTGAAGAAAAACTGGAACGAATACTGGAGGCGGCAAGAAATGCGCCAAGCGCCGCCAACC
GCCAACCGGTATGCTTCTTTGTGATTAAGAATGAGAATGTGAAAAAACAACTGAAAGAAG
CGTATAGCGAAGAATGGTTTTACACCGCCCCTGTGATAATTGGCGTATGCAGTATTCCGG
AAGTAGCGTGGAAACGAGGTGACGGAAAAAATTATGCGGATATAGACGCCGCAATAGCGA
TGGACCATCTCATCCTTGCCGCCACAGAAGAGGGACTGGCTACTTGCTGGGTTGCCGCTT
TTAAGATATCTGTCGTAAAATCAGTCCTTCATCTTCCGCCCGGCATTGAACCTGTTGCGT
TTACGCCGCTTGGTTATCCTGAAATTATGCCTGACCCTACTCATCGTAAATCGCTGAAAG
AATTGACAAAATATATATGATGTATGGGAATTTGGCAAGTTCCCTCTTAGGAAAGGATTA
GGGGGTAGTCCCTTTTCAAATACCGGTACAATCCTGAAGGGGTGAACTGTTACGACAATT
ATTTATTTATGAACTATGCATTTCAGGATGCGCAGGACGCTTATGGAAAGAATCTGCCAT
TTGCCGTAAAATACAAGGGCTATTTTGGGATTAATGTAGCGCCTTGCAGGTGTATGTAAA
TACCAACCTCATGGATCGTTTCAGCGACCAAATTCTTTGCCGGTACCGCTTTCTCCGGTG
ATTAACGCGGTAGTGTTTGCACATCTGCCAGATTTTTAATAGTCGCTAAAAACCGATTGC
ATTTTTTCTGATCTGCTGATAACTACGATGAAATTTATTTGATTCAATGTGGCTATTATT
TGCTGTTTCTTCTGATACGGATTTGTCTTTTACCACCAGTACTATCCCGATAATAGCGCC
TTTTTCGTTAAGAAGCGGAGAAGTCGTAACATTAACTATTTGATTCATATTGCTGCTTTT
CTGACATTGCACATAGAACATTTCTTTTGTTTGCTTATTTCTCAAAGTTTTTGCAATCGA
TAGAAGGCATTTTCCGCTACAATGTTCAGTATATGTGATAAATTTCCTGCCTTTTGCACT
ATCGGCCAGATCACATATTCTAATGGCCAAATCGTTTGCTTATAATATGGTCAGGTCTTT
GTTCATGATAATTATCGCATCATTTACGCTTCTGAGTACGGCCTTCATATTGAAATAATT
GTTTTTTTCTATCAAGCGCTATCTTTTTCTCTAACGCTTTCTTCGTAATATTTAACAGTT
GCTCCTGCGTTACAGGCTTAGGAATATAATTGAAGGCGCCAAGCCTCACCGCTGATGTGG
TGCTTTCAATTTCCGGAGCGGCGGTAATAATAATAACCTAACAGTTCATATTTTTACGTC
TGATAGCTTCAGGAATCTCTATACCCGTTTTCCCCTTTAAGACAATATCGGTAAATACCA
CATCGTAGTTTGTTTTTTTCAAAGCTGACAACGCATCCTTATAATTCTCAACAGTATCAA
CGTCATACCCTTCATCTGAGAGAAATTCCCTGAAGGTATACTCTGTATGCTTTCTTCGTC
ATCAATGACTGATATTTTCGCTTTCATTCTGACCCTCTTACATTATAAAAAACCGTCGTC
ATAATGTCTGGTTCAACACGAACAAACAAAGTTTGTCAATGCCACCCTTATTTTTAATTG
AAAATTTGTAACAATTTGTTTTTTTTGAAAAATTCCAATTTTTTAAGCTTTTCTTCCACC
CCTTTCCGGTATGAGCCTTTCCTCGTTATATATTTGCTCTTTCTGCCGCTAAAAAGGGTT
GCGGCGCTTAGTGGCAACCATGTTTTTGATCCTCCCGCCCAACTTCCTTCCATGGAATAC
CGCCCGCCCACCTCAAAGTTTCTCTTGACCGAAGTTTTTACAAGTTCGCCAATAACCTGC
ATGGTCGGATTTAGATTTGAGGTTCTCTGCTTTAATTCGCCCAGGAGTTTTACCACCCCT
GAATCGTCAACTTTTATTTGAAACATGGTTTTCCTTTTGTTATAATATTCGCGCAGGCAT
CGGTTGGGCCGTACCCCGATAACCGGTTGCCGGGCGCTGCGGCCGGTACGGAGGCTGAGA
GCTATTAATCCCTCCCATAGAGAAGTCTTCCTTTTCTTAAATTTCCTGCGCCGGTTAAAC
CCCCTCTGAATAAATCCATGCTCACCCAATGCCCGTTCATAATCTCGGCATAGAGACCGA
AATATCGATGCTTCGCCCCTACACTAAGCATACTATCAAACGGATGTTCACACCAATTTA
AAAAAATGCCGTAAAAGCCTTATATTTATTGGCTTTTACGGCACAAAGCAAGTTTTTTTC
GTGACTGCCCTATAATCCCGGCAACTTTATCTGCAACGCCTCTAAATTAAAGGGTCAGGC
CGGATTTGTGATACTTATACTCAAGGAGTTCACAAAATGTGATTTCAGGAATGCTATAAC
TATTTATGTCAACAGAAGTTAAATCTAATTTCAAAAATCCATATTTGTGAACTCTTACAG
TATATATTGCCTGATACTTTTCTGTCATCACCGTAATAAATAAGCATTTGACATTAACGG
CACGTTCTTTTTAAAATAGCCTATGTTATTTTTATGTTTTATAAATACTGTGATACTTTG
TATTTACCATTTTCACCTAACGGTAATGATTATTTAATGCCTGTCAGTGAAGAAAAACAG
AAAAAAGGTCAAACAATGAAGCACAGTATTCGTATTGCAAATGATTTTTAGTGTAATTTA
AGGAACTATTATGGACAATTCACATTTCTTTTTTAGATTCAATTGCTCTGGAGGCATTAT
TTCAATGATAAAATCTATGTTTCCCCCTTTTCGGCTTGTGAAATAGCTACTGCCGGATTT
CTACAAAGATTTGTTTCCCATTTATTATTGTATAAAACTAAAAGCATATTTATTATAGCC
AGTTTATTTTTGGTTTTTGCATTCCATTCGTTGGCAGATGCAAAAAGTAAAGAAATTTTG
GGCCGGGTAGAGAAGATTCTTGTTTTCCCCGGGAACATTGTTTTAAAAGCAAAAGTAGAT
ACCGGCGCCAAAACCTGTTCCATAAATGCCCCTGTTTATACCTTATTTGAGCGGGATGGT
GAAAAATGGGTGAAATTTGAATTGATAAATGAAAAAGGAGAAAAGTTGAATATTGAGGAA
AGGGTCATACGCACAGCAACAGTAAAGCGTATAGGAATGCCGTCAGAAAAACGCCCCGTT
ATTAAACTTGGCATTTGCATAGGAGGTATTTATAAGGAGGTTGAAGTAACTCTTTCAAAC
AGGACACGGTTTATGTATCAGATGCTTATAGGGAGAAATTTTTTGCTGGACGATTTTTTC
ATAGATGTATCCTCCACCTATTCCAAAGAACCAAAATGCGAGAGTGTTTTCGGCGATGAA
TAGAACACATTTTTACTTTTTTATCTTCAGCCTCTTACTCATAAGCTGTGGTTTGATCGC
CTATAAATATTTTGTATTTGGTTTTCCTATAGTCCCGGAGGAAAAGGCTAATTTTTGGAA
TATTGAAGTTCATGTTTCCTTTGATGCACAGAACGAACCGGCAAAGGTGGTGTTATTCTT
GCCCGGATATTCAAGAAACTTTATTATTTCATCTGAAAATTTTGTCTCGAGGTCTTATGG
TATAACCACTTCTACCGACAACATTAACCGGAGCGCAACATGGGCTATTCACGAGGCAAG
TAAGCGTCAGGTGCTTCTCTACCGCATCCAGGTGAATAAAGTAAAATTAAGAAATCCTCC
GGATAGCGCACCCCCTCTTGAATGGGAAGTTCCTGAATTTTTGGAACCTAATCGGTCAGC
AGCCAACGCCCTTCTTGTTGAAATCCTGAGAAAATCAGCAGATACTGATTCTTTTGTGAT
GAAATTATTCAAGCTTCTGAATGCCCAACCGCCAGATGAAAACGTTGCGATTCTTTTGGA
CAAAGAAGTTTCTGTGGATAAAAAGGTAGAATTAGCGGTTCAATTGCTTGCTCTTGCAGG
CATTCCTGCCAGGGTAGTAAATGGTATTAAAGTAACCACCAGAACAAACGATGCGAAAAT
AGAAAGGTGCATAGAAGTGTATAGTGGCGGGAAGTGGACGGGTTACGATCCGGTTTCAGG
AACATCATTAATTTCCGGGAACTATCTGGACTGGTGGAGGGGAACAAAACCATTAGTACA
GTTATCCGGCGGGAAAAATCTGAAAACAAATATTTCTGTAGGTCTTCAGGAAGAGGATGC
TATCAATGCCGCTATAAAAAGGGCGGAAACAATGAACCCGTATTTATTAAATTTTTCTTT
ATTCAGCTTGCCGCTCCATTTTCAGGCAGTTTATCATCTGTTGCTGCTCATTCCTATTGG
CGTTTTATTTTTGGTTATCCTGCGAAATGTTATTGGTATTGAGACATTTGGCACTTTTAT
GCCTGTGCTTATCGCTCTGTCTTTCAGGGAAACACATTTAATTTCAGGTATTATATTATT
TAGCATACTGGTTGCGATTGGAATGGCTGTGCGTTTGTATCTTGAGAATTTCAGGCTCCT
GATGGTATCCCGTCTCGCATCCTTACTTATTATCATTATTATATTCATCGGGATATTCGA
TATTTTATTCTACAAACTTCATATTGAGATAGGACTCTCCATCTCAATATTCCCAATAGT
CATTCTCACTATGACGATAGAACGAATGACCATTACGTGGGAGGAACGGGGGTCTAAAGC
CGCATTGCAACAATGTGTGGGAAGTTTAATCGCCGCTTCCATTGTATACTTTTTTATGTT
TAACAAATATAGCAGACACTTAATATTCGTATATCCGGAGATGCTTTTGCAGATACTGGC
AATCGCCATGCTTTTGGGCAGGTATAAAGGGTACAGGTTAGTAGAGTTATTCCGTTTTAA
GGAGTTTAATAAGATAAAATAATGATTCCAAAACTCATAAAACAATTGCATAAATTAGGA
ATTGTTGGAATTAATCGCCGTAATATCGATTATATCTCAAAGTATAATAAGCGGTGCCTA
TACCCGCTTGTGGATGACAAATTACTTACCAAGAAACTTGCAATACAGGCGGGCATTAAC
GTCCCCGAATTGTATGCCGTTGTAGCAGTAAACCATCAGGCACGGGATATACATGCCATT
CTCAAAAAACATTCCACATTCGTTATTAAACCTGCCCATGGGAGCAGTGGAAATGGCATA
ATCGTTATCACCGGCCATTCTAAGAAAGGATATCGAACCCTGGGAAGGACGATCGTTAGT
GAAGAGTTCCTTGAAAATCACATTTTAGAGATTCTTAGCGGCGTATATAGTATAGGAGGA
CATACCGATAGGGCGTTCGTAGAATATACGGTGCAGCTTGCCCCATTTTTCAGAGACCTT
ACCTATCAGGGAATGCCTGATATTCGCATTATTGTTTTTCTCGGAGTGCCGGTTATGTCA
ATGATGCGCCTGCCAACACATTTATCGAATGGCAAAGCAAATTTGCATCAGGGTGCAATA
GGCGTTGGTATTGATATAGCAACAGGTATCACCACTACAGGGGTATGGTTTAATGATATT
ATTACGGAACACCCGGATACAGGTATTGAAATAACCGGCATAAAGATCCCAAACTGGGAG
AATTTATTGAACCTGGCCGCACGGTGTTACCAACTCACAGGATTAGGTTATCAGGGAATA
GATATTGTTATTGACAGAGACAAGGGGCCTATGCTCTTAGAATTGAATGCGCGTCCGGGT
CTCAACATCCAAATCGCCAATTGCGCAGGATTATTGCCGCGTCTGAAAATCGTTGAGCAA
CGCTACAAAGAACTAAACACTTTGGAAGAAAGGGTTTCCTTCATACAAAATATTTGTAAT
ATTTCAGCATAGATATACTCAAAGGGTTCACAAAATGTGATTTCAGAAATGCTATAACTA
TCTATGTCAACAAAAGTTAAATCTAATTTTAGAAATCCCTGTTTGTGAACTCTTACAGTA
TAGAAATGTTACTGATGGGTCTGCTTCGTCCATTCGGCATGCTCGGGACACAGGCTTTGA
CCCATCCCACATAATTCTCTCTCTTATTCGGAAGACAATGGATTTACACGAGGGTATAAT
ATAAATCGCGCTGTTTCGCCTGGTAGCCGGCGTCGTTTATCAAAAATTCAATTTCCTCTT
TTTCCATGGTATAACTTACTCCCGCTGCCTTCACAACATTTTCCTCAATCATTGTGCTCC
CCATGTCATTCGCACCGAATTTTAAAGAGAGTTGCGCTATTTTAGCGCCTTGTGTGACCC
ATGATGCCTGGATATTCTCAATGTTATCAAGATACAGCCGGGAAATGGCTAAGGTTTTTA
AATAATCATGACTGCCGGAAAGAGCGTTTTCCAATTGTGTGTTTTTCGGTTGAAATGTCC
ATGCGATAAAGGCGGTAAACCCGCCTGTTTTATCCTGGAGCTGCCGGATTTTTTCAAAAT
GTTCGATGCGTTCTTCCGTAGTTTCGATATGGCCAAACATCATTGTAGCAGTCGTTTTCA
TGCCCTGTTCATGGGCAGATTGCATCACGTCCAGCCATTCCCGCGCAGAACATTTATTTG
GGCTTATGATTTTTCTGCAACGATCCGTCAATATTTCAGCGCCGCCGCCTGGAATGGAAT
CAAGCCCCGCTTCTTTTAATATACGTATCACTTCCGGCATTGGTAGGGTATTTAGATGGG
AAAAATGCATTATCTCCGGAGGAGAAAAGGCGTGTATGTGTATATCGAAGTTTTTCTTAA
TGGAGAGTAATAAATCAGTATAAAAATCTATCTTTAGCGCTGGGTGCAGTCCCCCTTGCA
TGAGTATCTGCTTACCGCCTAATGCTAAAGTTTCTTCTATTTTTTTATAAAGCTCCTTTT
TTGAAATGATGTATCCATCACTATGTTCAATATTTTTATAAAAGGCGCAGAATTTGCACC
CTGATGTGCAAATATTCGTATAATTGATGTTTCTGTCAATAATGTAGGTACGGAAGTTTT
CCGGGTGTTTCATCTTGCAGACCTCGTCAGCAGCAATTCCCAACATGAGAAGCTCTTTAT
ATTCAAAGAGACATGCACCTTCATCAGCAGTTATTCTTTTATTTTGTACCGGTTTTAAAA
GTACTTCCTGCAGATGCTTGTCTGCCGGGCAGTAATCAGGTGTCATTAAATATAACCCTT
TCTCCTTTGGGCGCTAATTCTATTGCTACCGCACACTGGTAAAATTTCTTAAGCCCTTGT
ATCTCCTCCTTCTCTAAATCGTATTGAATAGCATTTGTAAGATAATGCAGGCATGTATCG
AATGATATATTAAGCCGTTTTGCTTCAGACACGGCAATTTCTTTTATGTGCTGAATGCCC
ATTTTTTTTGAGTTCAACAGTAATTCGTTTAGTCCGGGTATTTTTCTCCCTCGTTTCACC
ACCCAGACCGCATAAACAAAAGGCAGTCTTGTATATTCATACCATGCCTGTCCGAGGTCT
AAGGTAACGTACCCATTGTCTGCCGCCTTGATAGCGTTATCGCCAATAATTAAAACAGCA
TCTGCCCTTGTTTCAGCAATGTTATACTGTTCATTAAATTGCGTGTACCCGGGCGTAAGG
TGATATTGACCATGTAAAATAATCCTTGTAAGTGCGCGGGAAGTTAATGAACTTGTGTCT
AATGCCGCAGTTTGTATGTTTGCAATCGGTACTTTAGAAAATATCTTAACGCTTTCAACC
GCCCCGTGGGAAGCGATTGCTATATGCGGTATAATTGCAAAACACCCATTCCTGAAATAT
TCAATGGAAGGAATGAGGGCTACATCAATACGATCATTGTTCAGCATGCCAGGCAAAAGC
GAAGGCACTTCAAATAACAATTCTATGGAATCTTTATGGCATTCAAGTCCATATATCAAA
GGCTTTGCGTTCATATAAGGGACAATGCCTATCCTGATCCTTTCTGTCATATTGCACTTG
CCTAAATCTTTATTCTTAGATAAACTAGCCGCTATTACTTTACTTTTCATACAGGCCCTG
AAGCTATATTACTTAACATATTCCTAAACTGGCATAGCCAGCACCAATCAAGCATGAAAT
ACGAAAGGCGGAACTACAGATTACATAGATTACATAGATTAAAAAATTTACCACAAGTGA
AACATTTTATATGACTATTGTATTTTCTTCAATAGAGAATTACATTGACGTTATTATTAA
AAAGGAATTTTACACCAATGAATAAATCACATACTGTTGCCCTGCTGGCAAAACGAGTCT
TCTTTTGTTTTATGCTATTACTCCCTTTGTGTAAGTTGCTTAATGGTAATTTGGTATTCG
CAGAAGGACAAACGAAATTTGCGCAGGATTTTTTTGACGTTGCTGAACCGATCACACTTA
AAGATCCGCTGGCGGTCATCCTGGGCGCAATTGACAACGATGGAGCGTTTGTTTTTACGT
ATGCCGATGCGGTAAAGTTTGCCGGACATTCCTGTCCTGCAGTTGCCGGTGCGTACAAAT
CAACCAATTGGCGCTGAAGGCATTATACGGCAAGGAGACGCCGGTAAGGGGAAATATAAG
TGTGACCATCATGGGTGGCGTCGATGAAAATGTAAACGGGCCAATATCACAGATTGTGTC
CATGATAACCGGCGCAGCGCCGAGAACGGTTTTAAGGGCTTTGGCCCTGCCGGAAAATAT
GGACGGTACAATTTGATGTCATTTGCTCCTGAACAAAAGACAGATACAAAAGCAACGTGT
ACATTGTTATTTCAGCGAAGGGACACGGGGAAAACGGTTGAAATCACTTACGACCCGGCA
CTGGCACATGCGGATGAACGCATGGAAAAACTTATGCCTCTGACGCTCTCCGGCAAAGCA
ACTGATGAACAAGCAAGGTTGTTTGGCAATCTGATGCAGGAGCGGGTAAAAACTATCCTT
TTTCAACCACCGGAAGGCACGTTTATTATCAGGGAGAAACAATAATGCTTTCGATGAAAG
GCGCTATTATTTATACCGGCAAAGAGGTCATAAAAGACGCTTTCATTAATTTTGACCACA
ATACGGTAGCTAACGTTTCAAATACACGTCAGGGAGAAATGCTTGGTGAGTATCCGGTAA
TCACCCCTGCATTTATTGATCCCCATTGCCATATAGGGATGTGCAGGGCAGGAGAACCTG
CGAGTGAAGAAGAAGCAAATGAGAAAATGGATACATTTTTAACACTTGCAAACGCCATTG
ATTCCGTACAAATGGATGATGTATCTTTCGCCGACTCAATAGAAGCAGGCATACTTTATT
CCTGTGTTTTGCCAGGCAGCGGGAATATTCTTGGCGGTAGCTCGGCGGTTATCCGCAACT
ACGGAAGCACAACCACAAACGCCCTCATCAGGGAAGCGCCAATTAGCATAAAAGCGGCGC
TGGGATACAATCCCATGTCAACACGTGAATGGAAGGGAAAACGCCCATATACACGCATGG
GCGCTTTGGCCCTCTTTAGGGAAAAACTATATGCCGTAATAAAAAAAATGGAAAAAATAG
CGAAGGGCACAGAAATGAAAGATATAGATTTTTCCCGTGAAGATGAAATCCTGCGTGACA
TTCTCTGCGGAAAAATAGTATTGAGGGTACACGTACATAAGACGGACGATATCGAATCAT
TTCTGCGGTTTGCAGACGAATTCAAGGCAATACACCCTGAGTATGCCATAAAGTTTACCA
TTGACCACGCATGCGATGTTCATAAAATTGATATATTCCATAAATTAAGGGAAAGAAATA
TACCTGTTATTTACGGGCCTATGGATTCACTGGCGTATAAGGTAGAATTAAAACACGAAA
ACTGGAAAAACCTGCGATACCTCTTGGAATCAAACGTATCGTTCGGCCTCATGTCAGACC
ATCCAGTAATATTACAGAGAATGATTCTTTTGCAACTGCGCTGGTTTATTCGTTTCGGAT
TAAGCAAACAACAGGCAATTGAAATCATCACGGCAAAAAATGCATGGATACTGGGAATAG
ATACAATATTAGGCTCTTTAGAACCTGATAAATGGGCGTCATTTGTATGCTGGAACGGAG
ACCCGTTTGATCTAACCAGCTATCCCGTTACTGTGTATGGTGAGGGACGTTTGCTTCATC
TTTAGATTTACGATTTACGAATTACGATTTAAAATCGTAATTCGTACTTCGTTTTTTTTA
TCTCAGTTTTTATCAGGGTTCATGAGTAAATTCAATACTTCCTGATAAGCCTTTGGTTTT
TGTTCCGCTTGTTTCAAATACGTAATTAACATCTTTTTTGCTTCTTCGATTCTATTTTTT
TCTTCCGGTTTAAGGGAGATTTCTTCTTTTTCGTAATCCCTCACTACATCCCCTGAAATA
TCTTCACCCCTGTCGGACAACAATTCGAGTTCCTCGCGATAAACCTCTGCCCGGCGTTCT
AACAATTTCCGATAAGCGTTAAGGGTATTTTTTGCATCTTCAATCCGGACCTCCATTTCT
CTTTTCAGGATATCTCCCTCTTTTCCCCGGTTTTCCACCTCTTTCTCCCGTGCGTCAGCG
GACAATGAAGTAACTTCCTCATAATAAGACGAACTGCCTATTTGTCCCAAATAGTCGTTA
AGCGTCTGCACAGCGTCTTCATATTTCTCACTTTCAACCTGAATGGCGCTGCGTAAATAA
TATACGTTGGGCGATAGTCTTGTCCCCAATGACATGAGTTTTTCAAAACAGATCTCAGCG
TTAATATAATCGCCCTTATCCATGTATTTTTTTGCGTTTAGAAAATACTTATTTGCCAGT
ATCTCTTTCTGCCATTGAGCATCTGCCACAATGCGCATTTCTGAAGGCTTATTTGATTCT
TCGTGCAAATCCGCTAATGCAAGGGTTTCAATATACTTCCAGTATTCGATTCTTTCTTTT
ATTTTCTTGCGGATTGAATCGTCTTCATCTGAATGCGGGTTATCAAGCTGTACCGCATCT
GTATTTAAAAAAATCTCCCATCCTCTGATTTTATCTCTCAGCGGTATATTGCTTGTATCC
ATATCTGCCATGGCGTCATATACATCCTTTATTTGAAACAATAATGAATCCCATTGTCCC
CTTTCCTGATTATTTTTTACCTCCTTACTCATGCAGATTTTCCATGGTGTATGTATGAAA
ACAACCGTGCAAAAGAAAACTATAAATAGTTTACCGATGGTTTTTATTGATTTGTGTATC
ATGTTTTTTAGTAATAGATAAAGAGTGATTGATAGAGTGGCATGGCCACGGAAAAAAATG
TAAAAAGAACCATGCTGGGCATTGTGAACGGAATACGTTGTAAAATTATGGCGTCTCAAC
TTCCAGTTCAGGCTTTTTGTATTCTTCGTTTACGGTTGGTGTCTCCTTTGTTTCAGCATC
TTTTTTTCCATAAATGGCATATTTATGATTACCGAAAAGTACATACCACATAATAAACAT
AATCAGGCCCGCAAATAATTTATTCCAACCCTTTCTGTTTCTTAAATTATCGATGGTTCC
CATATCTTATTTCCCTCCTTTATAGTCAAACAAATAAAGTTTTCGAAAAATTTACACCCA
TCAGGCCTCTCTATCAAGAGGGGCTTCAGGGAGAGTTTGATAGTATGCTTAGTCAAATAA
ATCTATTTTTCAGAAAGCCATTTTATATTCAAACTTCTAAAATCAGATTTGATTGTACTA
TTGTTCTGTATTATCTGGCAATACGTAATAATATATATTATAAATCCGACAAACAGTTCG
TCGTGAATTTCCCGAAAGGAAGAATGCAAGGCGGAGGAAATAAGGTCATCGTTGTATCAG
CAAATAGGGCAATTGAAAGTGGAGTTAGACTGAGTTGAAAAAAAGCTGGACTTACCAGTT
GAGGCAAAGAGGCGTTTGGTAGAGTTGGAGAACAAAGAGATCGGCATAGCCCGTCAATGT
AAATTGTTAGGGCTACAAAGGTCGGGTTTTTATTACACGCTGATAGGAGAGAGCGCACAT
AACCTTGAGTTGATGAATAATATTGAAGGGTAGTACACGAGGAGTCCGTTTTATGGTGTA
AGGCGGATGACGGTATGGTTAAGAAAGGAGGGGTATGAAGTAAATCGTAATAGGGTAAAA
CGACTCATGAGGCAGATGGATTTATATGCGATTTATCCATTTAATATCATTTGGATAAAA
TAAATTTTAACTTATTTCTATCAAAATATTGTCTTGACAATAGGGCACACCTCAAACAGC
GCAAGTTATTTGTTTGCAACGATTTAACAAGTATTTTTTTAAAATACTAAAGTGTTACGG
ATATTTTCATTCCCCTTTGTGAGCCACCATATCATGAATGTTTCATTGGGATTTTATATT
TTGGAAATAGATACACAATATATAGTGTTAAATTTGGCAAATGGCGTTGTGGGGATAAGT
TGTTGGTAAAATCCGTTAGACAGTTCTATTTAAACGAGAATAAATGCAAATGGACGCTAA
CAAAAAAACTCATACTAACGTTTATTAGCGGTTCTATTTATTATTGGTGGATTCCTTGCA
AAAAATGCCGCTGTAATGATAAAGTATTTTGTAATGGTTTCCCCTCACCTAATTTTATAA
TAATAAAATTTTTGGCAAATATATATTTAACAGAAGATACGGGTATTCTATATTTTAAGT
CTTCATCTCATTAATTTTCTTCTTCTTTTTCACTTATAAGCTGCATTATTTCATCCGGAG
ATTTTGATTTAATTATTTTTTGTTTAAATGTTTCATCGACAAATAACCTTGCTATACTGC
TGAGAAGCTCCAGATATATATTATTTGTTCTTTCCTTTGTTGCGATCAGGAAAACCAAAT
GTACGGGTTTTTCATCCAGGGCATTAAAATCGATGCCATCCTGTGATATTCCCAAACACG
CAATAAAATCAGTAACTCCTAGTGTTTGTGCATGAGGGATTCCAATCCCACCGCCAATTC
CAGTACTTTTAATCTTTTCCCGTGTGATTACTTTTTCCAGCAAATCTACTTCATCTACAA
CTTTTGCGGAAGATTTTGTTACTTTCACCATTTTTTCTAACACTTCAAATTTGTTCATTC
CATATAGATTAATAATTATATGTTCTTTAGCTAATACATCAGAAAGTTTCACATTTGCCT
CCCCTTTACCCAAATAATTTCTAACGCATTATACCAGTGACAATACATAAAGTAAAAAAT
ATCTTCTTCCAAGGTATCTCCGCAATAAAACACTATAGTGTTATCATTTTTTTACATTGT
AATTTTTAATTTAAAAAAATCAATTATTTTGTAACAATTTAGCTTTTTGTAAAATACATG
GGACATAAAAAACAGGGTAAATAGGTAACTTCTCAATAAGTTGAGGTTTTTTATAATAAT
TTCCACCTTCAACAGTCTACAATCCGAAATTTGCTGATTGCCGACTGTAAACTGCCGGCT
GTACCGTATTCCACATTAATAAATTAGGAACGAATAGCGAATGACCTTGGACCATTTTTT
AAATATTTGACAATTCTTGTTATGATGTGTTACAAATTAGTTACATTGTATCTGTGTACT
ATTTTGCTGTTAATTCATAAAGGATTTCAGATTATGTCAAGAAGGCTTCCTGTTTTTATT
GTATGCGTATTCATTGTTTTAAAGGCGGTAACAAGCTATGGCTATACGTTCGATTCAGGA
ACGTTGCGTGGCAGGATTATTGATGGTTTTGGGAAACCGGTTTCGTTTGCTGATATTGAA
GTGACTTCAAATGGCTCAAAACATATGGCGACAACGGATACTTCCGGTAATTTTTCTGTA
ACTTATTCTCCCGGCAATATTCAATTAATGGCAAAAAAAACTGAATTTGTCCCGCTGAGT
TATTCATTTATGGTTGAAGTAATTGATGAAATTGCCCTGGATGATATTACCCTGTGGAAG
GTGCCTCCTGGCGGAGGATTATTTTTTGTAGGGAAAGATGATTATGTAAAAATAAATGAA
GCAAAGTATGATTCAGAAAGTACCAGTAAAGAAAAAAGGTTTTACGTGAAAGGCACACCG
ACAAAAATTAACGGGAATACCCTGAGGATTATTGATTTTCAAACGGATAATCCGCTGGTT
ATGGGTAAGTCACTTTACCGTGTTGATAAAAACGGTTCTGTGGGAAGTATTGTTTTTTAT
CCTTCGATGAAGTATGTTTTGCATAAACTGGATGACACTTATTCAAGGGTTGGGGATAAT
GTAGGGCTGCGTGTAGCCGAATTACCACCAGGTAAATATTTTTATTGCGTAGGAGAGATG
ACGATACGTTCACGTAACGGAGGTGGCTTTTTCTTTGAGGTTTCATCGTAAGTAAACAAT
TTCCAAAATCAGGATAAATACACATTTCCCCCTCACCTGTAATAATTTGTTTTTTTTCAG
AAAGAATACACTTCATACCTCTTTATTGAACACACCTCCCGCATTGTTAATGCATTTCTT
TCAGAGAGCACAATGTGCTCTATAAATGTTAATCGTGCGTTTCAAATAAAAAGTAGTAAC
GCATAGAGCGGCTAAGCTTAATCTGCAATCGAATAATGAAACAGCCATGATCCTATTGTT
CATAAATGGGAATGAAAATATTCACACAAAGACGCAAAGAGAGAAGTAGTGGGGGGCAAA
TTGATAATTGATAATTATCAATTTGAAATGGCCTGGCTGGCACACGAAAGGGAATGAGGT
TTCTGGCACAGGAGGTTTTTCGCGATAAATTTCTGTAAAAATATGTGTGAAATTGTGATA
TGGCAGATGTGTACGATTTTATCGTAATTGGAGGAGGCCCTGCAGGGATGACGGCCGCCG
GGCGGGCGGGAGAAAGAGGGAAAAGCGTAATCCTTCTCGAAAAGAATGCCCATCCGGGCA
AAAAACTTCTTCTCTGCGCTTCCGGACGGTGTAATGTGACGAATACGGCGTCATTTGCCG
CTTTTTTTGATGCGTATGAAAAGGCGGGGCCATTTATGCGCCCGTCATTGGGCATCTTCT
CTCCTGAAAAACTACGGTCATTTCTTTACTCTTATGGTGTCGAAACTATTGAAGAAAGCA
AAGGGCGTGTATATCCAAAAAGCCAAAAGGCAGAATCAGTTCTGGACGCACTGCTATCGT
ATCTTCGCATACATCGGATCACCATTAAGAAAAATTCACGCATAGTCTGCGTGAAAGAAA
AAAATAAACAAGTGATTGGTGTGGAAACAGAGGATGGATTTATAGCGGGGCGCAATGTAT
TGATTGCAACAGGCGGCCTGAGCTATCCTTCTACCGGGAGCACGGGGGATGGCTATACAC
TTGCCTCTTCACTGGGCCATACTATTTGCAAGACATATCCCGCAATAATTGCCTTTGAGA
CGGAGGAGGCATGGGTGAAACAAGCGCAGGGAACTCCGATTAAAAACGCACAGATTACCG
CTTGCCGGCAGGGCAGAAAAATCGCGCAACATTTTGGTGAAGCGCTTTTTACTCATTATG
GGATATCCGGCCCGGCGATTCTCTCCATAAGCAAACGTATTATGGAAAATCATGGAAACG
GCGCGGTACGAATAGGCATCGATTTCAAACCAGATATGTCGCCTGCCGAGCTAACCACGC
AACTGGTAAAAAAAATCAATACTAACGGCGGTAAGGCAATAAAAACATGCCTTACGTATT
TTGTTCCTGAAAAACTTTCTCCTTTACTACTGAATATATGCGGAATTGACGAAAAGAAGA
AGGCCTCCCAAATAACGACAAAAGAAAGAAAAAAGATACTGGACCAGTTGAAAGGTCTGT
CCCTTACCCTATCGTCCCACAGGCCGGTTGAAGAAGCTATTATAACCGGCGGCGGAATTG
ACCTGGATGAGGTTGAATCGCGAACAATGGAATCTAAGTTAATAAAGGGATTATACCTCG
CCGGGGAGGTGCTTGATGTAGATGGCCCAACAGGAGGATTTAACCTTCAGGCAGCATTTT
CCACAGGATATCTGGCCGGAAATTCTGTTCTTTAAAACAGAAGCAACTATTCAGCGTAAT
CTATTAAACTACCGAAGCACAACTCGTTCCCAAACCTTGTACTGAACATAGTGAAGTATC
TGATTGGGTACGTAATGGCAATGGAAACTACATTCGTGGGTTCAGGTTTTTGACCTGAAC
CAAACGTTTTATACTTTCAATCCCGCCTTCTATTAACAGAACAAATGACAAATAAATTCC
AAACAGTCATCATGTTTCATTTGCAACACCCAGAAACGATGAAAATGGTTTTATAGCCAT
ATCATATTGCGGTACCTGTGCCTGAGTTATTTTTTGTAGTCTTATTTTCGAGCCAGGGAT
TTAGTGATTTGGGCTTTGGAATTTTACCGCAGTACAGGCCTCATTATCTGCATAAACTCA
TGGGTTCAGGTTGTAAACCTGAACCGCCGGGAACCCTGTCAGGGTTGTTTCTTTCATCTT
CATAGGAAGTGTACAAAAAAATTGCTGCAACATCTGAAATGAAAAATATCGCTGTAGTGT
TATTTCTTTTTGATGGTCTTTTTAGTGGTTTTTTTGCTCTTGGCAGGTGTCTTTTTGACG
GCCTTTTGTACCGGTTTTTTCACTGTATTTGCCTTTGAGGTTTTCTTTGCAGATTTTAAG
GCGGCCTTCTTTTTCCCTGTGCTTATAGATTTTTTAGCGGGTTTTTTTGTGCTGACCTTG
CTTGTTTTTGTAGCGGTGCTTGCCTTCTTTTGCGCAACATCTTTACCTTTAATTTTCGCC
TTTGTTTTTGCTTTTGTATCAGGTGTGGTGTCCATCTCTATACCAAAAACGGATGACAAA
TCCTGGTCTTCAATGATTCGGGAACTTTTTCTCTTTGCCCGTGTAAGTAATTCTTCCGTT
TTATCTTTGACCGTTTCCGATATCAAATCGTCAATTTCGATCTTTCGGAGCAGGAAGAAT
AAATTCGGGTCGTCATCAAGCCTTGCCCCTACCCCATAAAGGGTAGCCGCAATGTGTTTG
CACATGCTTGCCCAGTCGGGACAGCTACAGTCAAATTTTATTTCTTTCGGAGATGGGAAC
AGCCCTTTCCCATGAGCGGTAAAAAGCTCGTCTAATGTTTTTGGGAACTTTCCCATCAAA
AGCTCCTGCATCGAATCAAGCTTGCCTTTGCAAAAATCCTTTACCTCTTCCCAGATGTTT
CTTTCAAGCATATTTATTGTTATTTTTATGGAATAGGGGCTTGAATCTGACCCCTGTACA
AGTGAGGTTATCATGCCTTCGCGTATCTGAAGGTCAAGTACTGAGCCGCAGCGCACGTAG
CTTCTTCCTCTTCCGATACGGTTGCTGTAGTCGGCGTATCCTTCTAAATTTTTGTTCCAT
GCCTTTCCCCACCACGTTTTTGCAAGGGTATTACCCGCCAGTATCACGGGCTTTATATCT
TTGTTTTTCTTCATCAACTGCTCTAACTTCCTTTTTGCTCTCTGCTGTTTTTCCCCAACG
GAAACATATCTTGGGAATCCCCAGTAACTCATAATTGCCTCTTTCCTCCATTATAATGTT
AATTTGAAAAGGTCAACCAGCGCTTTATTTTCCATTTCTGTTATCATGGACTCGCCGGTG
ACTTGTATAACGTCTGTCGTTAATTTTGTTTTTTCACGCAACATATCATTGATTTTTTCC
TCAATAGTTCCCTTTGTTATGAATTTATGCACGATAACGTTCTTTTTCTGTCCGATGCGA
AACGCCCGGTCTGTCGCCTGGTTCTCAACCGCGGGATTCCACCATCTGTCGAAGTGGATG
ACGTGATTTGCCTCTGTCAGATTTAACCCGACGCCTCCCGCCTTTAGCGACAATACCATA
TAAGGAATATACTCCCGGTTCTGAAATTGTTCCACAATATTTTTCCTCATGCCAACGGAG
ACGCTCCCGTGCATTACCAGTCCTTCGCGTCCAAATATTGTTTTCAAAAATGCGTGCAGG
TGGCCGGTTATTTCTTTAAATTGGGTGAAGATTAATACCTTCTCCCGCTTTTCATAGATC
GTTTCGCAAATTTCACGCAGCCGCATAAATTTTCCGCTGTCGGCTTCCTCATATCCGCCT
GTTCCAAGAAACTGGTCAGGGTGATTGCAAAGCTGCTTAAATTTCATTAATGACGCCAAA
ATAAGACCCCTTCGCTGAACGCCTTCTGTCGCTTCAAGTTTTTTCGACAGTTCTTTAACG
GTGTTTTGGTACAGGACGATCTGTTTTCTGCTTAACCCGGCATAGGTGTACATTTCAACC
TTTTCCGGCAGGTCGGAAATGACCGTTTTGTCGGTCTTTAATCTCCTTAAAATATACGGG
CTGATGATCTTCTTTAACCGGGTGTATCCGGTGTGATTCTTTTTAACGCTGCCCGCAAAT
TCGCTGAACTCTTTTGCGTTTCCGAGCAGGCCGGGGTTCAGAAAATCAAACAATGACCAC
AGATCAGACAGCCGGTTTTCAACTGGAGTTCCTGTCATGATAATTCTATTTTGTGATTGT
AATGTTTTTATATTACGTGTCTGTTTTGTGCCTGGATTTTTAATTGCCTGTGCTTCGTCC
AGGATTACATAATGCCATACATATGTTTTCAGCCATTCATATTTTTGTACAAGGGTGTAT
GTAGTGATTACAAGATCAAGTTTGTTGAGCGATTCTTCATCTTTTACCTCAAATTTTTTA
TCTTTGTGTGCTTCCGGATGGGCGACAAAATAGTTCAGATCGGGCGCAAAACGGTTTATT
TCATTGCTCCAGTTTGATATGAGGGATGCTGGGATTATCAGCAGACTGGCGTTTTTCTTT
TTTTTATTCTTCAGAAGATGCAGAAATGCCAGTATTTGTATCGTCTTGCCAAGCCCCATA
TCATCAGCCAGGCATGCCCCGAAGTGCAGGGAATCCAGAAAACAAAGCCAATTAACACCT
TTTTCCTGATAGGGTCTGAGCTGTGCCTTAAAGGTGTGATCCAAACATGCCGGGGGAATC
AAGTCATGGTTTGCCAGTTTTTCCATTACTTGCTCCAGCCACTTTCCGTTTGATACTTCA
ATATTGTCATCATTTTCAGTCAAACCAAGCAAATTGTTCGGGTTCAGTTGCAGCCTTAGT
GCGTCCCGCAGGCTGAAATGCTTATCTTCCGTTAATTTGCGGGCGTTCTCATAGGCGTGA
AGAACCTGTTCAAGCTTTTCGGCGTCAACGGCAACCCATTTGCCCTTGATGTATGCCAGA
CCGTCAGTCTCCGCCAGCAGCCTTCTTGCCTCCTCTTCGGTAATAGGCGTATCGCCAAGA
AGCAGGTTGACGTTGAAATCGAGTAGTGAGTCCATTCCAAGAAAGGTTTCTTTTTTGCCC
TCTAACTGAATGTTTACCTTAAGCGGAGATGATGCAGATTTCCACCAGTTGGGGATACGG
CACAGGATACCGTATTTTTCATATGTGGGAATTTCTTTCAGAAAGCGGTACGCTTCCTTT
TCGTCCCATGCCAGTGGATGAAACAGTTCGCCGGAGTCAACGAGATGGGAGATCAGATCG
CTTTCTTTTGCCGCAAGGTGTACGGTGGAAAGAAGGTCCAGCAGTTTTTCATTGTTCCCT
CCATATTCCGTCAATGCGTATTTTAAGGGGAGGTGTTTTGATTTGCCCTGTTTGTCGCCT
TGGGTGGAATAGGTGGCGAGAAAAGCAAAGGGATAATCCTGCCGTTTATTTTCAACGAGA
TGAAAATAAATGCGTCCGACAATATGTAAATCAGGGCTGTAGGTATGGATGAAATCCTCT
ACCGTTCCCCGGTAAATACTGATTTCGTATTGAAATTGCGCATTGAGCATATGCCAAAGC
AGTTTAAGAAGTTCGGCGTTAAGGTACTCGAAACCCGTCATGAGTGGGGCACGAATCAGC
ATCTCAGCAATATCTTCTTTCCCTAATGGAATGGCTATGTTGTTTCTGATAGTTTCAAGA
TCGGGTATATGGCGCAGCTTATTTGAAAATTCAGAAGTGAAATATCGCCAGTAATCAAGG
GATGGTGAGAGCGGGATGGATTGGTCTGAAAAGCTAAGGAATAAAAGGAAGGATTTAAAA
TCGGTTTTAAAACGGCTGTGTATCTCATTTTGCAGCAGTTGTTGATTTTTGTCTATCCTT
TCCTTTACTTCATTCCACTCCAACTGTAAAGTGCCGTTGGGCATGACTATTGCGTTTAGT
TCAAAATTCATAATAATCTACCATTTAATAAGATTGCGTCCTTCGTATTTTGCAAGATAA
AGCGCTTTGTCTGCTTTGGAAATTAACTTTTCGGGAGACGAGGCGGCGCTTGGAACCTCG
TTTGAAATGCCAATGCTTACGGTGATTCTGCCGCTGGCATTGGAATCTTTGTGGGGTATG
TTCATCGCCTCAATATTCGATTGCATTGCCTTTGCAACCATAACGGCACCGCTTTCATCT
GTATCAGAAAGCAGGGCGACAAACTCCTCTCCGCCGTAACGTGCAATTATGTCGCACTCT
CTTTTCAGGGCGCTGAGGATGGCCATTGATACTCGTTTAAGGCATTCATCACCTTTCTGA
TGGCCGTAGGTATCGTTATAGTTTTTGAAGAAATCAATATCAATCATCAATAGGGATAGC
GGTTTTGCCAATCTGACGGATTGTTTCCATTCATTGTGCAGCATTTCGTCGAAAAAGCGC
CTGTTAGCGAGTCCTGTCAGACTATCGGTCCGCGAGAGCTGATGAAGCTTTTCATTTGCC
TGTTGTAATTCCTGGTTTGTTTTTTCCAGCACCTGCGCAAGCGTAAGCAGTTCTTTCTCT
CTGTTTTCGCGCTCATCCATTTCTTTTTTTAATTTAAGTACAGAACTCACCCGTGCGATT
AATTCGACCGGATTTAAAGGTTTTTTTATATAGTCTATCGCACCGGCGCCAAATGCCTGT
TTTAATCCTTCATCCGTATCCTCCGCCGTTATCACTATGATTGGAATATTTTTTAAATGC
CTTGTTGCATTTATTTTCAGGCAGGCTTCCACTCCGTTTGTACCTGGCATGTTAATATCC
ATAAGGATTAAATCAATTTCACATTTTCTATTTTTTGAGTTTTCATCATCCAAACCCAAT
AAATGAAATGCTTCCTGAGCGGAATTGACAAAAAATAATCGTGAAAATCCTTCCGGTATT
AAAAATATTTCTATCTGTCTTTGTACGTGTTTGGAGTCGTCAACGACGAGTATCGGGTTA
TTCATAGACAATTTATACTTGTTTCTTAACAATGGGTCATTCGTTTATACGTATGCGAAC
ACGATATCTGTCAACTGTAATTATTACTTTTTTTTCAAGAATGTCTTTATGCTTTTCTAT
TAATCGCAGTAGTATTTTCCCCTGGTCTTTGGCGGGAATATCTACCAATCTTATTATTGC
CGGGTGAGGTTTATTATAGATAAAAATAAGTTCTCCAAAATCCTTATCTGCTGTAACCAG
TATCAGGTTTTCATCAAGCGCCCTCCTCATAATCACTTCGTCTCCAGGATCCTCACCACC
CTCAGGTATCCATAAAGCATTATAATTTGCGCTTCTTAGATCTCTTACCGCAAAACTTGA
AATACAACTGTCAAGTAAAAATTGCATGGTCAATTCTTTACCAGGCTGGTTCAATCCTAT
CATGAGCAACCATTCGATATGCATAGATCAAACATGCTTGGATATCTTCTTTTTCCAAAA
AGGGATAGCCTTCTAATAGTTCTTCAATTGTTGAACCGCTGGCAAGCATTCCAAGTATAT
GTTCAACAGCTATCCGCATTCCGCGAATAATTGGCTTTCCGTTGAAAATTAAAGAATCGA
AGGTAATGCGTTTTAAGAGTTCTTCGTCTTTCATAATTTTCCCCCAAATTTAAAACTGTT
CAAACTGACCTTCAAATAGTCATTATATATGTTTAAAAAACATTATTATACCGTAACCGG
ATTTTTATGGTATCGGAATTATAAGAGTGAAACAAGGCCTTTTCTCGTATTAATCAGGAA
TAAAACATTTTTCTTGTAACGGCAAGGCATGCCTTGCTATTACAAATCATAGCCCCTATA
GGTAATTTTTTTCCCAAAAAATTAAAATGTTCCCGGTATCGTGTTATTCATAGACAATCT
CCACTTGTTCAATGTACTGTGACATTGCGTGAATCCATTTCTGCATTTCTGCTACGTGTC
TGTTTTTAGCGCTTATTTCAAGGAATTTCCCCATGTCGGTAAGTTCGTCAAAACCATAGC
CTCCGCTTGCCCCTTTTAACCGGTGCGCCAGTGTTTCGATTGTTTTGTAGTCTGTGTTCT
GTAATGCGGCAGTCATCGTCATTATATCGCTTCGTACGTCTTCAATAAATTCAGGAGTAA
CATTTTTAAATATCGGATTAATTGAAACAAATAATTTATTTTCAACAGTAATTTCATTCG
TAACCTTACCTGCTGAAAATGCCGCTTTTTCTCCGTCTGTCGCCGGTGTGTAATTTGCAT
GCAAAGGGACATATTTATGTATGGCGTCGATAAGCGTTTGTTTTTTTATTGGCTTAATCA
GGTGGCAATTGCACCCGGCGTCGATGCTTTTTTGTTCATCTCCTTTAAATGCATGAGCTG
TTAATGCAATAACAGGCGTTGCTTTCAGCCCGAGTTCCATTTCGTATCTTCTTATTTCCC
TTGTTGCGGTATAACCATCCATTACGGGCATTTGTATATCCATTAATACAAGATCGTACT
TTTCGTTTTTAAATTTTTCCAGACATTCAAGTCCATTTTCCACCACGTCCACTTTAAAGT
TTGTTTTATTAAGATAGGCTTGTATCAGTACCCGGTTGTGATAGTAATCTTCAACCAGCA
AGAGCTGCCGGGTGGGAACGCTTTCAGGTATTTGAATAACGGTGCGAGATGCCGGCCCGG
TAAACGGTATGGTCTTTTGTGGGTCTATGACGGCGTTAATGCTGGTGAGAAGGTCATGTC
TTTTGATGGGTTTCACCAGATATGTGGTTATTCCTAATTCTTTTGCCCTTGCCACATCCC
CGCTTTTATTGTCAGAGGTGAACATCATAATAATCAGACCGGCAAGCTCCGGATCGTTCT
TGACGGAACGCGCAATCTGAAACCCGTCCATGCCGGGCATGCGACAATCAAGGAGAAGGA
GGTTGTAAGGTGTTCCGGCGTTCCTTGCCCGTTTGAGTTCGTTTATACCATTTTCTCCGC
CTTCTGCTTCGGCGACGGGAATATCCCATCCGTGCAGCATATCACGTAATATCATGCGGT
TTGTGGCATTGTCGTCTATTATCAGGACGTAAGGTTTTTCAGCGCCCGATAACGGTATTT
CTTTTTGTTCCTGAGGTTTAGGATGAACATCAAAGGTTACGGTAAAATAAAAGGTGCTTC
CTTTGCCCGGGGTGCTTTCTACCCAGATTTCTCCATCCATTAATTCAACCAGGCGTTTGC
AGATTGCAAGTCCCAGCCCTGTTCCACCATATTGGCGCGTAGTGGAAGAATCCACCTGTG
AAAAAATATTAAAAATAATACTTTGCTTTTCTTCCGGAAGGCCTATTCCGGTATCAGAAA
CCAAAAAAAGCAGCATGCCTTTTTTGCCGGGCAGTTTATTACGTTTTCCCGTCAGAAGAA
TCTCTCCTGTCCTGGTAAATTTAATGGCATTTCCAATTAAGTTTGTTAGTATCTGATGCA
AACGCACCGGGTCGCCGATGAAAGAAGTAGGAATATCCTCGGCTAAATGGCAGTTCAATT
CGAGGCCTTTCTCGTGGGCGCGGAACGCCATGACTTCGCACGTCTTTTCTATTTGTTCAC
GCAGATTAAATTCAATGTGTTCAATGGTGATTTGCCCTGCCTCTACCTTGGAAAGATCAA
GGATGTCGTTGATTATCTGGAGGAGATTTTCCCCTGCGTTGCGGAACACCTTAACGTATT
CAGACTGCTTGGGCGTCAACGTTGTTTCCCATAATAAGTCTGACATGCCTATAATAGCGT
TCATGGGGGTGCGGATTTCATGGCTCATGCTGGCAAGAAATTCGCTTTTGGCATTATTGG
CGGCGACTGCTGCTTCCCTGGCTTTTTCCAGTTCCGCTTCAATCCGATGGCGTTCATCGA
TTTCCTGCTTTAAAAGGTTATTTGATTTCAGCAGTTCCGCCGTCCGTTCTTCCACCCGCA
TTGCCAGCGAATGGCTGTAATCTTCCAGTATTTCATAGTAGTTCTTTAGCTCCTTTGACA
TGATGGAGAATGTTTGTGCGAGCACGCCAATTTCATCTTTCGAGTTAAGGATGCTGTTTT
CTGAAACGGAAAAATTTCCCTTTGCAAGTTCTTGTGCCATTTGCGCAAGTTTTATAAGCG
GTTGTGCGAGCCGGGAAGAAAGAAAAAGCACCAGGCATGAACCGATCGCAATAAAGACGA
TAGTCGTCAGACCGGAACGTATTATAATGTTGAATATCTGCTCTTTAATTTTGTGACGTG
AAGCGGAGAGTATCTGGTAGAGGTTTTCCAGTGAATATCCGAGCCGCAATACTCCCCACT
GATCAGCGCTGACGTGAATGGGCACGATAAATTCCATATAGGGTGTCCCGTCTTTTTCAA
ACTCATTGATGGTTGCATTTTTTTGAGCTATCGCAAATGTATCGTCACCGCCTGAGAGGA
TACTGTCATTCAGTTCTGGTTTTAATGTGTGAATGAGTGCAAAACCTTTTAAATCGGCGA
GGATGATATATTTCAAATCGGTATTTTCCCTCACGGCTTTATTAGTCTTGCTGAAGATAT
CAAGGAGGTTAAATGATGCAAGCGCATCTTCCACCTGAAACGCCAGATTGTCGGAAAGGG
TTTTTCCCTGCTTGCGCAGATTATCCTTTATTAACTCAATCCGTTGTTCAAGTTCCCCTG
TCAATATTTCCTTTTGAGAATAAATCTGAACAAGGGTCAATATTGTCAGAAGACCAATAA
TCAACCCCAGCATTGTGATAAGGAGTTTCCATTTTATACTGTTTCTTGTCCGGATATTCA
TTGTCATATGTTATTTATTCAATAAACTCATTCACAGAGGAAAACGCCTTTGTATTCAGT
TTTATGCCATACAGTTCCAGTTTTTTAACGTTTATGGCTATATAAGTGCCCGCCGGATTT
TGTACCTTTTCGACAGCGCCCTTGTTTGATAAAAGATTTTGCGCTATTTTAGCGGCTTGT
TTTCCCATTGTGGCGACATCCGCCGAAATAATAAACGATGCGCCGAAATCTGTAAAGAGT
TGGTCATAGGAAAAGACAGGTATTTTTCTTGCATCGCATTGAGCAAAGATTTCTTTCACC
TGTGCCATACCGGAAAGAATAACGGGGTCTGAAATTAACCAGAGTGCATCAACCTTTGGC
AGTAGGTAGTTGAGCGCATTGTTTACCTCCTTTTCTTTTGCGATAGACTTCCCTATAATT
TGGATTCCGGCTTGTTTGGCTTCGGTAACCGCTGCCCCGAACCATTCTTTATTGTGGTTT
TTGCTATAGAGAATGCCCACCGTTTTTATGTCAGGAAAGAAATAGCGGTACATCATTGCG
TTTGTAAGGGGGGGTACTTCGCTGGCGATAACATATGTTTTGTCGGTTATCGCGAAACGC
TGCCAGTTAATACCCAAAGAGTAAATGATATTGGCGTCTTTCGCAACCCTGCATGCCAGA
AGGTAAGCCTTTGAACCTATAGAAAAAATCATATCGGGGTTTTTGTTTAATAGCGTTTTT
TCTAAGGCCTTTTCATCAAGCCAGTTACTCCCTATATCAATTTCTGCAACTGCGCCATCA
AAATGAGTTTTAAATACGGTTTGTATCATGGAATATTTTTTTACCGACTCATTGGAATTG
ATGATCAATGCCCCGCATTTTTCGTCTGCCGGTAACATACCGGCCAGAAAAGCCGTCGCA
ACCAGCAGCATCGAAAGCGTGATAAGGAGAACCCTTTCAGCCGCTTTTTTACGTGCGCAG
TTTTTTATCTTTTTTGCCAGATTTTTAACCGTTATGATCATGAAATACTTTCTATATGTG
GTTTCTCTCTCTTCTTCAGGTAGGAGGGTTCTACCCGTTAACGCAATAACTCCAAATCAC
TTTCATCGGGCATTTTCCAGCCATCAATTCCAAACATCTGAAGATTACTTTTTCCCTCAG
GCGTTTCCCCCATAGTTTTAATTATTTCCAGCAACTCCGTCGTCCCCTTACCGTATTCTG
TCGGTATTGCCACAACCGGGAGCAGGGATTTTTCATTTACCGCAAGAACGGAAAGGTTTT
TATATAATCCATTATTTATGTCCGCAAGCATATCAATGCTGTATTCAGTGGTCAATGCTG
CCTGGACGAGGCCAAAACCAACAGAGATAAGCGCATCAATATCCTTGGGAACATTGAGAA
TTTGAAGTGTTTCCGGAATGTTTTTGTCATTTCCAGTCAGCATCGACTGGAGAAATTTTA
CCGTGTATTCTTTACTGCCTGAAGAAGCAACGCTGCTGCCCTTCAGCATTGACAGGGAAT
CGATGTTTTTCTTGGCGATAAGCACCTTTTTTTGTATAGAATTGCCATCTAATGTGCCAA
TGAGCACGGGATTAAGAGAGGTAAAATGCCTTAATTCTTTATAATACCAGCTTGAGAGGA
TAAAAATGCAATTATGCTGACCTCTGGTTTTGTTCTCAAAAGTTTTTCTATCGCTGAAGG
GTTGAAACTGGTATGGGCCGATCTTTTTTAAGTACAGGTCGAATTTTGTTTTCAGAGAGG
CATAGTTGTCGATATTTGATTCCGGGTTATAAAAATATATCGTACACTTTGATTCGCCAA
AGGCCGTAAGCCCGGTGTGAAAAGGTATTAACAGAAGAAAAATTAACAATATCAGATAAA
TAAGGGATGCTTTTACGGAAAAAAGAAAGGAAGGTTCTCTGGTAATCGTTATTTGCAAAA
AGGCAGATTTGATCATGTAGCGTATTATAAAATTTTAGACGGGTGCACTCCCGATTTTTT
TTAATAAATAATTATTTGGGCTTAAAATTGCCCCATGCTTCCCTGTCAGCGTGCATGGGT
GTATAGAGGCAGGCTGCCTGCCTGGATATTAAATATTACAACCAGGATGCTTGTGTTACA
TGGAAATAGACGCTTTTGTAATAATACATCAGAATCTCCATGTTAATTTTGCATACACAG
CGCGTTCTATTTCGGTAGGCGCTACCGATCTGGCATTGTATTCAAGGTGGTTATCGTCAA
GTAAATTTGTTCCCACGAGGCTTGCTTCAAGGTATTTTGTGATGTGCCATCCGAGTCTGA
CGTCAAAACGAACATAGTCATTAATATTTCTGTCAAGACTGGTAAAACTGTCAACATAAA
AGAGGGCTGCGTCGAGTTCCATGTTGTGCGGCAGGTTTAATAATGAACGGATATTGAATT
GACTATGAGGGTCTGACAGGGGATCAGTTGATGTAAAATTAGTAGAATCAATATCAAAAT
AGGTATAACTTTGGACTAATCTCCATTGATTGGTTATTTGCCAGTTTAAGGTTGTTTCTA
TGCCATAACTTTCTACGTCAAAAATATTTTCAAACGTTTCGTCGTTAACATCGTTTATTA
TGCTGTCGTACATGTTGTAGAACGTGGCAATATCCAGTGAAAGTTTTTTTGAAAACTGAA
TGCGGTATCCTATTTCATAGGCCAAAAGATTTTCAGCATCCAGGTCATCGTTGCCGGTAA
AGTAATAATAGGGTGAATAATCAATTATTATATCCGATTCAACACGGGAAGGGGTTCTCA
CCGCTCGTGAAACGGCAGCCCATACCGTTTGGGTATAGGTAAATGCCCAGAGTACCCTTA
AACTTGGTTGTATTTCAAACCCGGTGTAATCATTGTGCTCAAACTTGGTTCCGAAGGTAA
CCTTCACCGTATCTTCGAAAAAGGAAAATTCATCCTGCAGAAACATGCTGAATAAGTTGT
TTTCCCTGTTTTGAGGATCAAGCAATAATCCGTCATCGTCTTCGGTGTCGTTCTGCGTGT
AACGATATCCAAGTCCCCATATAAATTCATTCCAGCCGGTAAGACGCAAACTATGTTGAA
AATCAATGTCAAAGGTGTCGCGTTCTTCCTCAATGCTTGTGGTTATGCGGTTCGTTCTGT
CATAATATATCTGCAACATCATGTCTGAAGTGTCCGAAATGGCATGTTTCCAGTTGGCCC
GTAAATTACCGCCTGATACATAGATGTCAGAACTCTGTCTGAAATTATTCCTTTCGCTTT
CATCACCCGTGTAAATATCGCCTTGAAATGTTAACACATCTTTACTTGAGTAATCCCAGT
CAACCCTGAAACCGGCACGTGCAGACTCCCAGCTATCGTTTGCGCTGTCACCTGATTCAA
GAACGAAATCGTCATGGTTGAAATATTTTGAATAGATGCGGAAATAGGCATTCCCGCCTA
TCTTGCTGCCATAGCGAAGCCCTCCCATGCCCCGTTCTTCGCTGCCTGCGCTTCCAGTGA
AGAGTCCGCCCTGGGTGTCTTTTGCGCTTTTTGTGATGATGTTTATAATTCCGTTAACGG
CGTTGGCGCCCCACAACGCGCCTCCAGGACCTCGGATAACTTCGATACGTTCTATATCTT
CCAGCATTGTGTCCTGAACATCCCAGTATGTTCCCGAAAACAGGGGGGTGTAAACTGTGC
GTCCGTCAATTAAAACAAGTAATTTATCGGCATACCGGTTATTAAAGCCCCTCATCGTTA
TTGCCCATTTATTTGCATCAATCCGTGCAACGTGTACCCCTGGCGCCATCCGGAGTACTT
CAGGAATACTGTTTGCGCCTGAACGGCGTATATCTTCCTGTGAAATGACAAAGACTGCCG
CAGGTGTTTCTGAAACTTTCTGCTCACGGCGTGATGCGGTGGAAACAACACTTTCTTCCT
GCAACCATTTTAACTCTTCCATAAATTGATTTTGCAATATCGATTGTTGAGATATGTTAT
CTTCGGGTAGCGCTGATTGAGGGGGGAAGGCAGCAAACAGGGGCAGAATAAAAAGAAATA
GGATAATCGTATTTTTCATTGTTAATGTTATTAATGTTTATTTTTCATCCATTATGATTT
CAATTTCTTTCTCTTCTGCTTCACCAAGTTCTACCGCTGTCTTTGATTTTTTATAGCCGC
TTCTCCTTGCGATAATTTTGTAGGAACCGCCTTTTAAATTGGTAAATTCAAAGTAACCGT
TTTCGTCTGATTTTGTTTTCTTTTTTGTTTTGCTTCCCTTTTTCAGCCGCAGCTTAACTT
TTTCCAGTAGTGTTCCTTCAATGTCAATTATCGTACCGGAGATGTTGCTGTTCTTCGTAG
AGGGATACAAGTAGGTAATCCCATCCATGTCGTCCTGGTGCAGCGTCCTTTGGCTGGTAT
CGCCGGCGAAACCATAGCCATACATCGTCTTTTCAGAATCGCTGTTGCTATAAAGATCCG
CCAAACTGAGGGAGTGACCGAGTTCATGCGTGCCTATATTCTGCACGTCAAATTTGTCTG
ACGAGCCGTCTGTGCTCCAGGTATTTTTGGTGTTAAAACGTATATCGCTGTCAAACATTT
CTCCGGACGTATAAAACCAGAAAGAGTTTTGCCCCAATACCCCTTCTTCCTTAATAGTTC
CAAAATCAATAATATTAATGCCGTCTGGTTCGCCGTGGTTTTTTTTTGAGGTTGTGCCAC
CATCAATGAATACAAATGTAGATGTGTCAACGTCTGTCCATGTCTGCATTGCCGCCAATA
TAGCGTCAAGGCTGCCGGAAGGGCCGTCAGTAGTGTTGATAAGATACGTTACCGTATCTT
TTTTCCATTTTATTTCTTTTCCACTGTTTGTGGTACTGACTTCAAATCCATATATTTTTA
AACAGCAAAGATTTAATGCTATGATTACGATAAAGGGAATAATATAGTTCCATCTTGTTT
TTGTCATAATTATTCGACTCCTTTACTCTTTTTTTAGTATAACTATCCTTCTGCCCTCTC
TCTTTAATCTGCCTTCAGCGAACAGGCGGATTGCTTCAGGGTATGCGGTACATTCTTCCT
TAAAAACCCGTTCAGCAAGTGTATCCGGCGTGTCGTCGTCAAATACGGGCGTAGTCCTCT
GTATGATAATGGGGCCATTATCATACACGTTATCCGCAAAATGTACGGTACACCCGGATA
CTTTTGCGCCATACCCGATAACCGCCTCATGCACTTTATGCCCGTAATATCCATGTCCGC
AGAAAGCTGGAATGAGGCCGGGGTGGACGTTCATTACCCTGCCGGAATATGTATCCGGAA
TTTTATATAAATGCATAAAACCCGCAAGGGTGATTAGCTCGATAGGGTATTCCTCCAGTT
TTTTGGTAATTGCTTCGCTAAACGAATTGACGTCTTTGTATGAAGAACGGGAAACTACTG
CAGTAGGAATAGCATTTATCTTTGCACGTTCCAGCCCTTTTGCATCAGGGTTGCTGCTGA
TGACTATTTGAATCTTAGCAGGCAACGAGCCAGACTTTATGCAGTCGATAAAATTTTGCA
ACGTTTTACCGTTGCCGGAAATTAAAACAGCGATACTTATGATTTTTCTCATGGGTTATA
CGCAATAATAGTTGACAAAAAAAATATGTTTTGCTATGATTCCCGCTTTCCAAGATTTCA
GCTTTAGAGATAAGAATTTATACTTATATACAAAGATTAGGTTATATATGTCAAAGATAA
TTACTGAGAAATCAAAAAAGGCGTTTCTGGATGCGCAGAGTGTCATACCTGGCGGAGTAA
ACAGCCCGGTGAGGGCTTTTGGTGGCGTGGGCGGCACGCCTATCTTTATAAAGTCCGGTT
CGGGGTGTTGCCTTACCGATATAGACGGCAATAGGTATGTAGATTATGTTGGTTCATGGG
GACCTCTGATTCTTGGCCATGCTGACCCGAGAATTGTAAAAAGGGTAAACGAAGCGGTTG
CGAATGGCACCAGCTACGGCGCTCCAACGGAACTTGAAATACAACTGGCAAAACTTGTGA
AGGAAGCGATGCCGTCTATCGAAAAGATCAGGATGGTGAACTCCGGCACAGAAGCAACTA
TGAGTGCAATCCGTCTCGCCAGGGGACATACAAAACGCGATGAGGTTATTAAGTTCGAGG
GTTGTTACCATGGGCATGTGGATAGTTTGCTGGTACAGGCCGGTTCCGGCGCCACAACAT
TAGGCATGCCAAACAGTCCCGGGATTCCCGGCGATTTTGTAAAACATACCATTTCCCTTC
CCTACAATAACATTGATGCGGTAAATGAGGTTTGTTCCAGGAGAGGTAATGAAATTGCAT
GTATTATTGTGGAGGCAGTCGCCGGAAACATGGGCGTCGTTCCGCCGGCGAAGAATTATC
TGGCAGGATTAAGGGAAATAACGAAAAAATATGGTATTGTCCTCATCTTCGATGAGGTAA
TGACCGGTTTCAGGGTTGCGCATGGCGGCGTGCAGGCGCTTTACAACATTACACCTGATC
TGACTACGCTGGGGAAGATTATAGGGGGAGGGCTTCCTGTTGGTGCATACGGCGGTAAAA
AAGAAATTATGGATGGCATATCTCCTGTAGGCCCCGTGTATCAGGCCGGTACCTTATCAG
GTAATCCCGTAGCGATGACTGCGGGGATTGCTACTTTGGAAATATTAAAAGACAATGCTG
TTTATAAAGGCTTGGAAGAAAGGTCAAAACAATTAGCGGCTGGTATGGAGAAGGTATGCA
ATGATGCCAATATTCCTGCATATCATACCAGGGTAGGGTCTATGTTGTGCACCTTTTTTA
CAAGCAAACCGGTGGTTGATTATGCTACTGCAAAACTATGCGATACTGGCAGATACGCAA
AGTTTTTTCACGGTATGCTTGAGCGTGGATTTTACTTTGCCCCTTCGCAGTTTGAAGCGG
CTTTTGTTTCGACCGTGCATGGCGAGAAAGAGATAAATGATACCATTGCCGCGTTTGGCG
AAGTGGTGAAAACGCTATGAAAATCTTTATATGCGGTTATATCCGAAAATCAAAGAGTTG
GGAAAAAAGGTTTTGATATGACAAATGTAAATGACGACGCGAAAGTGATATTGGAACGGA
TAAGTTCTATGTGTTTAAATGCCGAGTCTGTTTTAAATTTGTGCATGCTGGGGTTCTTGA
AAAATAAAGTGGAATTGCTTGATGATGCACAGAGAATCAGCAGATTGGTGCATGACGAAG
AAAATGAGACGGTAAGCATGTTAAGCGGTGTTAATAAAAATGACGAATCTGAGAAAAACC
GGTTTAAAACTCTGGCAGTCGTAGTGGGACACATAGAGATGGCCACGGATGTAATGGATA
ACATGATACGTCACATTCGGGTCAAAATAAATGAGAAATTACTCTTTGGCGATAAGGCTG
CAAATGAAGTGACACAATTATTTAAAGAGACATTGGATGTGTTAAAAACTGCTAAGGATG
CTATTTTGACAAAAAATGAGTTGTTGAGAAAACATGTGTGCGATAAATATGATAGCATAA
GCAGGCTTGTTTGCGATTATTCAGAAGAACATGAAGAACGATTGATTATGGGGATATGTC
AGCCGAAAAGCGCCTCTTTGTATTTAAATATTGTCGATTCACAATCAAAAGTGGCAATGC
ACATTAAGCAGGCGATAGAAAGATATTTTTCCCAATAGGAGCTATCTTGTTTTTTATTAA
GAAAGACCCTGAGACATACAGAATAATAGGTCTGGTTGGGAGTTTCGGATTTACAACGGC
GGGCGCTTTGGCCGGTGGATATTTCCTGGGTACTTATGTTGACAAAAGATATGGAACCGC
TCCATGGTTTCTAATGATTTTTCTGTTTTGGGGTGCTATTGGCAGTTTTATTAACTTTTT
TCAAGTAATAAAAAAAATATCTGATGAAAACGAGAACAAGTCTGCAGGACGAGAAAACTG
ATACTCTTTCTCTGGATGAAGGATTTCCCGGGAGAGTCTTCCAGATGTCATTTTATTTAT
CGCTGATTATAATAGCGGGTTCGTTTTCTTATATGTCCGCAAAATTGACGTTAAGTGTTG
CAATAGGGTGTTTCATTAGTTTGTTGTTGTTTAAAATGTCGTGGTGGGGAATACGTTTTG
GTGTTGAGAAAAAAAGGGCGCAAATAAAGGGGTTTATCCTCAAGGTGAGTATTGCGAAGT
ATTTCATAGCGGGGGGGATGCTTTTTTTTGCATGCGTCTTTTTAGAGGTCAATATAATCG
CTCTGTTTATAGGACTAAGCATGGTAATGGCCGTAATAATGCTGAAAATATTGGGGAGCT
TGTTCGTAAGGCAATTGAACAATAGGGTAAAATTCCCTTACGAAAAGGTGAATGGTTAGT
ATCTTGTCAGATTAGTAATTTCTTTGCATTTTTTGGCAAAATATTTAACGGTGAAATTGG
TCAATTATAAGCTTGTGCCGTTTCTTTAATCTCTGGAATCGTTCGGCTGAGCTAACGACG
AAATCGGTATAATCTGTGGTTTCTCTTTCGTATTTCGCTTTTAGTGCTTGTTTGGTTCTG
GCTATGCCAGCTTAGGTTTAAAATAGAATTCATATCGAAAGGAGCAAGGGAGAGTGTCTG
CTGAAGGTCACGGCGGCGATGGTGGTACTTCCACCGAATTGCATCATTTTTAGATTTTAT
TCCATCGGACGCACACAGTCAGTTTTTTGGTTTGACAAAACATGAGTGGGTACCGATAGT
GATGTCTGCGTTGATAATCATTTTTCTGGGACTATTTTCCCTTCTGGCAACCCGGAAATT
ACGGATGGTGCCCGGGAGGATTCAGTCCCTGTTGGAACTTATAGTTGAAGGGCTGGAAAA
TTTTACAAAATCACAGATGGGGCGGGTGGCAGAGCGTTTTATACCTTTTATTGGCACGTT
CTTTATTTATATATTTTGCATGAACATGTTGGGGCAGATACCCCTGTTCCATTCACCTAC
GAGTAATTTAAACACAACAGTTGCACTTGCGCTTATTGTTTTCTTTGCAACGCAGTATCA
AGGGATAAAGAGCAAGGGAGTTTTTGGTTATCTTAAGCATATGGTGGGTAAACCTGTATG
GCTTGCACCACTTACCTTTCCGCTGCATATAATGCAGGAAGTGCTTTCCCGTCCCCTGTC
GTTATCCATGCGACTCTTTGGAAACATCCTGGGTGAGGATACGGTGATTGCGATATTTAT
CGGGTTTGCTCCCTTTCTGCTTGGTTTTATACCGTTACCGATACATCTGCCAATGGTATT
TCTTGCTTTACTTGGAAGCACTATCCAGGCGATGATTTTTGCGCTTCTGGCGAGTTTTTA
CATTGCAGGGGCTATTGGCATCCACGATGAAGAAGAACATCATTAAGTTAATCTGCAACT
GCGCAGTGGGTTCTGGTTTTCATTTTTTATCTCTCCAATAAGAGTTTGATGCTATTTTTA
AATGGTTCAAATTTTCAATAAAAGGAGTAGTGAAATGGATTATTTTGTAGCATTAGTGAT
TGGAATTCCTGTAGTTGCAGTTGCAGCGTTTGGTTGTGCTCTCGCTCAGGCAAAAGTGGT
GAGCAGCGCCGTTGAAAGTATGGCGCGGCAGCCTTCGGTTGCGGCGAAGGTGCAGTTGGC
AATGATAATCGGAATTGCCTTTATTGAGTCTCTTGCGATTTATTCTCTAATGATATCGTT
TATGCTGTTTGGAAAACTGCCTAAATCTGAGGAGGTTCTTAAAATATTCAGGAAGAATAC
TTCAAACGAAGAATTACTTTCGTCTGCCGCGGAGATAGTTCTTCAGTTGAGCGCGAAATA
ACGGGTATTTTCTGCTTCTTATCGCGCTCTGCATAGAGTGTTTTGTTACATAAGATGAAT
AGTATAGTGCGGGAAAAAGAGGAGAAGAAAGTTGTGCTGCAATCAGAAAAAGATTGCGAT
TGAAGTTGGTGATATCTGTATTTTAAATTACTTTTTTTAGAAGGAGGGGTATAGGTGGTA
TATTTTGCTTTATTAGCTATTGCAGTGTCATTATTGGCTATCGCTGCCTTTGGGTGCGGT
ATTGGACAGGGAATTGCAGTTTATGGTGCGGCAAATGGTATGGCCAGACAGCCTGACATG
GCGGGGAAGATACAATTGGTTATGTTTGTTGGTCTTGCGTTTATTGAATCTCTGACGATT
TATTCATTGATGGTGTCTTTTATCCTTCTTGGAAAATTGCCGAAGACGGAAGCTGTTTTA
GAGGTAATTCAACACGCTATCAAGTAAGAATTGATGTAGGAGGAGATTTCATTGGACATT
TTAAATACCCTTGGAATAAATTTTAAGTCTGTTATAGTCCAGGGCGTTGGGTTTTTAATA
CTGCTTTTTGTTCTCAAAAAGTTTCTTTTTGGTAAAATATCGGCTCTCATGAAGGAGAGA
AGCGAAGGGATAAAAAGCAGTTACGCAAAGATAGAAGGGGATAAGTCCGCTGTCGAAAAG
ATGAAAATCGACTATCAGGTGAAACTCGCTGAAGTCGAAACTGCTGCGGCAATGAAGATT
CAGGAAGCGATCGATGAAGGGGGGAAACTTGGCGAAGGGATTGTAAGCCGTGCGCAGGAT
GAAGCGGAACTGATTCGTTTGAAGGCGCAGGAAGGCATTGAACAGGAAAGGAAAAAGGCC
CTTACCGAAATCAGGAACCAGGTGGTTTCCCTTTCTATGCTGGCTTCTTCTCGTATAATT
CAACAGTCCATCAATCAGCAGACTGCGGAAACGTTGGTTGATGATGTGATTAAAGATATG
GAGGGGCTGAGTGTTAGATAAGAGCGTTGCGGTTACCTTTGTGAATGCGCTCCTTGAAGT
GGCGGCCGATAGGGATTTGCTAGGACAGATTGAAAAGGATCTCGATCTGCTTTCTGATAC
AATGACAAGGCATGCAGATTTTAAGAAGATGCTCCTGCACCCTTCCATAACACATAAGGA
AAAAAAAGATACTATCAAAGCGGTGTTTGGCGAATACGTTTCCGGACTGATGATTGATTT
TTTGTATTTATTGGTAGATCGCAGAAGAGAGGCGCTTTTGGACGTAATCCCTGATGTGTA
CCGAAAGGTTGTTGATAAGAAAAAAGGAGTGGTCAGGGCAAAAATACAGGCTGCAATACC
TATAGTTGGCGAGAGACTGGAAAATCTCAGGGCAGGCATAAAAAAACTCACCGGGAAAAT
TGTGGAGATCGAAGTTGTTGAGAATCCTCAAATACTGGGTGGACTTGTAGTTGAGATTGA
AAATAAAATGATTGACGGCAGCGTTGCTAGCCGATTGAGAAATTTAAGGTCGAAACTTAT
GGAAATCAGGGCAAATTAATCATGGCCGCTTGGTGGTTTCTTAAAGTTGGAAAGTCAGTA
CGGTATTATATGCTTGGCCAGGTTTGTTTCGTGTCAGGTGTAAACTTGCCACATGATTTT
AATGGTTTATACAGGAGTAGATGTATATGGCGTTAGGGGATATTGCTTCAATCATAAAAA
GAGAAATTGAGAGCTACGAAGAAAAGTTAAAGTTAGAAAATGTCGGCTATGTGATGCAGG
TCGGTGATGGCGTTGCCCGTATTTACGGTCTTGATGAATGTATGTCAAACGAATTATTGG
AGTTTCCGGATAATGTATATGGCATTGCATGAATCTGGAAGAGGATAATGTGGGCGCAAT
TTTGCTTGGTTCCGAGGATAAAATAAAGGAAGGCGATATTGTAAAAACTACGGGAAAAAT
TGTTCAGGTGCCGGTGGGCAAGGCGATGTTGGGGCGTGTAGTAAATGCGCTGGGCCTGCC
GATTGATGGAAAGGGTCCGATCGCTACCGACGAATTCAGGCCCATTGAGGGAAATTCTCC
GAACGTAGTGGAAAGACAGCCTGTAAAAGAACCTTTACAGACAGGTATAAAGGCGATTGA
TGCAATGATTCCCATAGGAAGAGGACAGCGCGAACTGATTATCGGCGACCGGCAGACCGG
GAAAACGGCGATTTTGGTGGATACTATTATCAACCAAAGAACATCAGGGGTGTACTGTAT
CTATGTGGCAATCGGGCAAAAGATGTCGACGGTTGCGAGTGTAGTGAAGACATTGGAAGA
AAATAATGTGATGGACAACAGCATTGTTGTCGTTGCATCTGCCGGAGATCCTGCTCCATT
GCAATATATAGCGCCCTATGCAGGTTGCGCTATGGGAGAATATTTCAGGGATAACGGCAT
GCATGCGGTTGTTATGTATGATGATTTATACAAGCACGCGATTGCATACCGACAGATTTC
TCTCCTTTTAAGACGTCCACCGGGGCGGGAAGCATTTCCGGGAGACATTTTTAATTTGCA
TTCACGTTTGCTTGAAAGAGCGGCGAAATTGAACGATGAGCTTGGTGCTGGTTCTCTTAC
AGCCTTGCCAGTGGTAGAAACACAAGGCGGTGATTATTCTGCTTATATTCCGACAAATGT
TATTTCCATTACAGATGGACAGATTTATCTTGAAAGCGATTTGTTTAATGCCGGCGTAAG
GCCAGCGATTTCTGTAGGGTTGTCTGTATCCAGGGTGGGAGGAAACGCACAGATACCGGC
AATGAAAAAGGTTGCAGGCATGTTGCGGCTTACGTTGGCGCAATACAGGGAAATGGCTTC
GTTTGCGCAGTTTGGTTCGGAATTGGATAAATTTACCCAGGCCCAGATCGCAAAAGGTGA
ACGACTGGTAGAAATCCTGAAACAGCCGCAGTATGAACCCGCTTTGGTGGAAGATCAGGT
TATGGCTATTTTTGCCGGAATAAACGGTTTTTTGGATGATATTCCGGTTGACAAAATAAA
AAAATTCGAGAAAGAATTTCTTGCTTTCATGAAGCAAAAACACGCCTCGATAAGTTTGGA
AATTAACGAGAAGAAAAAAATCGACCAGGAATTATCGTCGAAGCTGGAAAACGCTATCAG
GGAATTTAAGCAAATTTTTGACAAGAAGGGTTAGCGGATGCAGAGTACGCGTGAAATTAA
AGAGAGAATCAGAGGCATTTCAAGCATAAAACAGATTACACGGGCTATGGAAATGGTAGC
CGCCAGCCGTTTGAAAAAAGTGGAAAGCAGGGTGCACGCATCGAGAACTTTTGCAGAAAA
ACTTCATCAAATGGTAAGTGATTTAATTTCTTCTTTGCCGCAGGAAAGTGCTTACCGCTG
GTTTGCTAAAAAAGAAAGCGTAAATTCTCCGGTAAAAGTTATACTGATCACTGCGGATAA
GGGACTATGTGGCGCATATAATAATAATATTATTCAAAAAACAGTGAGATTTATTAAGGA
AAACAATCGGCAAGTAAAATTAATCCTTATAGGGAAAAAGGCGAATCTGTATTTTTCGAA
AAGAAGAGACGTCTATTCTATCGAAGAGTCTATCCCTGAAAGTGTGGAAAAACTGGGATT
GGATTGGGTTAAATCCTTTGCTGCAAAATTAATCCGGGACTATAATAATCTGGAGTATGG
AGAGTTGCATGTATTTTTTACCAAATTTCACACCGTAATGCAGTCGTTTCCTGCAAGCAT
CCGCTTGTTTCCTATTGAAAAGGAAGGATTTGGCGGGGAAGGAAGAGAAAAAAAGGAGTA
TATTGTAGAGCCTTCCGTCGAAGATATTCTCAATAAGATATTCCCTAAATATATCGAGAC
GCAGATATATCAGTGTATTTTAGAATCGCTGACATCTGAATTTGCCGCCAGGAGAGTTGC
AATGATTGCCGCTACCGAAAATGCAGGGGATATGATAGATAACTTGACGAGCATCTATAA
TAAAGCAAGGCAGGAGGCAATTACCAAAGAATTGCTCGAGATAGTTTCAGGTGCTGAAGC
CTTGGCATGATATATAGTCATCAGGCAGGATATCATTTTATTTAAGTGGCTTTCAGGTAT
TCGCTGATAGTTATTGGATAGAGAGACATACTTTTACCGAACTATCTGTTTTCGACAGAG
GAAATAATGGAAGGAGTGGATATATAAGTGGTAAATATAACTGAACGTAATATTGGACAA
ATTGTACAAGTAATCGGACCTGTAGTTGATGTGAGATTCCAGCCGGGAAAATTGCCGCCA
ATCAAAAGCGCGGTTAGTATTAATGATGTGAAGAAAAAGATTTCTGTTGTTGCCGAAATT
GCCCAGCATCTTGGAAACGATACGGCACGATGTATTGCAATGTCTTCCACCGACGGACTT
GTAAGAAGCATGGAAGTGTTAGATGACGGCGGTCCCATATCGGTTCCTGTTGGAAAAGAG
GTGCTTGGAAGGATTTTTAATCTGTTAGGAAAGCCTATTGACACCAAGGAAGATTTTGAG
GCGAAAAATTACCTGCCCATTCATCGCGCCCCGCCTTCATTTGAGGAGAGAGAGACGACT
ACCACCGTTTTGGAAACAGGCTTGAAAGTTATTGATCTTCTTGCCCCATTTGCCCGTGGT
GGAAAAATCGGGCTGTTTGGTGGCGCCGGGGTTGGAAAAACGGTGCTGATTATGGAGCTT
ATCAGAAGTATAGCTACGGAGCATGGAGGTTATTCCGCTTTTGCGGGCGTTGGTGAAAGG
ACGCGTGAAGGGAATGATTTGTGGCTTGAAATGAAAGAGTCGGGGGTTATCGATAAGACC
GTTCTTGTTTTTGGTCAGATGAATGAACCACCCGGGGCAAGATTAAGAGTCGCATTGACC
GGTCTGACCATGGCGGAATATTTCAGGGATGTTGAGGGACAGGATGTCCTTTTGTTTATT
GATAATATATTCAGATTCGTTCAGGCGGGCTCTGAGGTATCTGCCTTTTAGGCCGTATGC
CATCTGCTGTAGGTTATCAGCCTACCCTCGCTACTGAAATGGGCGATTTGCAGGAAAGGA
TTACTACTACGAAAAAAGGTTCTATCACTTCATTGCAGGCGGTGTATGTTCCTGCAGATG
ATTTTACCGACCCTGCTCCTGTAACAACATTTCCCCACCTGGATGCAACTATTGCTTTAT
CAAGACAAATTGCTGAACTGGGTATTTATCCCGCTGTTGACCCTCTGCGATCGACTTCGA
GGATACTGGATCCAAGAATATTGGGGCAGGAGCATTATGAGGTCGCAAGGGAGGTGCAAA
GGATATTGCAGCGCTTTAAGGAATTACAGGATTTCATTGCGATTCTTGGCATGGAAGAAC
TTTCGGAGGCCGATAAAGTATTGGTTGCCAGGGCAAGGAGATTGCAAAGGTTTTTATCTC
AGCCTTTTTTTGTTGCAGAACAGTTTACCGGCACGAAGGGCAAGTACGTGCCATTAAAGG
AAACCATACGCGGTTTTAAAGAGGTAGTGGAAGGTAAATATGACAACTTACCGGAACAAG
CCTTCTATATGGTAGGGGGTATTGAGGAAGTGGTTGAAAAAGCAAAGCAAATGGGTGGTT
AAGCATGACAAAAACGTTTGATTTAGAGATTATAACTCCGATGAAAACAGTATTTAAAGG
TTTGGTAAAGAATATAACCGCTATGGGAACACAAGGTTCATTTGGAATATTGATTGACCA
TGCACCATTTATTACTGAATTACAGACGAGTATCCTGACGATAAAGGACGAAAAAGACTC
CACGGTAAGCTTTGCGGTTGATGGGGGTTTTTTTGAAATGGTTGCGAATAAAGCAATCGT
ACTGGCTGATTCGTGTGTTACAAAAGAAGAAATAGACATTGTGAAAGTTCGGGAAGAGAA
AAGATCTGCGGAGGAGGCATTGAGCAAAGAAGAAGCCCGTGGACAAAAAGAACACGTTAT
GGCAACGCTGAAACGTGCGGAAACATGGTTGAGTCTTGCGAATAAATAAGAGAAATCCAT
GTAGAGACGCATTGTATGCGTCTCTTTGTGGAAACATGGCTGAGTTCTGCAAACAAATAA
AAGCAGGGTAAAGATTCCCCGGTGTGGTTTTAGACCGGGGCTGATTTTCTGGAGCAAATT
ATGGCAATACTGATAACGGGTGGCGCTGGATTTATCGGGAGTCACTTTGTCCGCCGTATG
GTTAAGCATAACCATGTCGTAGTGCTTGATAAATTGACTTACGCGGGCAATCTGGAAAAT
CTAAGAGATATTCGTGAAGACAGGGAATTTTCCGGTTATTTCAAATTCTATAAGGGCGAT
ATTTGTAATCAGGAATTAGTTGACCATATAATGTCCACCGAAAAGATTGATGTAATTGTC
AATTTCGCAGCGGAAACACATGTTGATCGTAGCATACTCAGCGCTGGTACGTTTATAGAT
ACTGATATAAAAGGGGTATTCGTACTGCTGGAAGCATCACGCAGATATACCATTAAGAAG
TTCATTCAAATATCAACGGATGAAGTGTATGGCACCGCCTTCCATGATGCTTTTAAAGAA
ACCGATTCGTTAAACCCAAGTAATCCATATGCAGCCAGCAAGGCGGGGGGGGATCGCCTT
GCATTTGCGTACTGGAATACGTACAAACTGCCAATTATCATAACCAGGGCGTCCAATAAT
TACGGATCTTATCAACATCCGGAAAAGTTTATTCCGCTTTTTATTACCAATGCAATTGAA
GGGTTAAAACTTCCGTTGTATGGCGATGGAAGACAGGAAAGGGACTGGATTCATGTGGAA
GACCATTGCGCTGCTATCGATTTTATCATTGAAAAGGGGAAAGAGGGAGAAGTCTATAAT
ATTGGCGGTGGAAATGAAAAACAAAATATAGATACGGCGTTATTTATATTAAGCGTACTT
GCTAAAGATAAAGGTATGATAGAAAGCGTAAAAGACAGGGAGGGACATGACCGGCGCTAT
GCTCTGGATTGTACGAAACTGAAGTCTTTAGGATGGAAACCACAGATAGATTTTGAGGAA
GGTCTGAGAGACACAATAAAATGGTACGAAGAAAATGAGCAATGGTGGAGGCAAATAAAG
AATGGTGAATTTATGAAATACTATGAAACACAATATAACCACAGATTTGCAGGGAAAAAT
TAACATAAAAGCTTCGGGATGATTTAATGGAACAAATAAAAAATAATACAATAGCTGGGT
TTTTAGAAAATATACGGGAGAAAAAAGGGGAATTCTTTTCAGCAATACAGGATTTTGACG
GAACAGGGGATAATTGCTTTAAAAAATGCGCACTGGTTTATATGTCCGTAAAGGTGTTTC
TTATTCTTTTAGCGACGTGTTCAATAACGATATTGTTTTTGATGCCGGCATTTCAGGCAT
TTGTTGAAGAGACTTCCAGGCTGAAGGTCTTGCTTTTTACTTCCCCGGTAATTCTTGTTA
TTCTCTTTAAATTATATTTCATCGGCATGGTCTTATTCACCTATGACAGATCGAGACATG
TCTTCCAATTAGCCGTCAAAAACATGTCCATCGAAAGGACAAGGATTGTTTTAAAATTAC
GGGATGTAGCGCCTTTAGGTTTGAGGCATGCGTACTGTAAATTGATAAGATATCGATAAC
GGACGAAATAAATGAATAGTTCTTGTTCATGATAGAGTCGATAAAATTATAAATTCCTAC
CTCTGTAAATAAAGAGGCAAGAGTTTTTCAAGTGCACATTGATATCCTGACACATACAAT
TTTTCTCCCAGCAACGCAACGTGCTCCGGTTTTGGTATAGCATAGTATTCCGCTTCAATG
ATAATATCTTCCTGAGAAAAAATCTCCTTGTAGAGCGGAATGCCATCTCCGAAAATAGTT
ACCGGTCTTGGGAGAAGAGCTAACAACTTCTCCGGCTCAATTACCAGAAATTCCGTTAGC
CTTTTTTTTCGGTTTCCTTCAAATAGGTAAACACATGCGTATACGTGCTTACGCCTGGCG
TCAATTATCGGGCAGAGGGATAACGTACTGCCCGAGTGGTAATTTTCCGCGATGATATCA
AATATTGGCACATCAACGACCGGCCTGTTCAGCGCGTATCCGAGGGTCTTTGCGCAGGTA
ACGCCAATCCTTAATCCCGTATAGGAACCAGGTCCCACATTCACTGCGATAACTTCAATA
TCGTTGATCTGCCAGTGTGCCTCTTCTAAAGCATCCTTAATGGCAGGGACGAGCTCCCTT
TCATGTTGTACGATACCGCTGAATGTTTTTGTGATAATACATTGTTGATTCTCACAAAGG
GAAATACCCCCGATATTCCCGGATGTTTCAATACCAAGTACTTTCATAACACGATTAAAA
AAAACGTTAAACACGATGCCTGCCTATTGGAGGCGGGAGTGGCTAAGTAAAAACAGCATT
TGTTAAATTATAACAGGGAATTGGAGATTGTGGAAAATGAAAATATATTATAAAAATTTC
TTCTGCCCTTCGTTTCTCAGCGTTTCCGGCCACTTAGGCGGTAAATTATCACAATCGTAT
AAACTACTTATTGCCTTGACAATAAACAATAATTTTAATAACATTATTCCGTAGTTGATC
ATACCCGACCACATCAATAACCGTTACAGAATTTCTCCGAAACATTATATGGGCGTTTAG
CTCAGTTGGCTAGAGCGCTTGCTCGACAAGCAAGAGGTCACTGGTTCGAGTCCAGTATCG
CCCACCATCTCACGCAAAAGAGTGTATTGGATAAACCCCTTGTTTAAATAAACTAAATTA
TCACTAATCTTCAGGCCTTTCACCATTCTTACACAGTAATCTTTTATTCCGGAATTGCTT
TAAAGACCTTTGCGTTTTTTATGATTTGCGGTGAACGCATTTCTTTTCCGGTGCGTTTAG
ATCCGGTATATTTCCCCTTCCATTTTCTTATTGATTTTCCCCAATATTAAAACTATAGTG
TTGAGCCATCGGGGAGGGAGTTTTCAGCAGGGTGGTGTTTATTTCTCAAAAAACTTTTCT
GTTTTGGAAATATTGAATGCCCATCTCATTCCGTTTGGCGAGATTCAGATTCACCGTGTG
TGCGAAAGACCACATACGTTTTCCTGCATACAAGGGGGCGGTATTTCGCGGTGGATTTGG
GTACGCCTTTAAAAAAATCGTCTGTGTGGTAAAGGGAAAACCATGCGATAACTGCATGCT
GAAACAAAAATGCATTTACGCATATATCTTTGAAACTCCGCCCCCGGAAGACGCCGGGAT
GCTTCGTCTCTACCCCAAAGTGCCCCATCCTTTTGTCATAGAACCCCCTGCAGATGAAAA
GCTTCTTTATACCCCCGGAGAATCATTTCCCTTCAATCTTATCCTCATTGGCAAGGCCAT
AGAGTATTTGCCTTATTTTATCTATACCTTTACCGAACTGGGGAGACAGGGTATCGGTAA
GGGCAGGGGTAAATATGACCTTACCCTTGTTGAGGGAACCGGCATTAACGATGAATCGGT
TCCTATCTATAACGGTCAAGACCAGATACTTACCAACCAATTTCCCATCATTTACTCCCG
GCAGTTACAACACCACAATGGCAGTTCTGATAATGATACCCTGCATATTTCCCTGAAAAC
CCCTGTACGGCTTCGTTTTAACGGTCACATTACGGATATCCTTGAATTCCACGTCCTTGT
CCGAAACCTTCTGAGGCGCATTTCGTCTTTATCATATTTCCATTGTGAAGAAAGATTGGA
AGTTGATTTTAAAGGATTAATCGAAAAGGCATCCACTATCAGGCAAACACACTCTGATCT
TCACTGGCATGACTGGAATCGGTATTCTACGCGGCAGGAGCAGTGGATGTCCCTTGGTGG
TGTTTTGGGAACTGTTACCTATGAAGGTAATAACTCCGAATTTATACCCTTTCTCAAATT
AGGGGAATTTATCCATATCGGAAAAGGGACGTCATTCGGTCTTGGGAGATATGAAATAAT
GAAGTCTTCAAATAAGTAAAAAAGCAAAATAAGGAGGTGAATAAGGCGTTTTTCCCTTGT
TGCCAGAAAAAAGAGAGAAAGTCCTAAATCCGTGCATAACAGACTATGTTTTAAAGAGTT
AACGGATTTTAGAAACATAGTTAAAAAAGGGGGTGGTTACAGGAAAATCATAATCAATTG
TGTTTTAACAGGTTAAGAGAATTTTTTAAGAAAAAGGATAAAAATCTCGATGTGTAATGA
TTACAGATTGTGGAGGTTACAGGAAATGGCCTTGCAAGTAGTTGTTAATTCTAAAGTTAC
ATATGCCGGCGTGGAAATCATTGACCTGATGTAGAAGGGATTGAGACAAAAGCTACAGGC
AAAGATTGATTGAGTATGTTGTTTAGTGGAAATCATTGACCTGATGTAGAAGGGATTGAG
ACGAAAACGGATTGGAGAACCCACTGTCATCAATTTCAGGTGGAAATCATTGACCTGATG
TAGAAGGGATTGAGACGCTCATCGCCGTACCAGTAGGTATGGTCGCTTTCCCGGTGGAAA
TCATTGACCTGATGTAGAAGGGATTGAGACAGAACTAAAAAGCAAATTATCAGGGTTAGT
TTCTGTTTGTGCGTGGGAATTATTGACCTGATGTAGAAGGGATAAGCCACCAATGGCGGA
GTTGAAAGATGAATGTTGCAAGTTTAAAGGAAATAACGAAAAAGCATGAAAGATTTCGGG
GAACTGAAAGTATGGCAAACGGGCATGAATTTATTTGATGAAGTGATAAGGGACATAGAA
AAATTCCCAAAAACAGAGGTTGGCAAGATAATAGCAAATCAAATAATACGAAGTGTTTTT
TCAATTACCGCTAATATTACAGAGAGATATGGAAGAAGGAAAGAGTAAGAGTAAGAGTAA
GAGTAAGAGTAAGAGTAAGAGTAAGAGTAAGAGTAAGAGTTTGTACATTATTTATATATT
TCAAGAGGGTCTGCAAATGGAACAATTGATTGGTATGAAAAACTAAAAAGATCTGGGTTC
ATAGATTCAATGGTATTTGTGAAACGGGAACAAACATGCCAGGAGATACGGGCTATGTTG
AGTAAGATGATTAGTACATGGGAGAAAGAATGACTTTTTACTTTTGACTTTCACTCCAGC
TCTGCTGGTTCGGCCTGATAGAAGGGATGTTGTATCCATTCGGTGTTTATGGTATGCGTT
TTCTTTTGAAGGTTGATATGAGTTTTTTAACTATTGATGATTGATTCAATATAATTATCT
AATCATATTGAATTAATTGGAGCAACAAGGCACTTTATGTATGAAGAAGTATTACATATT
TCAATAACGGATTGCTAATTTTGAATAAGAGAAACGAAATTATGGAGAATCATATGAATG
AAGAACAGACGAGGGAATATAAATCTATAATCCTTGGCTCATTATTACATGATATAGGAA
AGATAGTAATTCGTGCAAATCAAGATAATAATGGAAGAGACTCTTGTTCCATGGGTATGG
AATGGCTAGATAAGCATGTAATGAATGGTTTGCCATCGACAATATCAACGTACACAAAGC
TCCATAATAAAAAATACATTAGAGAAATAGAAAATAACAATTTAACCTTGATTTGCTACC
AGGCAAATAATTTAGCAACGTCACTAAAAGACGAAGAAATAGTTGAATCAATCAACCTAA
AGCATGAGCCCTTAATGTCAATATTTTCAAAAATCCATTTGAAAGAAAATATATCTGAAG
AAAAATGTTATTTTCATAAATTAAAACCGCTTTCAAGAGAAATACGCTATCCAGAAGAGA
GGGAGCATATAAAAATAGAAGCGTACGATTACGACAACCTTCTCAAGCAATTTGAGAATG
ATTTTACAATTTGGATTCAAAAAGGTTTATCGATTTCAGCACTTATCGTATTATTAGAAA
AATATTGGTCTTCCGTACCTTCGGAAACAGTAAAAACAAAAAATAATGTGGCTTTATACT
CAGACGTTTCTTTTTTTGACCATGCCAAGGTAACATCCGCCATAGCTTCCTGCCTTTATA
ATTATTTTATTGAATTAAAAAAAGAAATGTTTAATGCAAATATATTTAAGGATGAAATAT
TAGACAGAAATAAAAATTATTTCAGACTCATTGGGGGTGATATCTCCGGGGTTCAAACCT
TTATCTATACAATATCTTCAAAAGGTGCCTTAAAAACTCTAAGAGCACGGTCTTTTTTTC
TTGAGCTATTTACGGAACACGTGGTTTCTGAAATAATAGAGTACTTCAATTTAACCAGAG
CAAACATTATTTACAATGGCGGAGGCAAATTTTATATCCTTTCTCATAACAAGGATGGTA
TTGAATTAGAAATAAATCATTTTGCACAAAAAATTAACAACTGGTTATTGGCCAATTTTC
GACACACGCTATTTCTCGCGATGACCTCCGTTCCGGTCTCAGGAGATGATTTATCTACGG
ATAAAATATGCGAAGTATGGTCTAACTTGGGCAATGAGTTATCAAAAGTAAAATCAAACA
AATTCAGCAACAATTTGTCGGAGATACTCAGTCCTATAGAGACAAAAGACCCTTTAGAAA
AATGTTCTATTTGCTACAGAGATGATGTTACTTTAACTGATCTAATTATTTTTCAGAAAA
AAATAAAATCTTGCGACTTTTGCAAAAAATTATACTCTTTGGGAGATACCCTAATTGATT
GCACGGAGATACAAGGAAAGAATGTAGATGAAAAAATTGAAGACACGATATGTTTGCCTA
AAATTAAAGGGCATTTTATATCCTATTCTTTTGAGAATCGGACAAATGATGCAGACAGGA
CTTATCTTCTAAATAATTCCGACATAAATAAATTCTCAACCCATAACACCTCTCAACTCT
GTTATTGTAATTATGTACGTATCGTAAATGATCTCCCGGAAAAAGCCAAAAGTAAGGAAT
TGGAAGGGAAAGCATCCATAAGATCTACTGCTAGTTTTCAGGGGCTCAGCTTGGCATCGA
GAGGCGCATCAAGGATTGGTGTATTAAGAATGGATATTGATCATCTGGCGAAAGTATTTT
TAAAAGGTTTAGACAAACAGAACAGAACCTTCTCCAAACTATCCACACTCTCAAGAGAAT
TGACCTTATTTTTTAAACATTATATCAGGCGTATTTGTGAGAGAAAGCTTGATAGCAGTA
TATATAGCGCCCTTGATATTAGCGAGAAAAGCCACACGGAAAACAAAGGTAGAAATATAA
GCATAATCTATTCCGGTGGTGATGATTTGTTTTTAGTTGGTTCATGGGATGATGTAGTTG
AAGTTGCCTTCGACATTAATAATAGTTTCAAGAGTTATACCTGCGGTAGGCTTAGCATTT
CAGGAGGTATTATCACTGCCGACGAAAACTACCCTTTACATCTTCTAGCAGATCTTGCAG
GAGACGCTGAAAATCTTGCAAAAGATTCAGGACGGAACAGCCTGGCATTATTTTATAATC
CAGCGTTAAAAAATAAAAGGTTTGGAACAAGGAATACAATCAAGCAGGTTTTTTCGTGGG
ACAAAACTACGGATGATGTATTGAAGTTCATAAATTTATTTAAAACCATGGGCAAAATAG
ATCAAAATGAAAATCGTTTTAAATCCGAATATGCGCATGGATTAATTTACAAACTCTTTT
CCCTCTTTGAATTGTGGGAAAGGGAAGGTGTCATATATCTGCCGAGAATGGCGTATGTAA
TTGCGAGAGTAAGAAAGGAGTTAAGCGAAAAAATAAATGAGACTGACAGAAACAAATTTG
AAAGTTTTTTAATGAATCCGAATGATATTATTAATTTAAGAATTCCTTTAATATGGATAG
AGTTGCTCAGTAGAGCAGAAAATCTTCATTAATAATGAGAGGGAAATAGGCAAATGTCAA
ATTTTAAAAAAAATGTGCCAAGCGGTCCACCTTCTGTAATAAACGGCATAGTGAAAGAAT
TGAAGGCTCTTCCAGATATGGGAAGTTTGCCGGCATCGCATCTTGTGAAATACGCAGAAG
ACGTTGGTGACTTTCTCGCAAACAAAGTGCGTCTCAAAACAAATCAAATTCGTAAATTTC
TCGACATGGTAAATACCATACGGGCCGAGGGGATAGCAAATCCTAAGTTGCATTATAAGG
AAAAAGTAATTCTGTTAAAGCCCAAACTTGCATATGCGGCAGGCAGGTCTAGAGAGGTTG
TCCCCCTTATGGAAGTTCTTGATCCCTGTATGGACAAAGTTAAGGTTGAAAAGGATTTTG
AAAGATTTCACAAGTTCGTTGAGTCGATTGTTGCATATCATCGGTATCATGGCGGTCGGG
AATCATAAATAAAAGGAGAAAATATAATGCCAAGGCTTCAAGAAAAACCATTACTAGGAA
AAATATTTATTCTGGGAAAGATAAAATGTGAAACTGGACTTCATATTGGCGGCTCAAAAG
AAAAAATGGATATTGGTGGTATCGACGCACCGGTAATGAGAGATCCTCTTACAAGAGAAC
CGTACATACCCGGAAGTTCATTGAAAGGAAAGTTAAGATCACTTTTTGAGCGAATGGAGA
ATAAGCAGTTTAATAGATCAGGTGGGGGAGACGTTTGGAGGCATGAATGCACAGACTCTC
AGTGCTACGTCTGTAGACTTTTCGGATCTACCGGAAGTAATGCAGATGAAAATCTTCCTT
CCAGGCTTTCTGTCAGAGATTGTTTATTGGAGGAAGAGAGTAGAGAAAAATTAAAAAAAA
TTGATACCGGCTTGCAATACACGGAATGGAAATTTGAAAACTCACTTGATAGAGTTACTG
CCGCCGCAAATCCTCGACAATTAGAGCGTATTCCCGCTGGCGCCAAATTCGAGTTTGAAA
TCGTATATAACGTGGAGGCTAGTAATGGCGAGGCAAAAAAAGATTTATCCAACCTTTTAG
AGTTAATAAGTTTATTGCAAGACGATTATCTGGGAGGACATGGTTCAAGAGGTTACGGCA
AAGTCGGTTTTACAATAGATAAATTCATGGCAAGAAAATTGGAATTCTACAGGGCAACCT
CCGAAGAAGACAAAAAAAGCAATAGTTCAATCTTGGAAAATAAAACCATTGATGAATGCA
AGCAGAATGTTGACGAAATATTATCTATGTTTGATACTTTGTAAGGGGTTGGTATGTCTA
CTAAAATTGCAAAATTTCAATTTTATACTTCTGCTTATTTTGGTGAAGCCGGAATCGGCG
TTGAAGAATCAAGTGAAATGGTTCACTCCGACACCATATTTAGCGCCATATGTCATGCTT
GGGGAATAGTCTATGGAAAAACGGATATGGAATCCATGCTTGCCAAATTCAAAGATGCCG
CTCCTTTTCTGATTACCTCCTGTTTTCTTTATAGCAACGAAACATTTTTTTTACCCAAAC
CACATACACTTCCCCCTGGGTTTGAAAACGCTGAGATTCGCGAAGAATTTGGCAAAAAGG
TTAAGAATATATCTTTTTTACCTTTTGAACTTTTTGAACAGTGGGCAAAAAGAGAAAAAA
TTGAGAATTATCTCAAAAAAGTAGTATTGCCGGACTACGACTCATGTTACCAATTTGATT
TGATTCCACGAGCTACCATTGATCGCTCAACCTTAAATGCACAAATATTCCGCATGAAAA
CAGTGAGATTCAATAAAGATTGCGGTTTATATTGCATCGTCAAAATAAATGATTTATCCA
TTGAAGAGAAGATAAAGTCGTCCCTTGAATACCTTGGGGAATCTGGGCTCGGTGGAAAAA
GAAACATTGGATTGGGAAGATACAAATTATGTTGGGAAGACATAAATGAAAAATGGAAAA
ATCTTCTTGCCTTTAAAGGCAATGCGCATTGCACATTATCGCTTTACCACATGAATATTG
AAGGGGTTTTAGAGAGTCTTATTGAAGGCGCTTCATATGGATTGATTGAGCGAAGAGGGT
GGATGTCTACTCCATTCAGTAAAGCTCAATACAAACGAAAAACAGTAAGCATGTTCTCTG
AAGGTTCAGTGTTCAAACAAACCATACAAGGGAATCTTGTTTCCGTTACACCGGAAATAT
TAGAAAAAAAAGATTTTCATCCCGTTTATAGAAATGGACTTGCCTTTACCGTGCCAATTT
TAGCATAGGATATCAATTATGAAATTGAAGCTTAAAACCCTTTCTTCCATTCACATTGGA
GGAAAAGAGGGAAATTTTTTACCGATGGAATATCTCATTTTTAGAAATAAATGTTATTTC
ATTAACGAAGATAAGCTCTCAAAAGAACTGTACGATAGACAACTTCTTGATAACTTCTTA
ACCGGAATCAAACAAAAAGGCAAAGATTTTAGCGTTGATGCCTTCCTTAAAGAAAAAAAA
CTCCTGACACAGGAATTCCTGGATAAAACATCCAGTTATTCCAGTCATTGCAACATCAAT
ATCCAAGGTAATATAAGATCCTGCATTAGAAATGCATTTTCACAGCCTTATCTTCCCGGT
TCTGCCATAAAAGGGGTGATAAGGACGTCAATAATGTATGTCATCTTAAAAAGACTTAAT
GATACTTTACGTAAAAAGATATTAACTGATTTTGTACAAAAAAAACTTTTGGAATATAAA
AAAGATCCCAGAGGAGAGCAGGGCTATTCCTGGTTTAAAGAAAGGTTTAAACAATGGTTT
GCACAAAGACTCGACGAAGAAATCTTTCAAAAATTTGTTATCAAAAATAACCAGAAACGA
TATGATCCGCATTCTGATATCTTAAGGTGCATACAGATTTCCGATTCAAACTCTATTGAT
ACCGGCAATTTACATCTTGAAGAAGTAAAAATATTCAGTGCTGACTCTGCTAAAAGCCCA
AAAGACTGGTCTGTTTTTGTTGAATGCATACCTGCTGGTAATGAATTTACCTTTCAATGT
AAAATTGACGAATGGTTGCTAAATAAATTTAAAGAAAATAACCCATCAAATTCCTTCGGT
GTAGCTTCTCAGAACTAAAGAAAATTTTATCTAATCCCTTTGAAGCAGTGAATGAAATGA
CCTCCGATTTATTAAGAGAGGAAGAATCGTTCTTTTCGCAAAAATTGAAACTGAAGAATA
TTTTAAATTTTGGAAATGAAACTCCAAATTTTAGACTGGGTTGGGGCATGGGACTTTTAG
GGACGTCCGTAGCAATGCTTCTGCCAGCAGAGACGAAACAAGACTTAAGAAATATACTCT
TCACAGATCGGGGAGATTCACCTGCGCCTAAGTCAAGAAGGATAATAACAAGTAACCATT
CAAGCTATGCTATATTAGGCTGGTGTGTAGTAGAAAATAATATTTGAAGAAATATTCTTT
AAATAAATTATGGACTGGATAATAATAATTCCCACAATACTAGGAGGTGTAGCTGCTTTA
GTTGTTATATATGAATTCGTTATTGCTAGAAAAAACAAAAAAGACATTGATGCTAATACG
GTAACAAACATTGATGACATTAAATATGAAATTAGCTGTTTTCTTTTAGCGAACATTCAT
AGGGTCAGAGGTTGTGAGAAATGTGAACCAGAAGCTGATGAATGTATAGAAATCCACAAA
CGTGTTAATGGAATTCGAACAAAATCAGGATTGAAAAGGTTAAAAAAGGAATTTGCAGAA
ATTGCAATTACTTTAGCGAAATGCCCCGATTGTAATGCGTTAGCGATTGATTTTTATGAT
TTCGAATGTGAAATTGATAACAAAATATTAAACTTTAGAACCTGAAATAATCATGCATAA
CAAAATAAAAATACTTCTTATTGCCAATATAGGCAGTCGCGACCTTCAATTAGAGGGTGA
GGCAATAAAGCCTGCAAGGATAGAAGGTGAAAGGATGAACGAGAACTTCAAAAGTGTCTC
TGAAAAACTCTCAACACCTATTTTATCCCCCATAATAAACTACCTCAAAGATAATAATCC
AGACTCCGACATTGAATTATTGCTTTTTTCTACCAATCAAGAGGATGCTGCAGAACATTA
TCGAAGTAACGATACTCTCTACTTTGCAAAATGCATTCAACAATTATATCGTGGTAAAAA
ACCAATAACGAAAGTTGCTATCAAAGAAATAGATGCAAATCCTAACCTTTATGACTCAAT
GTTCGAATATTTCGGTAAATTTCTCAGTGGTAAAAAAAGTATGTTCGATGATCATTTTGA
TGAAATTTACGTTTCTCTTGCAGGTGGAATACCTGCCTGCAATATGGCGTTGTGCTTCCA
CTCAATCAGTATTTTTCAGCAAAAGTGTGTACCTGTCTATTCCTTAGAAGGTAGCGGTAT
TGTTGTTCCCTTGCAAATAGGAAAACAACTTATTAAAAATTCCAAAATTGCTCTTGTATT
GAAACAAATAGAAAATTTTGAATATAGCGTGGCGTCTTCTCTTTTAAGGGATTTGAACCA
GGAAGATATTGCTTCAGTTGCGGAAATAACTCGTCACCGACTTAATTTCAACTTCGACTT
GGCAAGGAGCCAATCGGGAAAACTCATTGCAAAGGTGTCTGGCAAAATTAGAAACCTTTT
AATTGTATTTACATCGGAATTTCAGGAACTTTTGGATCATGATCTTAAATCTTTAATATT
GGAACTCTATTTTAATGCGGAGATTAAATGGAAAAAGGGGGAATATCTTGATTTCCTTGG
AAGATTATTTCGTTTTCAGGAAGCGGTGTTGCGTTACATTGTTGAAACAAATCTTGAAAT
AGTTACCGACACAGATAAAAACAAGAATACCTATGAAAATTACTCAAGGGGTATTCAAAA
TATCGAGGGTTTGATACCTTATTTAGAGCAGTACCCTTCTGAAAACAATAAACTGCTCTA
CAACAAGCCTTCTGTTCCAACCTTGATGGCTATTTTGAATTTTATTACACAAAAAAACGA
GGGGAACACCTCTTTCTCAAATATATTTAATACTTTAAGAGAACTTCAACGTCTCAATAC
ACTAAGAAATAAAAGCCCCTTGGGACACGGTTTTGAAGGCGTTTCCAAAGAAAAAATAGA
AAAAATAATTCCAGGATTTTCCTTAGAGCAACTTGTTCTTGTTATAGAGAATCTGGATAT
AAAAGCAATTGAGAATCCGTTTATCAGAGTAAATAAATTAATTGAGTCGTTACTTTAATG
TGGAGAAGAATTTTGTTTTCTACAAGAGAATTTATTCCTTGTCCCTCTGTATTCTCCGTG
GCAAGAAATACTGTGGTAGAGCCGTTTTTGTGAGAAATTGGCTAAAATTATATATAAAAC
CTTATTTTATAATAGGTTAACGAATTTTTTTTTATCGTAAAAAAAGGGGATGATAACAGG
AATTGGCCTTATAAGTGGCTGTCTTTATTGATGTTAAAAAGGGTACCCTAGGAAACATTG
ACCTGATGAATAAGGGGCTAGAAATTAATTAGGAATGGAGAATGAACAATGATGAATCGA
AGGATACAGAAAGATACGAATTGATAATTCTTCATTCACAATTGAACATTGCATTTGTTT
GGCCTGTTGTCGTAGGGACAGAACACAGTTACCAGAGGCGAGTGGCCAGATGACAGATGA
ACAAAAATACGCATAAAAACATACTGCATCATTTTACCGAATTGAAAGTATGGCAGGAGG
CACACAATTTATATTTATTGGCACTGATTGATGTTGAGAAATTTCCCCGTGGTAGAGGTG
CATATAATTTAATTGATTAACTCTTAAGATCGGTTGGTTCAATAAGCGCTAACACCGCCA
AGGTTTAACAGAAGGAGCACGAAACATTACCTTCCGTATTTATTCAAATGATGGAGATAA
GATGAACCAGATGATAGAAAAGGCACAAACGAGACTAAAAGAATTATCGCCGTTTATTAT
TACTCTATGTGTATTACTAAGCGCGGGATGGGCGACCGAAGTTTTTTGGGATTTTTTTGA
ATATCTGACGAAAGAAAATATAATGTTGCATCGATTGTTAAAAATTGTCTCTGTTGTTTT
CTTTTTCTCTATGGCCTATCTATTGTATAGAAAGAGAAATGTTTTCTTCAGGCCTCGTAC
CCGATATTTTTCATATGATGAAAATCCTGAAAAAAGGAAACACCTTGTTCTTTTCCTTTC
AAATCTTCCGAAGAAACTTGAGGAAACAAACGGAATTCCGAAGGGTTTACACCTTATTTA
TGAAATAGATAAAGATATAGAAACCATTGAACTATTAAAACAAGAACCACAACACCCAAT
TTTGTGGAAATGGGAAATGCCGCTCAGGGCAATACGGCATCATATGGGTATTCTGGAAAC
CGTTACTCTTATTTGTTCACCGGAATCTATCAATCAAGTATATATGTTTCTTCATCTTTG
CGAAAAATATAATTCTTTTAGACAGATTCGTTTTTATCTATTAGCACGAAAAGGGGACAC
AAACAAACTATTGCAACTTTCTCCTGATGTAACAATAAATGGTTATCAAGGTTTTGATTT
TGAAGAATTTGACAGGCTCTCACACGCACTATGGTTTTTGCTCAGTGAATTTAAGAAAAA
TAAATATAAAGAAGAAGAAATTATGATCGATATTACGGGAGGTCAAAAACCAACAAGTGT
TATAGGCGCTTCAATGACCTTTAATTTGAAAATCAAATTGCAATATGTTCAAACAAATTT
ACCATGGCATGTGGTGAGTTATGATGTTCTCCTTTCTTCTGCTGATAGTGGGGAGCTGGA
TTCGTGATTATTATTGATCTCTCAACGGTTTTTGATAATGTTGCTAAACTTTCAAATTTA
GATGAATATTTAGGCAAATGTATGAATCTCGCCGGCGAAGGAGACGAAGTTATTTTGACC
GGTAGTGCCCCTGTCTGGCTTTACCTGGCGGTTGCACATGCTTTGCACGGAAAAGCGAAG
AAATTGATATATCGATCACCTGTTACCGGTGATGTTGTCATATTTGACCATGACCCATTT
TGAGTATGAAGGAATTTGCATTAAATCTCTCAGCGTTATATTCCGCCTTTGATGCCGTTA
AGGAAAATCACGGTTGTGCAGGCGCGGATGGTGTTACTATCGAACGTTATGAGGGAAACC
TTGATCTGAATCTAAGAATTATGCGCAAGGAGCTTACGGAACAAACGTACTTTCCTCTCC
CTCTTTTAAGAATCCTGGTTGATAAGGGAAACGGAGAGGCCAGGGCATTGTGCATCCCTT
CAGTGAGAGACCGGATAGTACAGGCAGCCGTATTGCAACTCATTGAACCTGTTCTTGAGA
AAGAATTTGAAGAGTGCAGCTTTGCCTACCGGAAAGGCCGTTCCGTAAAACAGGCGGTTT
ATAAAGTCAGGGAGTATTATGAACAGGGTTATCAGTGGGTTGTGGATGCAGATATCGATG
CGTTTTTCGATAGTGTGGATTATTCATTGCTCCTGTTAAAATTCAAATGTTATATTCACG
ATCCATGTATTCAAAACCTGGTAGGGCTCTGGCTAAAAGGTGAAGTATGGGATGGAAAAA
CGGTAACCACATTAAAAAAAGGGATTCCGCAAGGTTCACCCATCTCCCCGATTCTTGCAA
ATCTGTATCTTGATGAATTCGATGAAGAACTTACTCGTAACGGATATAAGCTTGTGCGAT
TTTCAGATGATTTCATCATCCTTTGCAAAAATTCCGGAATGGCAAAAGAATCACTCAAAT
TAACAAAGAAAATATTGGAAAAACTTCTTTTAGAACTGGATGAAGAACAGGTGATTAACT
TTGACCAGGGTTTTAAATTCCTGGGAGTTATTTTTGTAAAGAGTATGATCATGGTGCCTT
TCGACCGGCCAAAGAAGGAACGGAAGGTGTTGTTCTTTCCAAAACCATTAGACCTTGAAG
TTTATTTTAAGCAAAGAAAGCAAGGGAAAATATGGCAAACCTCTACCTGACTGAACAGAA
TTCCATTTTACGGAAAAGCGGTGACCGGTTAATTATTGAAAAGGATGACAAAGTGCTTCT
TGAAGTGCAATGCCATAAAATAGACGCCGTTCTCATATTTGGAAATGTACAGTTTACCAC
ACAAGCGGTACACGAACTCTTTGAGCATGGAATAGAAATGGCTATTCTCACGAGAACAGG
GAAACTCATTGGACAGATAACCTCCCCTTACACCAAAAATATTACCCTTCGTGTTCAACA
GTTTAAACAATATTGGAATGACGACTTTCGGCTGGCTTTTGCAAAAGTAATTGTTTGCGG
GAAGATACAAAATTGTATACAACTGGTACGGTCGTTTTCGTATAATCACCCCCGCAATAG
CTTTGATGTAGAAATGGACGACCTTTCCCTGCGATTAAATGAAGTGGAATCAGCGGCGAA
CATCAGCCAGCTTTTTGGTATAGAGGGAAATGCCGCCAGGGTATATTTTACGTCTTTTGG
GAAAATGATCCTTTCTGCATTTGCTTTTCCAGGACGGAAAAAGTACCCGTCAACTGATCC
CGTGAATGCATTGCTTTCATTAAATTATACGATGATTTTTAATGAAATATCCTCGCTCCT
TGACGGGCTGGGCTTTGATCCTTATCTTGGATATTATCATGGAATTGATTATGGCAGATC
TTCCCTTGCGTCTGACTTGATGGAGGAGTTTCGTGCCCCCATTGCAGATCGTATCACCCT
GAATCTTATCAATAACCGGATATTTTGCGAGGAAGATTTCTATGCTAATCCGAGTACGGG
AGGGGTGTATTTGAAACGAGAGCCATTGAAACGGTATTTTGTGGAATATGAAACAATGAT
AAACAGGGAATTTCTTCATCCGCAACAAAAAGAAAACACCACCTTCAGAAAATGTTTTCG
CATACAAGCGGAGAATTTAGCGTCTCATATACAAAATAATATTCCTTATACTTCATTTGT
AATGGAGATATAACCAATGTTTTATTTGGTTTCCTATGATATTCCGGAAACAAGAAGAAG
GACAAAGCTCGCAAAAATCCTGGAAGACTTTGGCGACCGGGTGCAGTATAGTGTATTTGA
ATGTATTTTGGATGAGAAGCTTTTAGGCAAAATGATAAAAAGAATACAGGAGATTATAAT
CGCAGAAGACGACAGTATCCGTATTTATTCTATTTGTGCCGGGTGTGAAAAAAGGATAGA
AGTAATGGGAAAGGGAAAGGTCTCAAAGATTGAAAATATATACGTAATTTAAAGTGTGAT
AAGCATTTAGCGGATTTTTAAAACATAGCTAAAAAGGGGGTGGTTACAGGAAAATCATAA
TCGATTGTGTTTTAAGAGGTTAAGACAATTTTTTAATGGAAAGGATGAAAATTTCGATGT
GTAATGATTACAGATTGTGGAGGTTGCAGGAAATGGCCTTGCAAGTAGTTGTTAATTCTA
AAGTTACATATGCCGCTGTGGAAATCATTGACCTGATGTAGAAGGGATTGAGACATAAAT
AAGTATATGGCTGATAACTATGTGTTTGAGCTTCTAATGTGGAAATCATTGACCTGATGT
AGAAGGGATTGAGACCATACGTTCGGTTAATAAGCTCAGGCTTTGTGAATGGGTGGAAAT
CATTGACCTGATGTAGAAGGGATTGAGACATAAGGCCGACCAGAAAGCAAATAGCCTAAT
GACGTGGAAATCATTGACCTGATGTAGAAGGGATTGAGACTAAGTAGTAAACGCCTCAAT
AGGCTGAATGTAAAATGTGGAAATCATTGACCTGATGTAGAAGGGATTGAGACCATAGCT
GGGGTCGTCGAGATTTGAACCTTTTCTGGTTGTGGAAATCATTGACCTGATGTAGAAGGG
ATTGAGACCCTTTATTAAACGCCTTATACTGCCGTCCGTTTTTAGCGTGGAAATCATTGA
CCTGATGTAGAAGGGATTGAGACTTTCTGCTGATGTTGTATACTTTTCATCTTTCGAGAA
ATGTGGAAATCATTGACCTGATGTAGAAGGGATTGAGACAAACGTCCCACACTTCTCTAA
TTGTGGCTAATTTAGTGGAAATCATTGACCTGATGTAGAAGGGATTGAGACGCTTCAATT
AAAAGGGCGAGGGTCACACCTTGATTGGTGATTAATTTGTTGATAATAAAAGGCAATTTT
TATATCTTGGCTGCCATGACAAGGCCATGGCGCATAGAATTTGAAGGGGACTTACTATCA
CATCTTATCACGGGGAAATGAGCGAAGGAATATTTTCCATGACAATGACGATCGTATTTC
GTTTCTAGATATTTTGGTAAACATGTCGGAACGGTTTGAGGTTGAAGTATATGCCTATGT
TCTAATGGATAACCATTATCATTTACTCCTTAAAACCAGTAAAGAATCCACCCGCGGAGC
AGGTGGCTTTGGGATAACCCCTATAAGGGGATGAAAATGCCTTCCTTCCAAAGGAAGCAA
GGTTGAGTTGTCC
>NODE_3_length_59208_cov_74.505621
GTGTAAATTCATGGAGAGAGCATTCAAAATTATTCATTATAACGTGAACCCACCCTTTGC
CCCTCCCAAGAGGGGACTCCAAGTATTCCCCTCTTGGGAGGGGCTTGGGGTCAAACCTAA
ACCCTAACTCGATTTTCTCACAAACAGGTGAATCTCTCCTTCTTCTTCGTTTATCTCTAA
AAGCTCATTTCCCGTGCTATTGCACCACGAAACAATGTCTTTTTTAATTCCTTCATCTGT
AGCGATTATCTCAAGTATTTTGCCCGGCGCTATTTCGTTCATCTTGCCTGCGGTTTTAAA
AATGGGCATCGGACACATAAGTCCGTAACAATCGAGTGTTTCATCCGCTTTCATTGCTAT
GAATCCTCTCTTTATTATTGCATAAAACACAATGCGTTAATTTGGCCGGAAATCGGGTTC
ATGGTGGTGATGCTCTTCGTGTGAATGCCCCTTCTTTTTCTCCAGGCCTTTTCCCGTTGT
TTTCTTAAGGTAGTCATCGATAGCGGCTTCAATTGCTTCTTCTGCCAATACAGAACAATG
CATTTTTGCCGGCGGCAAGCCATCCAATGCTTCTGCGACTGCTTTATTGGTAAGCCGCAA
CGCTTCGTCAAGCGTTTTTCCTATAATCATTTCTGTAGAAATACTGCTGGTTGCAATAGC
CGCCCCGCAGCCGAATGTTTTAAACTTTGCGTCAACTATTACATTATCCTTCACCTTAAT
GGACATCTTCATGATATCGCCGCATGCAGGGTTTCCCACCTCGCCAACGCCATCTGCCTC
AGCAACTTCTCCTACATTACGCGGATTTGCAAAATGATCCATTACCTTTGCGCTATATTG
CATATATATACCTCCTTATTATTATTTTCTGTTATTTCTGCTGGTACAATGGGGACATCT
GTCGAAGACGTTCCACAATGGGAGGCATTTTTTCAAGGACACATTCAACGTCTTCTTCCG
TATTCTCCCTCCCGATACTAAAAAGTACCGTACCCTGAGCCAGCGCAGGGTCTACGCCTG
TCGCCATTATTACATGTGACGCCTTCAAAGAGCGTGAAGTGCATGCGGAACCGCTTGAAA
TTGCAATGCCCTGCATATCCAGAAACAACAGCACCGATTCACCTTCAATAAATTCTATGC
ACACGCTCAGATTTCCCGGAAGCTTGTTTGTCAAATGCCCGTTTATATGGATATGGCTGA
TTTTTCCCAACAACCCGTCGTGCAGCATGTCTCTTAATTTCTGTATCTGTTTTGTTCGTT
GTGGCATTTCGCTCTTTGCCAATTCAGCCGCTTTTCCCATACCAACAATGCCGATAACAT
TTTCCGTTCCAGCCCTTCTGCCACCTTCCTGCACCCCGCCTTCTATCAAGGGAAGAAGCC
TTACCCCTTCTCTCACATAAAGCGCACCTGTTCCTGACGGGCCATAAAATTGGTTTGCAG
ACATGCTTAACACGTCAACCGCCACATCTGCAACATCTATAGGAATATTTCCTGCCGCGG
CAACGGCGTCTGTATGGAAAATAATGTCCTTTGCCTTAACAACCGCCGAAATTTCTCTGA
TCGGTTCGATTGTCCCGATTTCGCCATTGGCAAACAGTATCGAGACCAATATCGTTGTCG
GTTTAATCGCATTTTTTACATCGTCAGGATTTACCAATCCGTACTTATCAACAGGCAAAC
AGGTAATTTCATACCCTGATTTCTCCAGGGATTTCAGGGGATTAAGTACGGAAAAATGTT
CTATTGCAGAGGTGATAATATGATTACCTTTCTTTTTGTTTGCGGCAGAAATGCCTTTTA
TTGCAAAATTATTTGCCTCAGTTCCGCTTGAGGTAAAAATAATTTCGTTTGCTTTTGCGT
TAATAAGATTTGCCACACTCTCACGCGCACTTCGTATTGCATCGCTTGTAAATCTTCCAA
ACTGATGTATATTGGAAGGGTTGCCATACCCTTCTTTTAAAAATGGGATAATTGCATCTA
TCACCTGTGGATGCATTGGCGTTCCCGCGGTATTATCCATGTAAAGTTTTTTCATTATAC
CTCCCTTCTTTTCATCCTAAGTTACTTTTTCCAATTTCGCATATGCCAGCATGAGATTCT
TTGTTCCGCCGATATTAAAACTCACTTTAACACTTGCCTTCTCATTGCTTCCCTGCATTT
CCAGTACCCTTCCGATGCCAAACACAGGATGCCGTACCACCTCGCCATTTAAAAAAGTCC
GGACATTTCCGGAGAGAAATACGTCACTTTCTGATAACACATCGCAGGCTTCCACTGCGT
CGTTTTCCCATGAATTACTCTTCCCCTGATATTCGTAAGAAAAATGGTTTTCCGTCTTAT
CCAGCCTATCCATGCAGTCAGCATGTATTTCATCTAAAAACCGGGATGCTACACATGGTA
TCAATTGACCGTATCTCATCCTCCTTTTTGTGTACGTAAGAAAAAGCCTTTTCATCGCCC
GGGTTATGCCCACATAGCACAACCGCCGTTCTTCTTCAATTTCTTCCTCTGAAATCCGCG
ATTCTGAATGAGGTAATAAACCCTCTTCCATACCGGAAATAAACACGACCGGAAATTCCA
GCCCCTTCGCCGTATGCAATGTCATAAGTGTCACCGCTTCCGCCAGGTCTTCAACCGTAT
CCAAATCGGAAATCAGCGCCACCTCCTCTAAAAAACCCTGTAAAGAACCGTCAGTATGGT
TTGCATCATATTCATGGGCAGCATTCACCAATTCTTCCACATTCGCTATGCGGTCCTCAG
ACTCTTTTTCTTCAGATTTTCTGAGAAAATGGATATACCCTGTTTTGTCAATTATGCTTT
TAAGTGTTTTTTCCACTGACGTCTCCGGCATATGGCGCAAGACCATAATTAGTTCATAAA
ACCTTTTTATTGCCGCGGCAGATTTGCCGGTGACTTCATGAATTGCATCCACAATCCCAA
TGGCGTTGAATAGTGTTGACTCCCGCTCTCAGCCCATTCTTTTATTTTCTTAACTGTAGT
AGTTCCAATACCGCGGGCCGGCGTATTAATCGCACGTTCTAACGCCGAGTCATCGCATGG
ATTTACGCATAATCTAATATACGCCAGTATATCTTTTATCTCCTTTCGCCGGTAAAATTC
GACGCCGCCAACTATTACATAGGGAATCCCGGCATTTCTGAGTGCTATTTCCAGCGTCCT
GGATTGGGCATTGGTACGATAAAACAGGGCTATCTCCGTATATTTTATTCCATTTCCGCG
CAGCGCCCTGATTGTTTTTGCGATTTCTTCCGCCTCGCTATGTTCATTCTCGCAATGTAT
TGTCTTTATCTTTTCCCCATGTTCATTTTCCGTCCAGATTTCTTTCTGCTTCCTGTATTT
ATTTTTTTGAATAACACTCGATGCCGCCAGCAGGATGTTCTTTGTCGAACGATAATTTTG
CTCCAGTAGCACGACCCTGGCGTCGGGATAGTCTTTTTCAAAATCCATTATGTTTCTTAA
ATCCGCACCGCGCCAGCCGTAAATCGACTGGTCAGGGTCTCCCGTCACACAAATATTTTT
GTATTTCTGTGCTAGCAGCCGTGAAATAGCATATTGAACAAAATTAGTATCCTGATATTC
ATCGATGAGGATATATTTAAACCGTTCCTGATATGAAGACAATACATCCGGGCGTATTTT
TAAAAGTTCAACCGTCTTTATGAGAAGGTCATCAAAGTCCAGAGCATTGCCGGATTTTAG
CATGGTATCATATTTTTTATAAATTTTTGCAACCATTTGGTGATAAATATCTGACGCTGT
TGCAGCGAATCGTTCATGGTCGATAAGTTTGTTCTTGGCATTGCTGATGGAACTTATAAT
ACTCCTCGGCTTCCAGTGGGCGGTATCAATCTCTAAATCGGCCATGATGGATTTAATCCT
GTTCAATTGATCCACCGTATCGTAAATGGTAAAATCTTTTGAATAACCAAGCAATTCTAT
ATCTTTTCTTAAAATTCTTGAGCACATCTTGTGGAATGTGGAGACCCACATTCCTTTATG
AGAGGAAAATTTTTTCACCCTTTCAGCCATTTCATTTGCCGCCTTATTGGTAAATGTTAT
GGCCAATATATTGTATGGGGAAATACCTTCCGACATTAAATAGCCGATACGCCGTGTGAT
TACCCGTGTTTTTCCGCTACCCGCGCCCGCAACAATCAAAAGAGGACCGTCAATATGGGT
AATCGCTTCACGCTGTTTGTCCGTAACATCTTCTAAAAATTTCATTTGTATTTTTCCGCA
ATTAAACTTGCTATCGCCTTTTTATCGTCTAAAACGAGTTCCCGGTAATAAATAATCTTA
AAATCCATGAAAAAATACAGCAGCTCATTCGGTTTTAATAAATATTCTTTGTTCTTAGGC
CCGTCAAAACCGCGTTCAGCATTCTCAACAGTAAAGGTCTCGTACATGATCATTCCCCCG
ACCTTGAGAGAGTCCTTTATTTGAGGAATGAGATCCCTTTGTAAGTAGTAAAAACAGGTT
ATTGCATCATAGGAATTTTTGGGCAATTTATAGTCTTTCAAATCCGCTACAAATGCATTA
ATGCGGACATTGTTTTCTTTTGCCAGATTTTTTGCCTTTTCAATGGCGACGGCAGAAACA
TCGCAGCAGTCCACCTCGAACCCGTTTTTTGCCAAAAAAACGGCATTGCGGCCTTCGCCC
GTTGCAACATCCAATGCTTTTCCTTTGGGTAAAAGACTAATATGTTCCTTTAAAAATGCG
GTAGGCTCCCTGCCAAAAATATATTCCTCCGTCTTATATCTGCTATCCCAAAACAATTTA
TCCTGGTCACCTGCAAATAATACAGTTACACATATTAAAAAAAACATTATAAACAAAAAA
CCAAGATAAAAACTATTATATTTTATGATCTTCAGCATTTTTGGATGCATTCGGGGATGG
GTTTTAAGAAATTTATTTGCGGTTTATCTGTAGAAAATACTTACAGGGAAAATTTGTTGG
GTTTTTGTCTTTTGAATCCACAACTGATTTAAATATGAACTATGAATGTTCCGTTTTCTG
TTTTGTCTGTGATCTTTGACGGAAATAAAATTTAAGAGGAATTTCCGGGAATGCCAGTTT
GCGGCGAAGCTGATTACCAAGGTATCGTTCATAATTATTATCAAAAAGTGTGGGGTCATT
TACAAATATTACAAATGTAGGGGGGGCGACACTTATTTGAGTACAGTAATATATCCTCGG
TGTTTTTGACTTTCTTTGCCCGGGACGTTGCAACTTCAGGGCATCTTCTACCACCTTATT
TAACTCCGACGTTGAAACCCTTGTATTGGCCTGCTCATAAAGATCCATCGCAAGGTGAAT
CATCTCGGCAACGTGATCGTTGTTTTTGGCGCTAATAAATGAAATAGGGACAAATGAAAG
ACCCGGCAGGCTTTTATTTATATACTCATGATATTCTTCTGTTTCAATGCCCTTAACCAA
ATCCCATTTGTTAATAACGATCACACATGGTTTTCTTTCCAGGTCGATGTACGCCCCTAA
CTTCTTATCTACATCTGAGATTTTGAGGGTTGCATCAATCAGGAACAATACCACATCTGC
CCGCCGGATAGACCTTTCCGCACGAGCCATGCTGTAAAATTCGATAGAATCTTTTACCTG
GCTTTTTTTGCGTACACCGGCGGTATCTATTGCTAAAAACTGTTTATTATCCATTTCAAA
TTTCACGTCAATTGAATCCCTTGTCGTTCCAGGCACCTCGCTTACAATGACACGTTGCTT
TCTGGCAAGGGTATTAATTAAAGTGGATTTTCCCGCATTTCGCTTCCCTACTATTGCCAT
TTTCATAATAGGTACGGAATCTGTATTGTCGTAAGGTTCCTGGAGAGGAAAAAGAGAAAT
GATTTTGTCAAGCAAGTCCGACCTGCCATATCCTTCTATTGCAGAAACCGGGTGTGGTTC
TCCAAAACCCAGTTCGTTAAATTCGCCCATTGAATGCTCAAATTTCGGTGTATCGACCTT
ATTTGCGATAAGGATTACTTCCTTTTTTACATGCCGTAATCTTTCTGCGACAATTCTATC
TAAAGGCGTGACGCCTTCGCGTACATCAACAACAAAAAGAACAACATCCGCCGCCGCAAG
CGCTACTTCTATCTGCATCTCAATATCTTCTGTAAGGCCGTCTGAATCTGTTATCCCCAT
GCCGCCAGTATCAACCAACTCAAACACACAATCCTTATGGCGTATTTCGGTTGATACCCG
GTCTCTGGTTACACCGGAGGTAGGTTCAACAATAGATATTCTCCGTCGGGAAAAACAATT
AAACAACGCAGATTTTCCCACGTTTGGCCTTCCGACAATTACTGCTACCGGTATCTGCAT
TTTTACCTCAAATTGATTGCTATTAAATTAGGTTTGGTTTTAAAAGACCTGTCACAATTA
TTTATTGTGTCACGGCTCCATCAAACAGTGTGGAAGGAAATGCATTTGATGCTCTGCATG
AATTGAATTGGCAAGGCAATACGATTATTCCTTAAATTGGTCACTCCGGACATCATCATT
GTGTGTATTTTCGGAAAGTTTCTTTATATCATCATTTTTAATATCAGTCGTCAGTTCATT
CCGGCTGTTATTTTCCAAATACACATCGGTAACATTGGTACTATCTATTTCTTTTCTCAA
TAAAAAATAAATAACTGTTTTCGCGGAAAATACATAGTTAATAAAAAAATTCCATACGGC
CAATTTAATACAAAAGATATAAACAATCAACATGCCCGCAAGGAATTTCAGAGACCACCC
GGCAAGAACAGATGCCACTGCCTTTGATTCGTCAGCAGGCTTCATGCAAAAGCCTAAACA
TGCAATATTATATCGTTGCAGTATATATGCTTTAACGGTATAAAATTTTTCTCCCATCCC
AAATCCTACCGTACAGAAAGACAGATGAATCACCAGCCATGCAAAAAAAGCAACTATTGA
AACGCAAATAATGCCATATACTATATATATTCCACAATACCCCAAAAACCGTTTTGGTCT
TGAAATTACATAACTGTATGCACGGCTTACCGCGTCAAATGCATCCGACCCTTCAGCGCT
AATGGTAGGTACATAAAACACATACCCAATACACCTATTATCCCGACTAACACCATCAAT
AAGCCGGCAACAAAGGCAAAGGGAAACCCTAAAGCAACCACACATTCCCCCAATACCGGT
ATCCTTCCTATTAAACCGCCAATTACATTGCATATTCCGAAAAAAAACACCCCTATAAAA
GGAATCATTGGCGACCAAAAAAATGACCAGAATTTTTTTCTGGCAAATATAACAGCATCT
ATTAACCTAACATTTTCATCCCTCGCATAATCCAGTGCAGCTATTCTGGTAATTGCACCG
CCAAAAAATGACCATATTGCCAGGAGTCCCAGAGCAATTGTTATAAAGAATATAAATCCG
CCCACACTGAACATCGCTGCGGCAGATGAAAAATTTGCTCCATGTATGGGGCAATTATCC
CGCATCGGGGATAAAATAATTTTCGTAAAAAAGAACGGTGATAAATTTATTATTTTTAGT
GCAGAAAAAAAAGATGCCGCCGTCATACACCAGGCTAAACTGATAAGAAGGCCTGCATAC
CCGAGAAACATCATCTTAGGATCAAATGCCATTTTAAAAGCAACAAAAATATCGCGCCAG
CTATGTACGTGTGTCTTTGTTTTAACCATCCATTTCCTCTCCCTTTTCATATATACATGT
TGACCCGTCACTCCCCATCGGCTCCCCTATACAGTAACTCTCATCCAACCAGGCACCAAA
ATCAACCAATTTGCACCTGTTGCTGCAAAAAGGGAAATAGGGCAAATCCTTAATCACCTG
GTAAAAGAGTATTTTTCTGCAATTCGGACAATTAATTTTCTGCATGCGTTTTTTCTGTCT
TTTTCTCTTGTTTTTTATCCTTTGTTTCCGGCTTTGCTATTTCTGATTCTTTTTTTGCAC
TGGATTTATATTCTTCGCTCCGGTAATCCGTCTGGTAAAATCCTGAACCTTTAAAAATTA
TTGCCCCACCCGTCCCAATAATTCTTTCCACAGAAAAACGACCACAGGAAGGACATTCCT
TCACCGGATCTGATTTTATAGATTGAAACATTTCAAATTTATGACTACATTCATTACATC
TGTATTCGTATGTTGGCATATATCATACTTAATTTTTACAGCAGCACAAAAGAGCCGCAA
TACAATTAAGTTGTACCTCCTTTCAATAAAAAATATTATGATACCTGTTTCATTTTTTCA
ATAAACTTCTTTTGTCTGGAAGAAATATTATTTTTTTCCAGCTCGGCGAATTCTTTTAAC
AATTCTTCCTGACGCGAAGAAATCTTCGTTGGTGTTTCAACTACCACCTGAACCAGCAAA
TTACCTTTGCCATGCCTGTGTATATTAGGAAACCCTTCACCTTTAATAGGGATAATCTCG
TTATTTTGTATGCCCTTAGGCACTTTCACCTGAATGATATTGCCAGACAATGTCGGGACA
TCAATTTTGCAGCCTAATGCCGCCTGTGCAAAACTAATGGGGACTTCACACAATACATCG
TTTCCATGCCTCTGAAAGATTGGATGGGGCGTGACGTGGACATCACAATACAAATCACCG
GAAGGTGCTCCATTCTCTCCTGGTTCGCCCTGTCCCACCAGTCTCAGTCTTGTGCCATCT
TCTACCCCTGCCGGGATCTTTACCGATATTGTCGCCCTTCTTGGATATCGTTTTGTTCCG
CCGCATTTTCTGCATGGCGATTCGATAATTTTGCCAGTGCCACGGCATTTAGGACATGTA
GTGCGCAATGTGAAGAACCCTTGCGATTGTTGCACCTGTCCCTTCCCTCCGCAGTAAGGA
CACGTAACCGGAGAAGTACCTTCCTTAGCGCCAGTACCACGGCAAGCATCGCATATTTCC
CTTCGCATAAGTTCGATCTTTTTCTCTACGCCGGTAGCAACTTCTTTAAACCCCATCTCG
ATATCACATTTTAAACTTGCCCCTCTTTTACCGGCTTCTCCACCGCCTCTTCCCTTGCCA
AAAAATTCATCGAAAATACTTCCGCCACCAAATATATCTCCAAACGCATCAAAGATATCC
TCATAGGAGCTGTAACCACGAGTGCCTGTGGCCTTCAGGCCTTCTTCTCCGTATTGATCA
TATAATTTCTTCTTTTCGGCGTCACTCAATACTCCATATGCTTCCGCCGCTTCTTTAAAC
ATTTGTTCAGATTCTTTATTACCGGGATTTCTATCGGGGTGATATTTCATCGCCAGTTGT
CGATACGCTTTTTTTATTTCATCGCTGCCCGCGTTCCTGCTTACTCCCAATATTTGATAG
TAATCTCGTCCCATAAGTATTTTATTTTTCGAATTTTATCTCTAATTATTTAAAAAGTAC
CAAAAAAATTATAGTGCATAGAACAGAATAAAATCAAGGAAGTTTTAAAACACCCATTCT
GCCGTCAGTACGGCCTTAAAACATTGTCCACCTTTTGAAAGGTCTTTGCAATCACAGGGT
ATTAGTAACTATTCAGCGTAATTTATTAAACTACCGGAGATCAGAGCACAACTCGTTCCC
AAACAGATACTTCACTATGTTCAGTATAAGGTTTGGGAACGAGCCGTGTATCGTTTACGC
TGAATAGTTACGGGTATTAAGCCCTGTAGCGGCAATTCATTAATTGCCGCTACAGAACGT
CACCACTATTTCCTCGTGTTCCTAATAGTTTTTCCTGCTTTGACATGGTCATTTTAAATC
ACCTGCGAAGGGGTATCTGATTTTTATGACAGTGTGGTGGTGTGTACAAAAGCAAAAAGG
CTACATGTAGCAGCCTTTTCACTTTAATAATGAGTAGTAGTTCTGAAATTATTTTAATGA
ATGCTGCCATTTATAATTTTTTCATCCTCATCCTCTTTATATTCCGTCACCATAGTCTCA
GTTGTCAGCAATAAACCGGCGACACTTGCCGAATTTTGCAATGCCACTCTCGATACTTTC
GCAGGATCAACAATACCCGCCACGAACATATCAACATACTCGCCAGTATTGGCATTATAG
CCCATATTTGCGGAAAGCCCCTTCACTTCCTCAAAAACCACCGAACCGTCTGCCCCGGTA
TTATTCGCAATTTGCCGTAAGGGAGCTTCCAGCACTTTTGCAATTAAATCCATACCGATC
TTCTCATCGCCGTTAGCATTTTTACTTGCCTCTTTCAGTGCAGGTATCGTACGTATGTAA
GCGATGCCTCCCCCTGGCACAATACCTTCCTCAACAGCAGCCCTGGTTGCATGTAAAGCA
TCTTCCACGCGTGCCTTTTTCTCATTCATCTCGACTTCGGTTGCCGCCCCAACGTGTATT
ACCGCAACCCCGCCAGCCAGCTTCGCAAGCCTCTCGCTGAGTTTTTCTTTATCATAGTTT
GACGTTGTCTGTTCAATCTGATTTTTGATTTGCCGGATCCTGGCCTGAATGTTTTCTTTC
GTAGCCGCACCTTCGATTATTGTCGTGTTATCTTTATTTATGGTAATCCTCTTTGCCACT
CCAAGATCTTCTATCCCGATATTCTCCAGCTTTAATCCCAAATCTTCGGTAATTGCCTTT
CCGTTCGTCAATATTGCGATATCTTCCAGCATAGCCTTTCTGCGGTCGCCAAACCCTGGA
GCCTTAACCGCCGCACAGCTTAATACACCGCGCAGCTTATTCACAACGAGAGTTGCCAGC
GCTTCACCTTCAACATCCTCGGAAATTATCAAAAATGGTTTTCCGCTACCTGCAATCTTT
TCCAACAAGGGCAGGAGATCTCTCATGCTGGATATCTTCTTCTCGTGAATTAATATATAT
GCATTTTCCAGCACCACTTCCATATTTTGAGCATCTGTTATGAAGTAAGGAGAGAGATAC
CCCTTATCAAACTGCATACCTTCAACAATTTCTAAAGTAGTCTCTATCCCCTTCGCCTCT
TCAACCGTAATCACGCCGTCTTTCCCTACCTTATCCATCGCGTCTGCAAGAAGATTTCCA
ATAGAAGCATCATTGTTTGCAGAAATTGTACCCACTTGCGCAATCTCTGCGCGTCCTTTT
ATGGGGATGCTTAACTGTTTCAGTTCTGCGACCACAACGTCCACCGCCTTGTCAATACCC
CTTTTGAGCGCCATAGGGTTAGCGCCTGCGGTGACATACTTCATCCCCTCATTGAAAATT
GCCTCTGCCAGAATGGTCGCAGTAGTCGTACCATCGCCTGCAATATCACTGGTTTTTGAC
GCCACTTCACATACCATTTTAGCGCCCATATTTTCAAAGGGATTTTTTAATTCAACCTCT
TTTGCGACAGTTACACCATCCTTTGTAACAGAGGGGGCGCCAAAACCCTTTTCCAGTATC
ACATTCCTTCCGGTAGGCCCCATAGTTACCCGAACGACGTCTGCTAATTGTCTTATCCCC
TTTCGAAGCGACCCCCTGGCAATTTCATCATAAATCAACTGCTTTGCTGCCATGTTATAA
CCTCCAAGAAATTACAATTTAATTATTTGCCATTGCTCAACTTAGTTAACTTTCGCCAAA
ATGTCGCTTTCTCTCATAATCAAATATTCTTTGCCGTCAACCGTAACCTCTGTTCCTGCG
TATTTTCCGTATAAAACCACATCGCCCACCTTTACCAATAAATCTGCTCTTTTACCATTT
TCCAATAATTTTCCTTCGCCAACTGCTATTATTTTTCCTTTTATTGGTTTTTCTTTTGCT
GTCTCAGGTAAAACGATACCACCCTTTGTTTTTTCCTCAGCTTCCATAGGCTGAACAACT
ACCCTGTCATCTAACGGTTTAATGTTTGCCATACTCTTTTATTTACCTCCTTAGCAATAA
ATTGATTGAAAAAATCTTTTTCCCTAAAACTTTTATATACTCTTTTTAACGAACCTGACG
GCTACATCATTCCCATACCACCCATACCACCCATACCACCCATACCACCCATACCGCCCA
TGCCACCCATACCGCCAGGCATACCAGATGGCATGCCTTCGCCTTCTTTCTTAGGGATAT
CGGTAATAATGCATTCGGTGGTCAATAATATTCCGGCAATGCTTATGGCATTCTGGAGAG
CGCTTCTCGTCACCTTCGTAGGGTCGATTACGCCGGCCTCTATCATATTGCAGTAATCTC
CCTTGTCTGCATCATAGCCATACATAGAATCACGGGCGTCTAGTATTTTCTTTACAATTA
CAGACCCTTCAAGCCCGGCATTTTTAAATATTTGTTTTGCCGGAGAGGAAAGAGCCTTTT
TTACAATATCAACGCCCATTGCCTCATCACCATCCAGTTTAAGCTTTTCTAAAACTTCAA
TGGTATTGAGGAGAGCAACACCGCCGCCTGGCAAAATACCTTCTTCAACAGCAGCCCGCG
TAGCATGCAACGCGTCTTCAACCCGTGCCTTCTTTTCTTTCATCTCACTTTCCGTGGCGG
CTCCCACCAAAATCTGAGCAATGCCGCCCGCAAGCTTCGCCAAACGTTCCTGCAGCTTTT
CCCTGTCATAATCCGAGGTTGTTGTTTCTATCTCGTTTCTTATCTGATTGATCCTGCCGG
ATATGGCGTCAGAGCTGCCGGCGCCCTGCACAATCGTAGTGTTATCACTGTCGATAGTGA
CTTTTTTAGCGCGCCCCAAATCGCGAATATCAATATTTTCCAACTGAATTCCAAGATCTT
TAAATATGGCCTTCCCGCCGGTAAGGGTTGCAATATCATCCAACATAGCCTTCCTGCGGT
CTCCGTAACCCGGCGCTTTTACTGCTGCACAACTTATAGTGCCACGAAGTTTATTAACAA
CAAGGGTTGCCAATGCCTCCCCTTCCACATCTTCCGCTATAATTAAAAGAGGAACTCCCG
TTTTCGCCAATTTTTCCAGCAGTGGCACAAGCCCCTTAATCGTCGATACCTTATCCTCGA
ATACCAGAATATAGGGATCCTTTAATTCCACCTCCATAGTATCCTGATTTGTTACAAAAT
GCGGGGAAAGGTAGCCACGGTCAAACTGCATGCCTTCCACTACTTCCACGCGTGTATCAA
GACCTTTTCCTTCTTCGACGGTGATCACACCATCTTTCCCAACCTTATCCATTGCATCGG
CAATCATTTTACCAACTTCTTTATCGTTATTTGCCGCAATGGAGCCGATATTAGCAATAT
CATTTTGGTTCTGAACCTTTTTGCTCATTTCTTTTAATTTGCTTACCACCTTTTCCTGGG
CCTTGCGCATCCCCCTGTTGAGCGCCATTGGGTCTGCGCCGGACGTCACGCACTTTAGTC
CTTCCAAAAATATTGCCTCAGCCAGAACCGTGGCAGTTGTGGTGCCATCCCCGGCCACAT
CACTTGTCTTTGAAGCAGCCTCCCTCACCAACCGGGCGCCTGTATTTTCATAAGGGTCTA
TCAGCTCCGTCTCATCTGCTACCGTTACTCCATCTTTAGTTACGGTTGGGCTCCCGTACC
CCTTATCCAACACAGCATTTCTGCCCCTTGGCCCCAAAGTCACCTTAACTGCCCTTGCGA
GTTTTGTCACCCCTCTGGCAATCGCGGCTCTTGCCTCATCACTAAAGGCCAATTGCTTCG
CCATCAAGTACCTCCTTTCAAAATTCCGGATAGAGATTATACTACGCTCATGATAGTATC
ATAAAACTTACTAACCCAACAGTAACAAGCAAAACACATGCCTCAGCCAAATTGTTGTTA
ATAATATGCCTTAACCAGCACAAATATTAAGTTTTACACCTTGCGGAACAATATAGTTAT
AGCCATTGAATATGCCATAGTGACAGAATTAAAAAACCGCCATCTATCGCAACTGTCAGT
ATGGCAGAGTTTTCATTTCCTCAAAAAATCCTTATGACAAAGACGAGAGGCTTAACCAAA
TAAAATTAAGGAAATTTGCTCTAAAAACAAGATACAATTGTTTTTTCTATTTATACTATT
GACTTTCAAAATAAATTTTGACATATAGTGAAAGCATATCAGATATTGACCGCGTTTCAT
TAATACTCTTCTATAATAATTTTGTATAAAAACACTGTAAAGCACCCTCTTAAATGAAAA
CAAAAGCCTCATACCTTTTAAGACCAGAAGAAATCATGGATGGCTTAAAGACAAAAATTG
TCGGAAGTGAAATTATTTATCATGAAAAAATCACTTCCACAATGGATGCAGCAAGGGAAC
TTATACAAACAGATTTTAAAAACGGCACTACCATTTTTGCCGAAGAACAGACGAACGGCA
GGGGCCGTTCAAACCATATTTGGTTTTGCCCAAAATACAAGGGCTTGCTCCTTACCATTC
TGCTCAAATATACTATGAAACCTGACAATTTATGCCTGTTAATAGGCACTATAGCGGTGG
CAATAACGGAAATGGTTCGTGAATCCTTCCTATTACAAGCGGAAATCAAATGGCCAAACG
ACCTGTTAATCGGAGGAAAGAAATGGGGGGGGGTACTGGTAACTATGGAAAAGAATCACA
AAAAACAACCCATATTTTTAATAGGGATCGGCATAAATATCAACACAACAGAAACCGAAT
TGCCGAAAAAAACGAGTATACTTCCAACATCAATTGCAATAGAAAAAAAAGAATACGTTA
ACCGTATATCTTTCGCCAGAACACTGCTCCAATATATCGATAAGTGGTATTTAATTCTTC
GGGATGAACACTTTAAATATATTACTGAAAAGTGGAAAGAATATTGTGTAACTGTGGGGA
AAGATCTGATAATCACTGACAATGGAAAGGAATATTCCGGCAAAGTAATCGGAATATCCT
ACAACGGCGGGTTAATGTTAAAATTACAGAATGGAGGTACGAAAATATTCCGGGGTGAGC
ACGCTACAATAAAAAGCTGAAAACAGCATGCAAGGTATTAAGCATATATTTTTCAGAAAC
AAAATATCATATCCTTTTGCCCTTTACAAAAAAACTGTCCGCATTTTCCCACTATTATCT
TAAACGCAATGCCCTCTCTATTGCATATATTTTTGCCTCCAGTCTATTTGTGCGCTTCGA
GAAGTCCGTATACACAAAATATCCCAGAATAAGCAACAACACCGTGTATGCAACGATAAG
ATACGTAGAAAACTGTACTCCAGAACCAGTAGCCGGTAATTTATTTACCCTTGACGGCAT
GCCCATGCCTGTCTTTGCTGCACCATAGCCTGAGGAAGGTGGTTCTGTTTTTTGAAACCT
ATTTGCTGCGCCAGGCGTTGCAATCGCCTCGTTACTCGGTGAAATGGTAGTTGCAGCTTT
TTTAGATATTTCTTCATACAAACGGTCGATTACGACCTTTGGCTTCGGGGGAGGCTCATT
ACTGCCGGTGATAACATTAAAAACCCTTTCTGCCTGATTACCCTTTGAAATACTATTATC
TTCATCCCCCTTCAGCAATGGGAAAGATTGTTGTTTTGCAGCATTCTGCACTTTTTGTTG
TTTGTTTTCTACCACGTTTTTATCTCCCTCTTTGACACCTTCAGGCAACGGCGACTTCCT
TTCCCGTTCCAAATTCATCCATGCCAGGGGATCATGTCCGAGTACATTTTTCTTTTTCAT
CTTTTACCTCGAAATTTTCGGTGTAATAACCGCAACCCTCATGCACAATATAATGCTATA
AAGGAAGGATCGCTTTTACCGGAAAATGAACAAATCTTCTTCTGCAAAAATAAATCTGCA
CTATTGAAAATCAGCTCTAAAACAAACTATCGAGAGGTTTAAACACACGGATAATACTAT
TTCTTAGCGTCTATGATTGTTTTCCCTTTTTATCACCTCTTTTGCAAGAGACATATAATC
TTCGGATCCATGTGAATCGGGTGCATAGGTAATAACCGGCTTTCCATGGCTGGGAGATTC
CGAAAGTTTAATATTTTTTCTTACAATCGTGTCAAAAACTTTCTCGTCAAAATATTCTCT
AATTTTTTCCACCACCTCGTTACAAAGCCGTGCGCGACTTGAATACATACAAAGAATGAC
GCCGGTAATCTCCAGATTGTGATTTAATCGTTTTTTCACAATCTCATACGTATCAAGTAA
TTTTCTTACTCCCTGCAACGCAAAAAATTCAGTTTGTACGGGAATGAACAATTCATTCAC
AAACGTCATAACATTGATTGTCAATAACCCAAGCGAGGGGGGGCAATCAATAAGCACATA
ATCATACGCATTTATTGAGTCCCCCAAATATTCTTTCAGAACGGTTTCTCTTCCAACAAT
ACCTACCAATTCAATCTCCGCCCCAGAGAGGTCTATCGTAGAGGGTATAATATCAAGGCC
AATATTTGCCGTGTGCAAAATCACCTCCGAAGGACTGCAATTCCCCATGATTAAACTATA
CACCGAATTTTGTAAATTATGAATGTCCACCCCAAGATGCACGCTTAAATTAGCCTGAGG
ATCCATGTCGATAGCCAGCACCTTCCTCCCTAATGCCGCAAGACATGCGCTCAGGTTCGC
AGTTGTAGTAGTTTTCCCTACCCCCCCCTTCTGATTGAGCAATGCAATACTTCTCATTTT
GTATACCCTCCTTTTACAGGTTGGTTGTGTAATTTATTAATTACTACTACTGTTTAAATA
TTTTTCCGTGGAACAAAAAAGGTGTATTATTTGTATTTCACTTAAAAAACAAAACTCTCC
TTATTTTTCGTAAAGGTTTCTGATTGTTTATGAGTAATGTACCGATAAATTTGTATTTTA
GTAAGCAGCTAATATAACCTGTAATACAACAAATAGTTATATCAAAATGCCGATACCAGT
GACTTAGATCATGACAATACCTTTGTTTCTCGTACATATAACAGCAACCCCTGATTTGAG
AATAAGTTAACTATACAAAAATCGTTTTATATTTGCAACTAAACTTTTCCATCCAGGTCT
TCCGCTTTTTCAATTATTTACTGACAACAGTATCGAACTATTTCAAAATAATGAATCTTC
ATGTCATATTTTGCACGTATTAAATACGTTTATAAAACGCCCGCAAACCTTTGTTGCTCT
CACTGCTAATAAATTCCATATCCTTTTTCAAACAGTTAATTTACATTGATAATGCCACTT
ATTTTCCTTGAAAATCACGCATGTTTCATTTACCCTATTGAGATTAGATCTCCAAAATTT
TTTTTACTGCCAAATGAAATATGAAAGTTGCTTACCCTATATTATGTAGTTTATTTTGTT
TTTGTTCGGTTCTTGGATGCGGCAAAGAAGATCCCAAATACGCAAACATAGGGACGCTTT
ATGCTCCGGCAAATTACGCCGTTAAAAATGCTCAGACCGACACAAACAAAGCAAATCCCA
CCCGGCAAAACATCGGTGCAAAATTAAAACAAATGAGCAAAGACGAGATTTTTCAATTCG
CCCTTGCATGTGGAAATCAGGGAAACTACTCAGAAGCGCTTGCCGCATATAACGAAATAC
TGGAAAACGATACCCGCTATCCCAGGATTTATTATTACCTTGGCTTGTTATATCGTGACA
TGGGGTTGCAGGACGAGGCAATATGCGCCTTTCAAACAGACCTTGCCCAGAATCCAGGCT
CGCCGGAAACACATTACAACCTGGGGTATGCTTATCAAAGCAAAGGACTGTACAGTGATG
CGACAAATGAATATAAACAATCGTTGCACCTTATTCCGGCAAATAAAACCCTGCAAAGGG
CAAATATTCATTATAATCTTGGCGATGTTTATTTTTCATCAGGTGCAATTGATGAAGCCA
TTGATGAATACAAAAAAGCATTAGGGTTTAAACCGGAAGATAAGGCGCTCCAAAAAAAAC
TAGTTCTCGCATACCGTGCTAAAGGGCTGGACAAAAAAGGAAAGTGATGAATTTACTATT
TCCCGTGAGTCTGTGCGAAACCGGCAAATTAGTCAATACAGCAGGAGCTACTAATGATGA
AAGAAATAAAGAACAGACTCGAGTTATTGGAATTAGATTTAAAGAATTTAGAGAAAACAT
TAAAAAATGAAGGAGGCCCTTACGGCACAACGGAAGACTGGCTTCACGTTTTACATAAGT
CCAGAAAAATAGAAGAATTTGCCATCACACAAATGGCACTCTTAAAATACATGGAAAAGC
AGGATCATTCCGACTAGTTGCGCTTATTCATAAGGGAAACAATTGCAAGGCACGACCATT
GTTCATCATGGCGCCGGACATTAAGCGACCAACACCTGAGTGTAAATTCATATAACAACG
TAGCATCCACACATTGCAATACCAAATCTCAATTAAAGAATTTTTCCGCACAATTGACAC
GCCTTTCCAATTCCCTTAGTGAGCAGAAGGTGCACCATGACCTGAAGGCATATTGCCGCC
AGCTTCATATTTTTTGTATTCAGCAAATTCCATTTCTGCTTCTTTACTCATACCCTTCAA
CAAATAAACAACACCAAGATAATTGTGCGCATTCCCCAGGTTTGGATTGAGCTCAAGAGC
CTTTTTATGAGCGGCAACGGCTTCATCCAATCTCTTTTGTTTACAATAAATCAAGCCCAT
TTCATTATAGACTATAGCGAGATTCGGGTCCAGTGATAATGCCTTCAGTTGCGCATCAAT
TGCATCCTCATATTGCAAATTCATCCGGTACACAACCCCCAAACTAAAATATAACATTGT
ATTGTAGGGATCAAACTCAATAGCTTTTCTATAAATGCGGCCGGCTTTATCAAACTCACC
CTGCGTATAATACGCCTTTCCCAGTTTTTCGTATGCCGCCACCATTGCCGGGTCTAACTC
TATCGCTTTTTCCCATGCCGCAATTGATACGTCAAATTGCCCTTTTTTAATATTGTCCAA
TCCATAATTATAATATTGTTCCGCGGTCATATTTTCAGGAATTTTGACTATCTTTTTTTC
TTCCTGCGATGCAGCATAACCTTCAACAACATTACCCGCATCCTTTGCCTCAATATTATC
CGGGGATTGAGGCTTGCCGCATCCGTAGAAAACAAAGAGCATCAGGACACAGGGAACGAC
TTTATTCAAATTATTTATAATCACTTTCATTAATTTTATTATCTCCACATTAAAATGAAC
GAACCGACTGTAAAAAGGTGTCTTTTTTCATTCTATCAGCAATCCCAATGGATTCAAGGC
AATTTACTTCATACGCATTTTTTTTACAATTGAATTTTATACAACTGAATGAATTTAGAA
TTTGTTGCGTATTTCGTATCTCACCATTAAATATTTTGCCAAAAAATGCTTAAAACCGAA
GCCCCCGTCCCTTCTTCTTTTGATTATATGATTGTTTTTTTTTTCTTTTATTTTATATAT
TTTGACTAGAAACTTTACTGTATGTATATGATGTGCAAGAGATGCAGATAAAGAAACCCG
TTTGTACAATACTCAAAACAAACCGGTCTTTTATTTTAAAATGAATACACTGAAATTCAA
TTTATTCCATAGAAATTATTGATGCAATACAAACCATACGCCATTTCATGGAACACAACC
TATCGTTGTAATTTACAATGCGACCATTGTTATCTCGACGCCAATGCATTAACCAAAAAA
TCTCCCTATGAACTTGATACAAAAGAGGGATTCAAACTTATCGATCAAATGGCGGAGCTC
AACCCCAATCTTTTACTCATTTTGACAGGAGGGGAACCGCTTTTAAGAAATGACATTTAT
GATTTATCGCATTACGCATCTAAAAAAGGCATGATGGTAGTATTGGGAACAAATGGAAAC
GTAATCGACGATGATAAAGCAAAAAGGTTAAAGCTATGCGGGGTCTCAGGGGTAGGCATC
AGCCTCGATTCTATTCACCCGGAAAAACACGATACCTTTCGGGGAATAACCGGCGCATGG
GATGATACTCTCAATGGAATAGAAGCGTGCCGCCGTCAGGGAATAGGATTTCAAATACAA
ACTACTGTTACACGGGATAACATTACGGAGATTTCCGATATTATCGACTTTTCCTATAAA
CTCGGCGCTAAGGTGTTCAACTTGTTTTTTTTGGTATGCACCGGCAAAGGGCAGGATTTA
ACCGATATCACACCGGAACAGTACGATCAAACATTGCGGCAACTGTACACCCTTCATGAA
AAATATAAGGGAAAGATGATGGTTGGTGCAAAATGCGCCCCGCACTACCGAAGAATTGTA
TATGAACATGACAATAATTCGCCGCTGATAAGAACATATGCCGGTGGATGTCCTGCGGGA
ACACATTACTGCAGAATAACCCCTGAAGGAAACGTCACCCCTTGCCCATACATACCCGAC
ATTAGCGGAAACGTCAGAGAAAAAAGTTTTGTTGATATATGGAACAACAATGCCGGATTT
CAAACTTTACGGCATGCTGATTTAAACGGGAGATGCGGAATATGTGAATTTAAAGAAATT
TGCAAAGGATGCCGGGCCCGCGCCCTTACCGCAACAGACAACCAAATGGATGAAGATCCC
TGGTGTAATTATATTCCTGGAAAGTCGGGCAGCAAAGTAATAAAACTGAAACCTTCTGAA
ACCTTTGGCACGGAAGAATGTTTTACCATGGACTGGAGCCATGAAGCACACGCCATCCTG
AAACAAATACCTTCTTTCGGAAGAGGAATGATTATAAAAAATGTGGAACGTTTTGCAGCG
CAAAATAATTATCAGGAAATAACGCTCTGGGTTATGAGGGCAGCGCGGGAAGAAATGATG
TCGAACAATAAAACAGCATTCCCGGACGCTGCCACAACAAAACCCGTATCTGAACATCCC
GAAGATATTGTACCGGAAAATCCTGAAAATAATGAAATACCATGGTCTGAAGAAGCAAAG
AAACGCGTTTTAAACGCGCCGGATTTTGTACGTCCGGGAATTTACAAACTTATGCAAAAA
AAAGCGATGCAGCACGGTTACCACGAAATCAGCTCTCAATTCCTTTCTGCGATACGGGAC
GAATCAATGATGCTTGCATCGCAACGCATTAAAAACATCGGTTTTGATGAACTTCGTATG
GAAGCGTGGGACAAAGCAAAGCAAAAATTTACCGGTTCCCATAAAAAAGAAGTTGTTGAT
AAAATCAAGGCATTTCTTAATGAACGCACTATCAAAAATGACGGCATTATTAAAAAATTT
CAGGCATATTTAAACAACTCTGCCATTAATAAAAAGACATTGCGAACAGCACCTGTATGG
ACAGAAGACGCCGAAATCCGCCTGAAAAGAATTCCAGTGTTCATTCGCAGCAAGGCAAAG
AAATCAATTGAAGATTTTGCTCTAAAAATAGGGGTAAAAGAAATTACCAATGAAATAATT
GACCAACACTTGAAAAACATTCCTTCTTTTATAAGAAAAAAATCCCAATAGAAAACAACT
TCTAAATAATTTCGGCCTCAAATTACGTTTTACAAACATGACATTTTAGCATTATTTTAG
CGCGTGGCGTATGGAGAACTTACTGCAACAGTTATTGAAACATTATTCGCACCTGAAAAA
CTACTGCTCCGCAATAGCTCATAATTTTCATTTTTTTTCTTTTACTTCCATAAAGCAAAA
AATTATTTTCTCTTCAATCCTTCTTTCCACCTTTCCCATCTTTATTACGATAGTATATAT
TTATCCAAAGGAAGAACATGCTTTGCGTGATGCTTTAATCCAAAACCTCGACAGTATCGG
CCATAAACAGGCGGAACTTATCGAAAAATGGATTGAAGAACGAAAGGCGGACATCTGGTT
GATTGCCGAAAATCCTAACGTCCCCGGCGTAATCTATAAATCTGAAGGCAGCGAAAATTT
TTACAGGCTGCTACACCATCTAAAATACACGAGAGACACTTACCGTTATAAAGAAATCTT
TATTTGTGACAGAAACGGAGATTTAAAGATTACCACTTCAACCGGGAAAGTTATTACCAA
TGTGTCCGGCTTTGAATTCTTTAAACAGGCAATAATAGGTACGACATATGTATCACCAAT
AGTTCCCTCTGTAATTCCCATCATAAACGAATATAGTAGTTTGGAGCAAGGCATGCCAAC
GCTGTTTATTACTACCCCGGTAATATATGAACGTAAGATTATCGGCGTCGTGTGTCTGCG
AATCGATGTCATGGAAATCAATAAACTCATGAGAAGTGTTCGTCTTGGAAAAACAGGAGA
GACATATCTCATTAACAAAGAAGGGTATATGATCTCTGAATCAAAGTTTTTAAGTTCTCT
CAAAGATTTCGGACTGGTAAAACAAAGAACAACCCTTGAATTAAAATTAATCGCCCCCTT
TACCGGCAATTTTACAAAAGGCGTTGCGGAATGTTTAAAAGGCGGTTCCGGATATGATGC
AAATGGCTATATTGATTACCGGGGAAAAACCGTTCTGGGGTTCTGGCAATGGTTGCCAGA
ACTGGAATGGGGAATTATTGCAGAAATCGACAAAGATGAATGGTATGTGTCTGTCAAAAA
ATTACATAGAATAACCTTCTCGATTTTGTTTTTACTCACGTTGGCCGTTGTATCTTTTGC
ATTCGTCTTCGGGAAAAAAATCTCAGAGCCTATTGTATATCTTACCGATGTGACAAAAAG
CATCTCTGAAGGCGACTTCAGCAAACGCGTTAACATCTCCGCAAAAGACGAGATAGGTGA
ATTATCAAAATTCTTCAACAAAATGGCAGACTTTGTCGAAGAAAAAACACACGCACTGGA
AGAATACACTTCCAATCTGGAGAAAATTATAGAAGAGCGCACAAAGGACCTGACACAAAT
AAACAAAGAACTTGAAAAACAAAGCCATGATCTGGAAAAAGCATACAAAGAATTACTCAC
CCTCGATCAAATGAAAGACAAAATGATTCGGGACGTGTCTCATGAATTAAAGTCTCCTGT
TGCACAAGTACAAATGGCCATAGATTTATGGACGAATGAGATTAAAAAAGATAGTCTCGA
CCGTTCAAAAGAAGAAAGATTCGAACAAATTATCCACAGCAGTTTGCAACGGTTAAGGAA
AACGATTGAAAGTATACTCGATTTATCCGTCCTTGAATCAGGCCGCTTCGTCTTTAAAAA
AGAACCCATACAAATGGAAGAAATTATTCATCAAACTGTTATGGGCATGAAGCTTCTGGC
GAAAAAAAAGGGGTTGACATTAACATATCATTCTTCAGGAAATTTACCTGTGACCATTGG
CGACAAAAACGAGATTTCACGTGTACTTATTAATCTGATCGATAATGCAATAAAATATAC
GGAGAGTGGCAGTATTAATATTTATGGGAAATGCAAAGGTTCTTATCTGGAAATATCCGT
TGAAGACACCGGGATGGGTATTGGGCTTCCCAAAGAAGAATATTCTAAACTGTTTGAAAG
ATTTTTCCAGGAACATCCCACTATGTATGGTTCCGGGGTGGGGCTTGCACTATGCAAAAA
TATTGTCGAGGCACACAAAGGAAGGATTTGGGTTGATTGCGAAGGCATTGGAAAAGGAGC
TTCTTTCAAATTTACACTACCGGTGGCGCCGTCCGAAAATTCCTAAACAAGGCACTATTT
CATTAAAAAGGAGCGATACTTGAGTAAAAAAATACTTATTGTTGAAGACGAGCAGGAGTT
TTTCTTTTTTTACGAAATGATGCTTGAAGATACTGATTACACCATCGTTCACGCCCTTGA
CGGGAAACAGGCATTGGAAATGATAGAAACAGAGAAACCGGATCTCATCATTCTCGACTT
ATTGCTTGATAAATTGCCCGGCGATGAATTCCTCAAACAACTAAAATCCAGTCCACCATA
CAAAGATATCCCTGTTATTGTTGCCAGCAGTTTTTCTCCCCACTCGAATAAAACAATATT
TGAGATCGACCCTGATGTATCATATCTGGAAAAACCCTTCACTCAGGAACGATTAATGGA
GGTTATTAAAAGAAAAATAGAATAACACATGAAAAAAACTTTCTTGCCGCTCCTTTTTTG
TCTCATACACTTCTTCTTTTTCCCTGGTTGCCAACCAGCCCGGCAAACGTATCCGACAAG
TCAATATGCATACAATGAGAGCGAAATGTCTCTTCTCAGGGATATTAAAGACAACTGTCT
TGATATGCCGTTTGACCGCGCATGCCTTATCGCTTCGGGCGTACATAGTGATAAAAAGAT
TCAGGCGTATCAGAAAAAAATCGACCTTCTTATTTCGCGAATTACAAAAGAAACTGACGT
CAATAACATTGATAATCCTATTGAAAAAGCCAAAATAATCTTTGCCTGGCTAAAAGAGTA
TGCGTGCGAAGGAATATACAGGGATTGCTACGATTTCAAGGATACTCTCAATATAAAGGT
CGGGAATTGTCTTTCCTATGCAATACGATTTACCATTCTATGCCGGCATTTTGACATTGA
CGTAAAAAATATTTTGTTCCCGGCCATATTTATAATATGGTTTCTGATAATACTCATGAA
TATTTATTTGAACACACGCACAGCGATGGGATTGTTAAAAAGAAGGACAGGTATCATCCC
AAAAAGAAGATCATGAAGGATATCGGACTTGTGGGAGAGATTTTCTTGTACAATGCCCGG
AATCACAATATTAACGGGGATTTTGACGCATCAATCAGATTTTGCGAACAGGCAATGATG
TGTATTCCAGATGATAATCGTCCGATGATCCTGCTTATCGATAACTACGTTGCAAAAAAG
GAGTATGAACTTGCCTTTCTCCATCTGGACAAATATCTTGAGCAATATCCTGCCGAAAGA
AAATTTTTCAATAAAACACACCTCCTTTTAAAAAGTTTATGCGATAAAAAAAACACTCAG
CAAATAGTCTATTAACCCGGATTCGCCTAATGTTTGATCTTGCTGAGGTTTTTAAAAAAA
CCAAAGTGTTGCTCTGTGTCAAGTTTGTTTTTTGTTCTTGCAATACGTTTATTTCATAAA
ATATAATGAACTATTATAAAATAAAAGAGGCACATTAACATTTATTGGAGTCCCTATTGT
GAAGTGTAAAAGTTCCAGTTTCAAAGTGGTAGCAACGGTAGCAGAAAAAGGAAGTTGTAA
TTATTATAAGAAAGGTGATTCATTTCCCTTAACGGGATTTACCCCAAAAGGGCTTTGTGA
TTGCGCATATGCTGTTCTTTCAAGGGATGCCCAATCACTGCGATATGGAGCAAGGTTGCC
ATGGCAGACAAGCGAAGATACATTATTGGCCCACTGCCCTGACCCAACGGGAGCCGTATG
GGAACTGAAACGAACCCCGCGTGAAAAAAATGATACAGAACCTGCTCACTAAAACATATA
TTTTTCTTTCGCGTGAGGATTCACAGTGTTTTTGAAAGCGGTATATTCAGTTTTTTCTTT
TTTTAAACGGTTAAACTATGGATAACAAAGATTCAATGGTAGACGAAGAAGCGGACATTC
GCAAAATGCTCAATACCTATGTCACCAATAGCCCTTACAAGTTAAATCCGGATAAAAAAA
TTGTCGATAGAGTCGTCAAAGGGCTCGTTATGCGTAAATCAAAATACGGGCATGCCTATT
GTCCTTGCCGCATCGTTAGCGGTGATATTGAAAAAGACAAAAAGGCCATATGCCCTTGCG
TTTACCACAAAGAAGAAATTGAACGTGACGGTGAATGCCACTGTAATCTTTTTGTGCGTG
GTAATTAAAATAACTTAATATATATCAATTGAAAGGAAAATGGATTATGGCAGAAGGTTT
GGTTGAAATAACAGACGCAAATTTTGATGCGGAAGTAACAAATGCAAAGATTCCGGTGCT
GGTTGATTTTTGGGCATCCTGGTGCGGCCCTTGCAGACAACTCGCTCCAGTTATTGAGGA
ACTGGCAAAAGAATATAGCGGAAAGGCGAAGATTGGAAAACTTAATACAGAGGAAAACAA
CAGTACCCCTGCAAAATTTGGCATTACGTCAATCCCCACAATTATACTCTTCAAGAATGG
AAAGGCGGTAAATAGAATAGTGGGTGTAAAGTCTAAAAATGATTTAAAAACAGCGCTGGA
CGCTCAGTTATAATCTTGCTACGTACCTGATAATTCGCATAATTTTGACTGGATATTGTC
GCTTTTCATCAGCGTTTCTCCGATAAGAACTGCATGGATGCCGTGTTCCTGCAATTTTAG
TATGTCTGGCCGTGATTTAATACCACTCTCACTCACGACAATTTTGTCTTCGGGAATCAT
GGCTTTTAGTTGAAAGGTAATTTCCAGGTCGGTGCGAAAGGTTTTAAGGTCGCGATTATT
AATGCCTATAATAGTTGCTTTTGTCCGTAAAACCTTCTCTAATTCATCCGCAGAATGGAC
TTCAACAAGACAATCCATTCCCAGTTTTTCCGCCGTATTTAAAAAGGATTGTATTTCATC
TTCCGAAAGGAGCGCCGCAATCAGAAGTATTGCGTCAGCTCCTGCGGAACGTGCTTCATA
TATTTGATACGAATCAATAATAAAATCCTTTCTCAGAATGGGCAAACGCACGGTATTTTT
AATGTCCGTTAAATATTTCAGAGACCCCTGGAAATATTTAACGTCAGTCAATACCGATAT
CGCGGCCGCTCCGTTTGATTCATAGATTTTGGCAATTGCTACCGGCTGAAAATCTTCCCT
GATGATCCCCAGGGAGGGCGAGGCCTTTTTCACCTCAGCAATAATGTTTATTTTTCCGCT
TGTTTTTAATGCACGACCAAAAGATTGGGCAGGGGCTCTTTGCAGAATGTTTTTTTTTTA
ATTGTTCCACAGAAACAAGCTTCTTGTTCTCCGCTACTTCCGATAATTTATATTGATAAA
TCTCATCCAGAATGGTCATGCTTTTTTTGTCTCGATAAAAATCCAATAAATCGATTGGTT
TTGTCAGGAAATGTATTCGTTTCAATAAGTATTTTCATTGGCGAAAGTGCCTGAAAAAGG
CGGTAAGAAACCCACATACTTAACAATAATCGTAATAAAATATATGCAGTGTGATAAACA
ACAAACCTGTAAAGAAAGTGACAGGAAAGTGCTACAAATAATATCAGCGCCGCATTTAAG
CAATATTTATAACGGTATCGGACCCCATAACCAAGCCCGACCATAAGCAGTCCGGTGAAA
GCATAGAAAGTTCCGTACCCTCTCCTGGCAAGGCTATCACTCATGGTTAAGGCCGCAACA
CTCAAAACTACGCCTAAGATTCCAAGGAAAATAACAAGATTCGCCGTCTTACCTACTTGC
TGCGCCTGAGAAAAGCCGTATTTTTCTCCCATTCATATTTTCCCAAATAAAATAAGAATC
CCTACCATAATAAAGGTAATGGCCGCCCCCGTTTTGATGTAATTCAGAGGCAACATCCTG
GCCATTACCGTTCCTACGGTAACACCAAGTATTGTCACTAATGCAAATGCAAGCATTGTA
CCGATAAATACCAGCAACGGCTTGTCCGTTTTGCTTGACATAAGTATAGAAGCAATTTGT
GTTTTATCTCCAAGCTCCGCCAAAAAAATAGTAATAAATGTGGTAATAATAATCTTCCAG
TGCATATAATTATCCCTCCCTCCTAAACTTGCACAGCCAGAACCAAACAAGCACGAAACA
AAAAATACGAAACAAATTCCAAAATACAGAATCCCAATGAAAAAAACCGGGTTTTGAACA
TTTGAAAATTAAAATTTAGTATTTGCTTCGTATTTAGGATTTCACAATTTTGGTTTTGGA
TATACCAACCACTATTTGCAAGCACTCAGGAGAAAAAATAGCGCAATAAATAAAAAAGGG
ATTACGGCAAAAACCGCAATCCCTTTCGTTTATTGGTAGCGGGGACAGGATTCGAACCTG
CGACCTCCGGGTTATGAGCCCGACGAGCTACCAGACTGCTCTACCCCGCGTTGCCAAAAT
AAATGACCTATTTAAAACAAACCGCACATCTTTCGTGTGCAATCATGTTACTCAGTATAT
CAGTCAATGCAAAACTGTCAAGGGCAAAAAAACTTTCCCATTCTTCCTTTTATTCTGATA
GAATGTTTCGACCTGCGTTAACCTTGCACCTTAAATATCACTAAATGTATGAATACCATC
CAACTACAATGAAGGAAACAACACACATGAAAATATTGATTATTGGAAGCGGCGGAAGAG
AACATGCTATTGCCTGGAAGATAGCGCAATCGCCGAAAGTAAAGAAAATATTTTGCGCCC
CGGGAAATCCCGGGATTGCGGAAGTTGCCGAATGCGTTGATATTGACGTCAATAATATCG
AAGGCCTGTTCAATTTCGCTATCAGGCAAAAAATCGATCTGACCGTTGTAGGCCCCGAAG
ACCCGCTGCTTTCCGGCATTGTCGATACATTCAAGGATGGCAATCTGGATATTTTCGGAC
CGAGCAAAAGGGCATCTCTTATCGAAGGAAGCAAGGTCTTTGCAAAAACCATTATGAAAA
AACACAGTATTCCCACCGCCGACTTTCGCGTATTCGAAGACATAAAAATGGCTGAAAAAT
ATCTGGAGAAATGTTTCGCTCCCATTGTTATCAAGGCGGATGGCCTGGCCAAAGGAAAGG
GTGTTTTTGTATGCAAAACGCTTGAAGAAGCGAAGGAACACTTACAAGAGATAATGGTGG
AAAGGATATTTGGCAACGCAGGAGATAGGGTGGTGATTGAGGAATGTTTACATGGAGAAG
AAGTGTCAATCCTTGCTATTACCGACGGACAAACAATTATCCCGCTTTCTTCCGCAAGAG
ATCATAAAGCAATTTACGAGGGAAATAAAGGCCCAAACACAGGGGGTATGGGCGCCTATT
CCCCCTCGCATCTCATTACAAATGAGATGCAGCGTTATGTCGAGGAAAACATATTGGTGC
CAATCATCCATGCCATGAAGAGAGAAAACCGCCCTTACAGTGGCATCATTTATGCGGGGC
TAATGCTAACCAATGCGGGGCCAAAAGTGCTTGAGTTTAACGCAAGGTTTGGAGACCCGG
AAACACAGGCGCTTCTGGTACGAATGAAGAGCGATCTGGCATCGCTTCTCCTGGCGGCAA
GCAACAACACATTGGACAAAGCGGAACTGGAATGGTACGACAGCCATTCCGTCTGCGTGG
TATTGGCGTCAAAAGGATATCCTGGCAAATACAGGAAAGGGCTGCCTATTTCAGGCTTAC
AAGCGGTGAAAGCATTAAAAAACATACAGGTATTTCACGCCGGCACCGCTAACGTTCACG
GCAATATTGTAACGAACGGGGGGCGTGTATTGGGGATAACCGCCACGGGAAAGGATTTGA
AGGAGGCAAGGACGTTTGTTTACGACGCAATTGATCGTTTGTCTTTTGAGGGGGTTTATT
ACAGAAAAGATATTGGCGTTGACGCTATTTAACCATCCATAACAGAATACCACTCACTGC
AGGGAGATTTTTAACGAAATATCCAGCGCCTTTGCCGAGTGGGTAAGTGCCCCGATAGAA
ATCCGGTCAACGCCTGTCTGTGCTATTGATTTCACATTGTCTAATGTAATATTCCCGGAG
GCCTCCGTAAGGGGACGATGCGCTCCCTTACAATACTTCCCGTTTTTGACCAGCGAAACA
GCCGACCTTATCTTTTCGGCGTCCATGTTGTCAAGCAATATGACGTCAACATCCGCTTTG
ATCGCATCTTCCACCTCAGATAACGTTCGCGTCTCCATTTCAATTAAAACGTGATTCCCT
ATTTTCCTCCTTAGCATTGAGACCGTTTTTTCGATGACACTGATACCGGCAATTTCCTCC
GCCAACAACTCTTTTTTCATAAAATCAAGGTGGTTATCTTTTACCAGCACCTGATCATAA
AGACCCATTCTATGATTAACTCCCCCTCCGATAGCAACGGCATATTTTTCCAAATAACGC
CAGCCGGGAGCTGTTTTTCTTGTATCCATAACCGCCACCTTCAGGGGTTTCACCTCTTCA
ACAAATTGCGCAGTAAGGGTCGCAATACCTGAAAGCCGCTGAAGGAAGTTTAAAGCAATC
CTTTCTCCGGAAAGTATCGGACGAACATTGCCATTGACGGAAGCTATAACATCGCCTTTT
TTGACAAACATCCCCTCCGAAATACCCTTTTTTAAAAGAATATTTTTGTCAATTTTTGAA
AACAAGCGCTCAACGACAGGTAACCCTGCGATGACCCCATCTTCCTTTGCGAGGAATTCC
CCTTCACCCGTTAAATCCGGGGGGAAAATACTTTCCGTTGTGATATCACCCGATCCAATA
TCTTCCCGAATCGCAAGTTGAATAAGTATATCTATCTTTTCCGGTACAAAATTCATTCGT
ATGATTTATCCTGAATTACGACAAAAGTATCCTTTTCGTTTTCGAAAAAATAAAAATGCT
CGTTCCGGAGTTCCGGCCTGGGAACGAGATTGGAAATCCCTTTCCGCTCATTTCTGTATT
GTTTTTTGGCTGTTTTTGACCGTATTTTTGTGTTATATTCAACAACGAACAGGCTCATAT
TTTTTTAAAATGTTTTTTTCTTCTCTAATACCATGGGAATTCTACCTTTTCTAACCTGAT
TATGCAACAGGGTTTGCAAAATGCAGGTTACATTTAACAACTCACTTAACCCCTCTATGG
AAAAAACGACTTTTACTTTACACAAGAATGGCGATAGCATCCCTTTGCCCGAAATAATTA
GCATTATTCCGGTAAAAGAGGACATAGTATTTCCCCGGCTTGTCCGTGTAATAGAATTAT
ATGGAAAAGGACTCATAACGGCTATAAATGAAGCCCATGCAAAAAATGAATGTATCGGTA
TCGTCGTATTAAAATACCATGTCGCCTCTCCGAGACATGAAGACTTTTATGATATTGGCA
CGGCGTCAAAGGTTGTCAGGATATTCGAATCCACTTCCGATACTATAAAATGCCTTGTTG
AAGGCCTTATGAGAATAAAAGTAACGGAATATACGCAAACTGAACCGTATTGCACGGCAA
AAATCGAAGAACTCCGGGAGTTCTCGGAAAAATCTGAAACGATAGACGTATTAATACAAA
GCGTCAAAACGCTTTTCAAATTGAGCGCAATGCTGGGAAAAGCACTTCCCAAGGACATTA
TCCCGATGATTGATACCATAAACAATCCATCCATCATGGCCGACCTTGTCACCGTATATC
TGGACTTGCACATTGACGAAAAACAAAAACTTCTGGAAATGGTTGATCCTCAGAAGCGGT
TGCGGATAGTATTTCATTATCTCAACAAAGACATTCAGGTACGGGAACTAAAAGGTAAAA
TAAACGACGAAGTCGCCAAGGAAATGTTAAAGGCGCAACGTGAATTTTTTTTAAAAGAGC
AGATGAAGGCAATTCAAAAAGAGCTGGGTAAAGACGAACCCCATATGGCGGAATTCATCA
AACTGGAAGAAAATATCAAAAAGGCGGAAATGCCAAAGGAGGTAGAACTTGTTGCCACCA
AAGAATTGGAGCGGTTAAGGGATATAAATCCCGCATCACCGGAGTATACCGTCTCACGCA
CATACCTCGACTACCTTATCAATATCCCCTGGAATAAGAAAACGGTAGATAATCTCGATA
TTAACCAGGCGTCAAAAATTCTAGATGAAGACCACTATGACCTGAAAAAAGTGAAAGAAC
GCATACTCGAATTTCTCGCTGTGCACAAATTGAAAGAAAAATTAAAGGGACCGATCCTTT
GCTTTTGCGGCCCTCCTGGAACAGGCAAAACTTCGCTGGGCAAATCCATCGCACGTGCGC
TTGGCAGAAAGTTTATCCGCATCTCTCTGGGAGGAATAAGAGATGAAGCAGAAATCAGGG
GACACAGGCGCACCTACGTCGGCGCCCTTCCTGGTCGTATCATGCAGGAAATCTGCCGTG
CGGGAGCATGCAATCCGATATTCATGCTCGATGAAATAGATAAAATTGGCGAAGATTTCA
GAGGAGATCCGGCGTCTGCCTTGTTGGAAGTGCTGGACCCGGAGCAAAATTTCAGCTTCG
TTGATCATTATCTTGACGTGGCTTTTGACCTTTCCGATGTATTATTTATTACTACGGCAA
ACATCCTTGATACCGTCCATGTCGCATTAAGAGACCGTATGGAGGTGATATATCTTTCAG
GATACAGCGAGGATGAAAAACTGAAAATTGCACACCAGTTTCTCATTCCGAAGCAAATGA
AAGAAAACGGCCTGGAAAAATATCCTGTAGACTTTCAGGATGCTGCAATAACCAAAATTG
TTCTGGAATATACACGGGAGGCTGGTTTAAGAAATTTAGAAAGGGAAATTGCTTCGATCT
GCAGAAAAATCGCAAAAGAAATCGTGGGAGAAGCTCAGGTCACAAAAATTATACTCCCGG
AAACGGTTGAAAAATTTCTTGGCCCACGAAAATTCTTTTACCAGGTAACCGAGGAAGAAG
ATAAAATTGGAGTGGTCACAGGCCTTGCGTGGACTGAAACAGGCGGCGACATTATTTTCA
TAGAGGTATCCAGGATGCGGGGCGAAAAACAACTCACCCTCACCGGTTTACTGGGTGATA
TCATGCAGGAGTCCGCCATCGCCTCGCTCAGCTATATTCGTAGTAATGCGAAACGACTGG
GCATCGACGAAACCTTCTATGACACATCGGAAATACATATCCATGTACCTTCTGGGGCAA
TACCAAAGGATGGCCCGTCAGCAGGCATTACCATGTGCATCGCACTTATCTCGCTGCTTA
CCTGCAGGCCTGCAAAAAGGGAGGTTGCACTCACAGGTGAGATTACTTTAACGGGTAACG
TGCTGCCTATAGGAGGGGTAAAGGAAAAGATCCTCGCCGCTATAAGGGCGGGAGTAAAAA
CAATTGTATTGCCATTGAAAAACAAAGACGATTTCGAAGAAATCAACAAGGAAATCCGGG
AAAAGATTCAATGCGTCTATATTGAAAAAATAGACGAGGCAATAGATGTAGTCCTTTCCC
AAAAACCTTAATGAAAGGCCTAAATCATGATTACTATAAACAACATCCTTTGCCCGGTGG
ATTATTCCATCTATTCGGAAAAAGCGCTGGCCTATGCAATAGAACTTGCAACAAAATTTC
AGGCAAAACTTTACCTGCTGCATGTATTGGATACACGATTTCTTGACGTAAATAACCCTG
AATTGCCCTACATCCCTGTTACTACAAATATTATAAACGAAGAAACGATTGATATGCTGA
AATCCAGGCTGCTTAAATCGGTAAACGAAGAAACACAAGGCAAGATATCCGTAGAAGCGG
TCGTTGTCCCGGGTGTTCCGTTTGCAGAAATTATCAGGACGGCAAAGGAGTACAATACGG
ATCTCATTGTGCTCGGCACTCATGGCAGAACAGGTTTGGCGCATGTCTTTATGGGCAGTG
TTGCGGAAAAAGTGGTGCGGAAAGCGTCCTGCCCGGTACTTACCATACGGCATCCGGAAC
ACGATTTTGTATCGCCGTAAAAATTCTTTTTATCTGGCACAACACGGCTGCGCTGCAACC
AAAAATTTTTACACAACAACAATGTAAAATCAATCTTACTATCATGCTTAAATACAAATT
AATAGATCATACTGCAGACATCGGTATTGATATCTTCGGAGATACAATGCCGCAATTATT
CTCAAATGCCGCATTCGCCATGTTTGATATAATCGCCGATCTCTCCACTGTCGAAAAAAA
AGATACACGTATCATTGCTGTGGATGGAATTGACAAAGAACAATTGCTCGTAAACTGGCT
GAGCGAATTATTATATTTGCATGAAATAAAAAATATGCTGTTTAAAGAATTTTACATTAA
CGATATGAATGACCTTCAGTTAAAGGCAACAATACATGGCGAACTATTGGATGAAAAGAG
GCACGTTATTAAAACAGCGATAAAGGCAGTAACCCATCATAATCTGGTAATAAAACAAGA
AAACAGCCGCTGGAGAGCACGTGTTATTTTCGATTTATAGCCAGATAAATCTGCTCTTAA
AACCAGAGTAAGCTTCAATTATTATCATTAAAAGAAAAACCGGAGATATTATGAATGAAC
GCAACTACAAAATACAAAAGATAGATGATTACCGTTGGCGTATTCTCAGAGAAGGAAAGA
TGCACGTGGATGGCATCGTATATGCCGACGAATCGATGATGAAGGAAATACAAAAAGACG
AAAGTCTGCAACAGGTAATAAATGTCGCATGTCTACCTGGAATAGTTGGTCATTCACTTG
GAATGCCCGATATTCATTGGGGATACGGCTTCCCCATCGGTGGTGTGGCTGCGTTTGATA
TGGAGGATGGCGTGGTATCCCCTGGAGGAGTAGGCTACGACATTAACTGCGGGGTAAGAT
TGCTCAAAACGGGATTGTGTCGAGTGGAGATTTCCGGCAAACTGGAGTCCATTGTTGATA
GCCTGTTTGTCAACATTCCCTCCGGCGTGGGGTCGCATCGCAAGGATTTGAAACTATCAC
AACATGAAGTAAAAAATGTACTCAAAAACGGCGCACAATGGGCGGTTTCTCACGGCTATG
GATCAAAAGAAGATTTAGAACATATCGAAGAAAAGGGATGCATCTTTGGAGCAGATCCGG
AACTGGTTTCCACCAGGGCAATTGAGCGGGGGCTGGCACAGTTAGGCACCCTCGGTTCCG
GCAACCACTTTGTCGAAGTTGGCTACGTATCGGAGATTTTCGACGAAAAAATTGCCCGCA
CGTTAGGGCTCGAAAAGGACGGTATTACTATTATGATACACACGGGGTCCAGGGGATTGG
GTTATCAGGTGTGTGATGACTTTATTAAAGTAATGATTAGAGCATCCGGAAAATATAATA
TTGAACTGCCTGACCGGCAGCTATGCTGCGCTCCGATTAATTCTCCGGAAGGGCGGGATT
ACTTTGCAGCAATGGCCTGTGCAGCCAATTATGCCTTTGCCAACCGGCAGATGATTACCC
ACTGGGTTAGGGAATCCTTTGAGAGGGCATTGCACGTAAGTCCTAAGGAATCCAGGATAT
CGCTGGTGTATGATGCCTGTCACAATATCGCCAAATTTGAAGACCATCTCGTGAATGGGC
AGAAAAAGCGGCTGTGTGTTCACCGGAAAGGCGCTACCCGCGCATTTCCTCCAAACCACC
CCGACACTCCTGCCGCATACAAAGCAGTAGGCCAGCCGGTATTCATACCGGGCGACATGG
GACGTTGTTCCTATGTGCTTGTCGGCACGGAGAAGGCATATTCCGATACCTTCGGCAGTA
CGTGTCACGGGGCGGGGCGGGTCATGAGCAGAAATCAGGCTACAAAGGTGGCCAAGGGCC
GGAGTATCGCACAGGAACTGAAAGAAAAAGGGATACTCGTCCGCGCAGACAGCCGCGCTA
CTCTGGAGGAGGAACTATCTGATGCATACAAGGATGTGACGAAGGTAGTGGATGTCGTGC
AACACGCAGGCATCAGCAAGAAAGTTGCGCAGTTGAAACCGTTGTGTGTTATCAAAGGAT
GATTATTCCGGAGTAGCAAAATATTTTCCACAAAACGATAGAAGACCATTATAAAAATGG
CACAATACGGAGAATGTATTATGCAGGGAAAACTTATCGTTATTACCGGTATTGACGGAA
GCGGCAAAACGGTTCAAACAAAACTTCTTTACGAAAGATTGCTTAAAGAGGGATATCCCG
TGGCGACTATCGATTTCCCCCAATACGGCAAGACCTTCTTTGCCGAAATGGTTGCAAAAT
ATTTAAGGGGTAGCTTCGGCGCAGCGGATGCTGTAAGCCCGTACCTTGCCTCTATCCTTT
ACGCAGGGGATCGCTTTGAAAAAAAAGATCAGATACAGACATGGATTGATGCAGGGAAAA
TAATTATATCGAACCGGTATGTGTGTGATAATATGGCTCATCAGGGTGGAAAAATAAAGA
ATTCGGAAGAAAGGGCACAATTCTTCCAATGGTTGGACCAACTGGAACATACAGTTTTTG
GAATCCCACGTCCGCATCTCAGTATACTGCTTTATGTACCTGCAGAAATTGCCTATTTCC
TTGTAGAAAAGAAAGGGCAACGCGAATATCTTGCCGGTGCAAAAAAAGACATCCACGAAG
AAGATATGCATCATATGAAATCCGCACAGGAAACTTTTATAGAAATTGCAAAGGGGAAAC
CTAATTGGAAAACCGTTGATTGCACAAAAAACAACACCTTATTGCCGGAGCATGTCATTG
CAGATACGATTTGGCAGGCAGTTGCGAAGATTCTTCCTTAAATGACGGCAAGAGGGAAAT
CATTGCATTTCACCGTATGGGTAATAGTTGGTAACACTTTAGTTTTTTGAGAAATCCTTA
TAATTTCAAAATGAGCGATAAACAAACAATATCGTTTCGAAAAGAAAAAGATTATCTGGG
CGAGATGAAAATACCTGCGAATGCCTATTATGGCGTACAAACAGCAAGGGCTATCGAAAA
CTTTCCAATTAGTGACAGTACGTCCCAGCCAATTTTTACCACTGCAATTGTTTACGTCAA
AAAGGCCGCTGCCATGGTAAATAGCGAAACAGGGCGCCTTGACAGAAAAATTGGCGAGGC
GATTACTGAAGCATGCGACCGCATATTGAAAGGCGAGTTTCAGGAACAGTTTTGTGTTGA
TGTTTATCAGGCAGGGGCAGGGACATCACACCATATGAATGTGAATGAAGTAATTGCCAA
TATTGCGATTGAAATGCTGGGCGGGGAAAAAGGCGACTACTCTCTTGTTCATCCAAATGA
CCACGTAAACTGCGGACAATCCACAAATGATGTATATCCCACCGCCATGCGCATAGCCGC
GTTGCTTTCATCAAGAAAACTGATTGCAAATGTATCTGATTTAACGGATTCATTTGACCT
TAAAGCAAAGGCATTTGACACTATTGTGAAATCAGGCCGCACACACCTGCAGGACGCTGT
TCCCATTCGTCTGGGGCAGGAATTTTCCGGGTATAAAGAATCTTTGCGGAAAGCAAACAT
GGGTATTGAAAAGGCAGGTGAATCATTGAAGGAATCAGGCATAGGGGGAAGCGCTGCGGG
TACCGGCATCAATACACCTCCAGGGTATATACCGAAGATGATTGAATATCTGAGAGAGAT
TACCGGACTTGATATTGTCGCATCAAAAAACCGTTTTGAAGCCATGCAAAGCAACAGGCC
GTTTGTGGAATTTTCCGGGGCGCTTCGCGCTTTGTCCGTGGAGCTGATACGCATCGCTAA
TGATTTGCGGCTGATGAATTCCGGGCCAAATACGGGACTGGCGGAAATTAACCTGCCTGC
GGTACAACCCGGATCTTCTATTATGCCAGGCAAGGTCAATCCCGTTATTCCGGAAATGTT
AACGATGGTGTGTTTTTCAGTTATTGGCAACGACACATCAATCATGCTTGCAGCACAGGC
GGGTCAATTTGAATTAAACGTCATGATGCCGTTGATTCAGCATAAAATACTGGATTCTAT
TTTAATCCTTACAAACGCCGTGAAAGTGTTTGATGAAAAATGTGTGCGGGGGATTACCGT
AAATAAGGAGAAGTGTGAGGATTATGCAGTGAAAAGTTTGGGGATTGTTACGATATTAAA
CCCAATTATTGGTTATGCAAATGCTGCGGAAGTAGTGAAGGAGTCTATGAAAACCGGGCG
GTCTGTAAAGGAAATTATCCTCGAGAAAAAGATACTTACGAAAGCGCAGGTGGATACATT
ATTATCTCCCAAGTCTATGACCTAACCTTGCGGCGGAAGTATTAAAAAATGAGGAGTAAT
ATTATGACGAAAAAAACACCCTTTGATATCCGGTCACTATTGTTTTTTACTACAGACGAA
ACAGGTACATGATTATTATTTTAATGGGTGTATCGGGTTCCGGCAAGACAACAATCGGGC
GTATTCTTGCCGATGATCTTGGATGGACATTTTACGACGGCGATGATTATCATCCTCCTT
CAAATATTGAAAATCTTAAAAAGGGAATTGCCTTAACAGATGCAGAAAGAATGCCATGGT
TAGAGGTCTTGCAAAAAATCATTGAAAAAACAATAGCAAAGAAAGAGCATGCCGTTATTG
CCTGTTCTGCCCTCAAGCAATCATATCGCAGGTTTTTGGCAGATAAGCATGAATCTGTCC
GGTTTGTATATTTAAAAGGGGAACGGGAACTCATATGTCAAAGGTTAAATAGGCGGAAGG
GGCATTTTTTGAACGAAAACCTTCTTTTAAGCCAGTTTGAAACGTTGGAAGAACCGGAAG
ACGCCTTCGTTGTCGACATTATTCAATCCCCGGAAGCAATTGTTACCAGCATAAAAAAAG
AGTTTTTGTAATTCTTTTAGTGTTTTTTGATCTCATCTATACTCTTATGCTCTTTTTGGA
TTTTTCTGCAGATTTCTTCAAATTTTTCTTTATCTTCATCAGATATTTTTATTATCTGCC
AAACAACCCTCATATGCTCCGGAGTACACTTCGGAAAGTATACTTCATCCCAGCGAAAGA
CATTTACCCGGAGGAGCTTACACCATAAGATTTTTATTTGTATGTTATCAAACCGGGGAG
GGAATATAACGGTGAGATGGGTGCTGTTCAGCAAGTCGTTGTAAGATTTTGTGCAGGTGT
TATCGCATTGATTATGCCTGCATCAATGGGGTCATTATTAACGTGGATTATGGCCTTGGC
ATCCGGCATACTTATACTGTCGTGCGCACACCATTGACGTGGGTCGCAAACCGTATTGAT
TTTTTCCCTTAATTCTATAGGTGTAAAGGGAGATAAAAAATAATGCTGAATATCATTTTC
TTTCGAACCTGTGGAAGTCACAATAATAAAGGGCGTATCTTTGTTTATTTCCTCATTTTT
TAACTCTTTGAAAAGAGCAATGCCGTTTGCTTGTTTAAATTGCATACCGCAAATAATTAC
CTCGAATTTTTGTTCTTTAAATTTTTCCAAAGCTTCTGCTGCGGAAGGCGCCTCGATGAT
AACAACATCATTAAGCGCGGAGATAAGGTATGTTTTGAGTAATGTTCGCAATATCCTGGT
TTCGTGAACAATGAGTATTTTACGCATTCGCATGGCAGGCTTTCTTTCATTTAAATCCGG
GTAAATAACGCATCCTCAGGTATGAAGGTATGAAGTGAAGCCCGGCCTCATTGATAAATC
ATCTTAAAAAGCTTTGATGCAAGATGCTTGTTCATATTTTTAAGTACTTTATATTCCTCA
TATGCCATTAGCTTATTTTTTGTTTGCAAATATGCCATACCCAGATGAAAATGTACTTCC
GGAACATCCTTGTTAATACCAATGGCTTGCCAGTATGCCTCAATGGCGTCACGATGCCGC
TCAAGAGCCGTGTAGGCTAAACCAAGCATGAAATATGCCTCAAAAAATTGCGCATTGCTG
CGCACCGCATCAAGGAGAGATTCAACCGCCCCCTTATATTGTTTTTGCATAAAATATGCC
ATGCCAAGCTGGAAGTGCCCTTCCGGAAATTCCGGTTTCAAACGAACCGCCTGTTTCAGG
TTTTTTATTGCATCGGGATAATTGCCAAGCTTATTTTTACAGTAACCAATCTGAAAGTAT
GCATGGGCATAGTTCCTGTCTTTAGTTATTGCCTTTTCCAATAAGGAAATTGCCTTTTCA
TATTCTTCATTTCCGATAAGGAAAATTCCTTCCCCATAAAATGCCTCTTCGGAAATCTCC
CCCAAACCTCTCCTTTCAGAAAATGATTGCTCCTTTACCGGAACAAGGCTTTTAAGCCTT
TCGCAGGCAAGAGCGTAACCTTCCCCACCGGTAGAAATGAAGGCCATAATACCCACGGCT
TCACCATTCATATTTACCACAGGACTTCCAATGCAACTAAGCGGAAACGACGCCTTTATC
CTTATTATAGTTCCGAACAACGAAATTTCAGAAACCCCGGAGACAACTCCAGTCACCGCA
AAATGTCCTGAATCGAATGAATTATTTATCACCATGATTTGTTCATTTACACCGGGCAGG
ATCATGGTCAACGGCAAAGGAGACGCCCTGCTTTCAAAATTGTCGATTGCCAATTGCACA
AGGCCGCCTTCTTTATCCTCCGCAAGAATTTTTGTTACGGAATAGCTATTGCCCTGAAAG
TTTTTAACCCGAATACTATGCGCATCCATGAATACTTTACTATGGGTAATAATATCGCCT
CGCTCATTTATAATGAACCCACCCCCCTGATTAAACTCATTCCCGTCTTTATCGAAAGAC
GTGAGAGAAACAACCGCGGGTTTGATTTTATTCGTCAGGTAAGTAGCCGCATCCCGCGCC
ATTACACAGACAGAACCTCCCGCCACAGATACGAAAATTGCACCAAGTATAACGTTTTGA
AAGCATCTATTCATACACTTACCCCTTCCTGTTTTGGCAAAATATTGTGTGTTTCCTTAG
CAATCAGATACGATTTTTAGAAGTTTTTTGCGTTGCACTGTCCAAATACATAAAACGCAT
TGACTTGCGTATTCTCATGTAGTACCATACTTCCCAATAATGAATTGGATAGTGACGTGT
ATCGTCCGGTTATCAGGTGTCCGTCAGGGGAAAACAACATGGCCTGCCGGGTTACGTTTC
ACTTTACTTAGAATTTTCAAAATACAAAACTATTACCGTTTATCAACAGAAACCATAAAA
TAACCCCGGTATCCGATATGCATTTTATTAACAAAATACGAGGAATCAACGAAGAGGGAA
ACCGCCTTAAACGAATTGCAATAAAAGTGGCGGCCATACTCGCATCTCAGGCAATAGTTG
CTTTTTTATTTATGCTTTTTTTCACGGGCAAAACCAGCAGAGACAATAGCCGTCGCTTTG
CCGGTTATGACGCCAAAATAAGCGTGATGGAAGACATGGTTGACCATGCAACCCAAAAAC
ACAACAAAGACATTGCGGAACTCGCCAAATCAGTCGGCAAAATGGGCAGTATAAATCAAG
GCATATTGCAAACTATCAACACCTTATCGGAAGAATTCCGCAAAATGAAGCCGGTATCTG
AAGAAGCAAACATGTCTTCAGCGCAACTACAACAAGCGCAGGATAGCCAGTCACCCCAAA
CAGAAGAGACTTCCATTCTAACAGACGCCGCACCCCAAAATAACATGTGGAGTCTCCGGA
TAGTTACCCTGCAGAACATAGAAAAGAATAAAAAAGGCGCGGAAGAACTGATAGCATATC
TGCAAAGCAATGGCATCCATAAAGCAAGGATATATCAATACGGCAAGCTATTGTCGGTGG
ACGTTGGTGATTTTGCCGATGTTTCTACGGATGAGGCAAAAAAACTTAGGGAAAAGATCA
GAGGCATCAACTATAAAGGGAGTACCTTTAAAGATGCCTACTTCGTTCAGTACTGATAAA
AACGCAAACTGCAAAAAATCAGCCCCACAGGCAAATGCATTTTAATACTCCACTGGTTTT
CTCGATATCTTCAATCGTCCACGATTCGTCTTACTTTCCAAACGCTTTTCCTTTGCAGCT
TTTTTAGGTTTCGTGGGCTTCCGTTTTTTTTGCACAATAACCGCACTTTTTATAAAATCC
CGCAGCCGGTTGAGCGCATCCTCTTTATTTTTGTCCTGGCTGCGATATTTCTGCGCCTTG
ATAACGATCACCCCTTCTCCTGAAATACGGCGGTCACTCAGCGATAAAAGCCTTTCTTTA
TAAAAATCAGGCAACGACGACGCATTGATATCGAAGCGCAACTGAACAGCAGTGGCAACC
TTGTTGACATGCTGCCCTCCCGCACCCTGCGCACGAATTGGGTGCATCGATATTTCGTCT
ATCGGAATGGTTACCTTATTGGATATTTTTACCATATAGTATTACACTTACCTTTAAAAC
TCATTTATTACTATCACACCAACAGACCCGAAGCGGTTCATGTCTGGAAGTTCACGCGCC
GCATCCTCAAGGCCGATTGTTTTTCCAATCAATTTTTCCGGACGTAATTTCCCTTCGCAA
ACCATCTCCAACATAGCGCCGTATTCATGCGCCTGCATTCCATGACATCCCAGTATTTCG
AGTTCATTTGCGATCACCTTGTCCATGGGTATAGGGGGATGCCGGTGTTCCGCCAGCATC
AGTCCGACCTGGAGATGTTTCCCCCGTTTTCTTAAAGTAGCTATTGAATTAAAGCATGTA
TTTGAACTTCCAAGCGCATCGACAGAAACATGCACCCCGCCTTTTGTTATGTCCAATATA
GCTCCTGCCACATCCTCCACCTCCCCGGCATTCACCAACGCAACAGCTCCAACCGATCCG
GCAAAATCAAGTTTCTCTTTTTGTATATCAACCGCCACAACATTCGCCCCCAGGGCGCTT
GCAATCATAATTGCCGACAAACCAACGCCTCCGCATCCATGCACAGCAACCCACTGCCCG
GCTGAAACCTTCCCCTGTGCAACAATTGCGCGAAACGAAGTGCTGAAGCGGCATCCGAGG
CTCGCCGCGGTTACGAAATCAATATCTTCCGGTAACTGTACTAAATTAACATCTGCATAA
TCGATTGCCACGTACTGCGCAAAAGAACCCCAATGGGTGAATCCCGGCTGAGACTGACGG
TCACAAACCTGATGATTCCCAGAAGCGCATTGCGGGCATGCACCGCATCCGCACACAAAC
GGAAGGGTCACCCTGTCTCCCTTCTTCCACAGTGACACTTCCTTCCCGGTTTCTTCAACA
ACACCTGCAATTTCGTGTCCGGGAACATGTGGCAAACGAATGCAGGGATCGTGTCCCATC
CATCCATGCCAGTCACTCCGGCACATTCCGGTAGCTCCCACGCGAATCACCACGCCGGTT
TTCTCAGGCGCTGGATCAGGCACCTCTTGAATAGTCAATGGTTGAGCAAATTTTTCATAT
ACTGCCACTCTCATAAGATGCCCTTATTTTATAATAACACGGTATCAATTTTTTGGGAAT
ACGTACAGTCGGCAAATTGTGGATTGCTACTGTAGACTGTAGAAATTATTATAAAAACCT
CAACTTATTGAGAAGTTACATTTTACGCTATTGTTTTTCCGCTTACCAGAGCCGCTTTAA
GTTTTTGGCGTCGGCTTAAGCGCGTAGTTAAGGCATAACTGTTGATATAGAAACTCTGGC
GCAAAATCGGCTCCGTACGAAACAACCCTTACAGGGTTCCAAAGTAGAACATGGCAAACA
CAATACCAAGAAAAATGGGGGGTATTCCTGATTTTTTGTAACTTTTGCCATGTTTTAATG
AAACGTTGCCGTAGTGTTAACCCTGACATGGTTCTGAACCCTGTCAGGGTTGTGTCGTCC
TGACCCCTCTGAACGGTTACAAAAAAGAACTATTCAGCGTAATCTATTAAACTACCGAAG
CACAACTCGTTCTCAAATCTTGTCCTGAACATAGTGAAGTATCTGTTTGGGAACGTAATG
GCAATGGAAACTACATTCGCGGGTTCAGATTTGTAACCTGAACCCGCCTGGAGTCGTGTA
ATGTTTACGCTTAATAGTTGCACAAAAAATCGGGAATGCGGCCGGTATAGTAAACGGGGA
GACGCTTGCAATGCGTCTCTATAAAAATATTGAAATTCCTAAACATAAATTTAAAGTAAC
TTCCCGGCATTTTTTGCCAGAAACCTTCCCATTTCTTCTGACGTCACTGCTTTACTGCAA
AGATAGCCCTGGAATTCATCGCATTGCAGCCCCTGGAGAAATTCAAATTGTTCATCTGTC
TCTACGCCCTCAGCAATTACCGTAAGTTGAAGACTTTTTGCCATGGCGATAACTGCTTTT
ACAATCGCTGAATTAGTCGGGTCTTTATGTAGGTTATGAATAAATGTCATGCCAATTTTG
AGTTTTTGTATAGGGAATTTACTGAGATAGCTTAAAGAGGAAAAGCCCGTACCAAAATCA
TCAATAGTGATCTGAATCCCGAGGCTTTTCAATTTATTCAGTTTGTAAATGGTGGTTTGC
AGGTTTTGGATGGCAATACCTTCCGTGATCTCAAGATCAAGGGCATCGGGAGACATACGG
GTATCATGTAAGACGTTATTCACAAAATCTATCAGGTTTTCGCGTCCAAAAGTATGTCCT
GAAATGTTTACCGCTATGGGTACGGAAGGGAGGCCGGCTCTTTGCCATGCCATGTTCTGT
TTGCAGGCCGTGTGCAACACCCAGAAATCGATAGGCACGATTTGCCCGGTGTCTTCCGCC
AATGGTATAAATTCTGCGGGGGAAATCAATCCTTTTTTAGGATGTTTCCAACGCAAAAGG
CTTCCATGCCAACCAATCGCCCTGTAGCAATATTCACCTGCGGCTGATAGTATAAAACCA
GCTCCCTGTTCTCCAGGGCACGGCGCAGGTACATTTCTTCGAGGAGCTGCTCGTAGGCTT
TTTCCTGCACAGTTGAGGAGTAAAAATGATAGTTGTCCCTGCCGCTTTCCTTTGAAATGT
ACATGGCGGAATCGGCATTTTTCAGCAATGCTTCCGCTGTTGTGCCGTCACCCGGATACA
GGGCGATTCCAATACTGGCGCTAATGCAGAGATCATGGTCGTCTATGATTACCGGCTCTT
TTAATTTCTTTAAAATTCTCTGTGTGACGTCATTTGCATCTTCCATCCTGGAAATTTCCG
TCAATAATAGCACAAATTCGTCTCCTCCCTGACGGCTGACCGTATCTTCTTCGCGTATGC
AGCTTTTTAATCTGTCTGCGATTATCTTCAGGAGGCGGTCTCCTGTGCTATGCCCCAGTG
TATCGTTGACTTTTTTGAATCTGTCGATATCAATGAATGCCACTGCCAGCATTTGTTGTT
TGCGATGAGCGTGTATTATTGCCATATTAAGACGGTCGTGAAATAATTCCCTGTTTGGCA
AAGCAGTCAGTGAATCGTAGTACGCCAGATAATGGATTCTTTCTTCCGCCTGTTTATGCT
CTGTGATATCTTCCATAATTGCGAGATAATGGGAAATAAATCCTTCATTGCTTTTGATAG
CGGAAAGAGACAGTGATGTCCAAAAGAGTTCTCCGTGTTTTTTCCTGCTGGAAAATGCTT
CCTTCCATTCTCCTTTCGAGGTGATTGCTTTCCACAACGTTTTATCCGCCATGGATAAAG
ATTCACCGCCGGGCTGTATGATGTCTATCAGATTTTTTCCCAGAACTTCTTCCGGTTCAA
AGCCGGTCACTTTGCAGAACTTCGGGTTAATATAGTCAATGCGGCCATCCGTATCGGTGA
CGGCAATCATTGCCGGGCTTTGTTCAACGGCAAGGGACAACGTACAGATCATTTCCTCCG
CGTGTTTACTCCCGGTAATATCTCTTATTACGCCGACGGTTCCGACGAATCGCTTATCGT
TCTTCATAATATCGGAGTCGTAATGTCCTGTAGCGGCAACCTCAATGATCTTTTCATGCT
TTTTGGGCCATTTTATAATCTGAATGGTGTATTCCATGTACTCCGGGGATTTCTTTGATT
TTACCCGTATCTGCAAACCTGTGGTTTTTCTTTGTCCGGTTCTTCGTTCGTCAAACAATT
TAGGCGTGGTTTTGTAGTCGCTTGTCTTTCCTGAATATTCTGACAGCACTTCGGAGCGAC
TTACTTTTTTCAAGTCATCAGGGTGTATCAGTTCACTAAAATGTTTGCCGATGAGTTCGT
CAGGCTCATAGCCAAAGACCTGCACGGCTTCATTTATGAAGGTAAAATAGCCGTTTGCGT
CAATTCTATAGATAATATCGGGCAGTATTTCCACAAGTCGTTTATAGCGCTGTTTTCCGT
CCTGCAGTTCCAGTTCGATCTGCTTACGTTCCATGGAATAGCGCATGGTGCGGGCAAGTG
AATCTCCGTCTATTTTCCCTTTAATCAGGTAGTCCTGCGCACCCTTCTTCAATGCTTCAA
CTGCGACCTCTTCATCGCCAAGTCCGCTTAACACAACAATTGGCGTTCTTGAAGCATGTG
CTTGTATTGAACAGAATGTTTTTAATCCCTGGCTGTCAGGCAGTGAAAGGTCCAGGAGAA
TAACGTCTATAAAATCATTTTCCAGTTTCTGCAATGCGGAAGAAAGGCGGTAGGCGCACT
CAAGGCTGAAGGATACGCTTTGTATATCATCCAGCATTTCCCTAACCAGGTATACGTCGC
CAGGGTTGTCTTCTACCAAAAGCACCTTTATTTCATTTTTCATAACAATAGCATCTCTTT
TATTCTGCGGGGAGTTTCACAATACTAAACCAAAAATTATGGACAGCCTGCACAATCTTT
ATGAATTCATCAAAATCAACAGGTTTGGTTACGTAACAGTTCGCATGGAGGCCATACGAC
TTAAGTATATCTTCCTCGTTGCTTGATGTGGTCAGGATTACAATAGGAATTAATTTCAGT
TTTTCATCAGTTTTAATTTCTGCAAGCACCTCGCGGCCATCCTTTTTTGGCAAATTCAAA
TCCAGCAGGATGATATCGGGCCTTGTTGCATCAGCGTATTTACCTTCCTTGCGGAGGCAT
CTCATCGCCTCAACACCGTCGGTAACTACCGTGAGATTATTGTACAACTTGCTTTCTTCG
AGGGCTTCCTGCGTAAGGCGAACATCGCCCGGATTATCTTCCACCAGCAGAATTTCAACA
GGCCTGATATTTGATAAAGTATGCATATATGAATCATCTCCATAAATTAGGCTGCCTTTA
GCAGCGACTTTATTCTGTTATTGATGTCAATGTAGAGATGCATGCAATGCGTCTCTACAT
TAACATTGAAATTCCTACGCTGTCATCGCCAGAACCAAACAATCACGAGATAAAAAATAC
GAAGCACGAAACAAATTCCAAAATACAAAATCCCAATGAACAAAACCGTAACACTTTAGT
TTTTTAAAAAACCGGGTTTTTAAATATTTGAAAATTGAAATTTAGAATTTCGGATTTTAC
CATTAAATATTTTGCCAAAAAGCACGCACTGGCGAATGGAAGTGTGCAAAGAAATTACCA
GTAAGGTACTATCCTTTGAATTAATTTCTTACGGGCAGTGAGAAATAAAATGTAGCGCCT
TTCCCCGGCTCTGATTTTAACCATATCCGTCCGGAATGGCGTTCAACGATCTTTTTGCAA
ATGGAAAGCCCTATCCCGGATCCTGGATAGTCTTCTTTGCCATGCAATCTCTGGAAAACA
ATGAATATGCGATCGTAATACTGCGGGTCTATTCCGATACCATTGTCGCTGACAGAGAAT
ATCCATTCACTCTCTTTTTTCTCTGCAGAAATATGTACACGCGGAGGCGCTTCGCCGCGG
AATTTAAGGCGTTGCCAATAAGATTCTGAAATAATTGTGTGAGCTGAGATGGATCGGCCA
TTACAACCGGCAAGTGATCCTGGGTTATTGCAGCCCCACTTTCCTCAATGGCTATTTTAA
GGTTTTTGGCAACACGGTTAAACACCTCCGTGCAATTAACAGGTTCAAAATTCCTGCATC
GGGAAGTCACACGCGAATATGCCAGCAGGTCATTAATGAGCTGTTGCATCCTCATTGCGC
CGTCCACTGCAAAGGCAATGTATTCGTTGGCATTGGAATCAAGTTTGTCTTTATAACGGC
GCTCCAGTAGTTTGGTATAACTGGTAATCATACGCAGCGGTTCCTGCAGGTCATGCGATG
CGACATAGGCAAATTGCTGAAGTTCTGCGTTGGAACGGGACAATTCTTCCATAGAGTGTA
TCAATTTCTGTTCCGCCCATTTGCGCTCGGTAATATCGCGGATAATGCCAATAAAGGTAA
AATATTCATCCAGGCGGGCATCTCCTATCGTTAATTCTATAGGGAAAGCCGTTCCGTCTT
TTCGCAGTGCTTCCAGTTCGATAGGCCCTGTGCCAAGTATTCTGGCCTTTCCCGTGTTCA
AATATCTTTTTAACCCATCTTCATGTTTTTTGCGGTATGATTCCGGCATTAGCATAATAA
CGTTTTCGCCAACAACCTCTTCTTTTTTATAACCAAACATCTTTTCTGCGGCAGGATTAA
ATAGTTCAACAACGCCCTGTTCATCGATGGCAATAAGGCGTCCGCCGTGTTTTTGACAAA
CGCATTGAAGCGTACTTCTTTACGCTTGCGTTCAGTGATTTCTCTTTGAATTGCAACGAA
ATGGGTAATGGCCCCTTCTTCGTTCTTCATTGGGGAAATGGTTGCAAAGACCCAATAATA
TTCTCCGGTCTTTTTCCGGTTGTGGAATTCCCCCTCCCATTCGTTTCCGGAGACAATGGT
TTCCCAGAGCTGTTTGTACTGTCCCTGAGGGGTTTCTCCGGATTTTAATATGCGTGGATT
TTTTCCAATGGCCTCTTCTTTGGCATATCCGGTTATTTTAACAAAGGCAGGATTGACATA
TTGGATACAGCCCTTTACGTCGGTAACGATAACGGATCTTGAGCCATGTTCTATGCTATG
TATGAGCATGGAAAGATGTTGCTTGTTAAGACCGTGCAAGCCATCTTCAAATAATGTAGT
CATTTTAGTTATCTTCTTTTTCTCTATGGATTCTTCATAATCAGTACACCGGTTGACAAC
TTTTTATCTGCATCGAAAATCTTTATTAATCGGGCGTTTATTTTTACCGGCGTTTGTCCT
TTGGAAATGGATATCTGAAAATTTGTGTCTTTTTCCTGTGCGTTGGCAAGCGTATCAACG
GGCGTTGTCAGCTCCATTTGAGAGAGGCAGGCAAGCATGTCCTTTTGCTCCGTTCCTGGG
ATTTGCAATAGTTGCTGTGCGGTTTGATTAATATTTTTAATTTCCCACTGACCGTTGACC
ACAACAACGCCTTCATCTATATTTGCCAGTATTATGTTGAGTACTTCAGATTCATCCTCC
CTGCCTGCCACAGTTCTCGGACGAAGCAATGATTTTACCCTTGCAAGGAGTTCTGTTTTG
TTGAAGGGCTTGCTGATAAAATCATCCGCACCTGCCTCAATCCCCTTAATGCGGTCGTCC
ATTTCATGCAAAGCGGTAATCATTATTATCGGGATGTTTTTTGTGGCCTCATCCGCGCGT
AATTTTTTACAAACTTCGTATCCGGTAATCTTAGGCATCATTATGTCAAGCAAAATTAAA
TCGGGGTTTTCCGTTCTTGCCTTGTTTAAAGCCTCTTCTCCGTCATATGCTTCGATTACT
TCATATTTGAATGCTGTTAAAATAACCCTCAGCAGTTTGACATTTTGTGTTATATCATCG
GCTACCAGTATTTTTGCCATAGAATACCCGTGTTCTCTTTCTGATAAAAGTAATGCCTGT
CAAAATACAGGAATAGCAACTACAAAGTCCTTTTTTCTGTGTTCTGAACAGACTATTTAT
TTTTTTAAATATTTTTCTATAGTAAGAGGCAATTCTCTTGTATCAATAGGTTTGCTCATA
TATGCGTCACAACCCGTATCCAGTATCTTTTGTTGGTCCCCCTTCATTGCATGGGCAGTT
ACCGCTATTATGGGAATATCTTTTTTACCGGCATCGGCTTTGATTTGCCGTATCAGTGTC
AGCCCGTCAATCCCTGGAAGTTGTATGTCCATAAGAATGATATCCGGTATTTGTTCTTTC
AACAAACTTAATGCTTCCTCGCCGGTAGTTGCTTCGATGACATTATATCCCTTTGCTTTA
AGCACGACGCGTATCAATTTTCTGTTTTTTTCATTATCTTCTACTACCATTACGTTTTTA
TTCGACATTCATTGTCCCCTTCCCGATATATCGGTTGTATAGTAATTTTCTTTCGAAAAT
GAATTTGGCTGTTTAAAAATAAAATTTTTCATGCCCTTTTGTGAGCCTTCGACTAGTGGA
AGTTTTATCTCCCCTTGTGAGCAACGGCTTATGGATGTTTCATTTTATTATAGGGGTACC
ACTATCCTTTATGGTGGGTTTGCTCTATTTTCCTGATTGCCATAAGGAGATCCTCCTCAG
TATGACTTCCCTTTTGAATTAAGGCCAGTATGTTGCCGTTTAATTCTTTTTTCTCTTCCG
GGGTAATATCCTTTGCGGAGCAAATAATAATAGGGATTTCTTTTGCAACCGGATGTGCTT
TTAATATTTCTATGACTTCAAATCCGCTCATGCCCGGCATCATCAGGTCCAGGATGATAA
TATCAGGGTGCTTTTCTAAAGCGAGGTTGATGCCTGCTTCGCCGCTGTACGCCTTTAAAA
CATCACACCCCTTTTCTTTTAGAATAGTGGTTATATGTTTGACCGCCTTCTCGTCATCGT
CCACCACGAGAATTTTCACTGGTTCTTCTTTTGTTTTTAAGGTATTGGCAACCGCATTTA
CTGCATCTACTAGCTGTTTTCTGCCTACAGGTTTTATCAGATATTCAGCAGCACCCAGAC
TGTACCCAAGTTCTTTGTTGTCAAAGATTGAAACGATTATTACCGGTATGTGAGCGGTAT
CTTTATCGCCCTTCAGTTTAGAAATGACTTCCCATCCGTCAATTCCCGGCAGCAAAATGT
CAAGCGTAATCAGGAACGGGTTGCATTGTTTCGCCTTTTCAACTGCACCTACTCCGTCTG
CCGTTACAACGACGTTATATCCGGCATTCGTTAAATATAAGGTAAGGAGATTGGCAGACA
TACGATTATCTTCTATAACGAGAATAGTTTTTTTTCCTTTTGTTACTACCGGGGACAGCT
TATGCACATGTGTTCCTTCATCCCCTACCTCCTCGCCGCATATGGGACATACCGTAGCCA
TCTCATCCTCCGGATGCAGGATTCTTTGAGATTTTGTTACTGGAATCGTAAAATAAAAAG
TACTCCCTTTCCCATATTCACTTTTGAGCCAAATCTTTCCCCCGTGCATCTCAACAATCC
TCCTGGTTAAAGCAAGTCCCAACCCTGTGCCTTCATATTTTCTTGAAAACGAGCTGTCTG
CCTGCCAGAATTCTTTAAACACTTTTTCACGGTCCTCGGGTTTTATCCCTATGCCTGAAT
CAGACACGGAAACCTGCATTTTTCCGTCCACAATAGCTGCATTTGTTGTAATTGTACCAT
TCTGCGGCGTGAATTTTATGGAGTTTGAGAGAAGGTTGTATAATATCTGTTTAAATTTCA
CCCGGTCTGCTTCAATATCTTTCACATCTTCTTGTATAACCGTTTTTAACTGAAGCTGCT
TCTTTTTGGCCAGGCCTTTTAAAATAGTATAGACATCCTCGATGGCGTCGGATACAAGAA
ATGATTCATACTGCAGTTCCATCTTGCCGGCTTCGATTTTTGACAAATCCAGTATATCGT
TAATCATTTGCAGAAGATGTCTCCCGCTGCTGTGGATGTCCTTAACAAAATCTTCCTGCT
CGGCATTTAACTCTCCGCAGAGTTTATCTTTCAGCACCTCCGCAAATCCGATTATTGCGT
TAAGAGGGGTACGGAGTTCGTGAGACATATTGGCTAAAAACTCTGATTTCATCCTGTTCG
CACGCTTCAGCGCAGAGACCGCCTTTTGTAAATGTTCTGTTTTCTCAGTAATACGCTGCT
CCAGCATAGCATACGATGACCTCAACTTGTCCGACATGTCATTAAAAGCTTCTCCCAACT
GCCCGACTTCATCATTGGTTGAAATTTCTACCCTTGTTGTTAAATCGCCGGTTTTTTTAA
TGGCCGTGGCGGCGGCAGTTAATTTTTCTATAGGCTTCAGGAATTTGTTTGTAGTGAAAA
ATATAATGACCACTACCAGTAAAATGCTTGCCGTTCCAATAATAATGAAAAATATAATAG
CCGCGGCATACCGCTGTTCAGCTATTTCCTTTGGTATAATGACGCTGAACGCCCCCCTTA
TTTCTCCCAGTTGGTAATCATAGCCCGCATCATAATAATCCCGCACAACCGGTGGTGCCT
TTTCTCTTGGCCCGTGACAAAGAAGGCAGTCTTTTGTTACATATAGCGGATATAGGTAAC
GTTCTACTCTTTTTCCATCAAAAACATCGTCTGCCCAGTATTCCTTAATAGTAGGGTCTT
CTTCCATTTTCCTGAGTATTTTTTCTTCGAAGAGATCGGGTTTGTTTTCTTCATTCCGGT
ATCTTAAGCTCGTCTGTTTAATGACATAACCCGTTTTTTCTGCAAAATTTTTACTGATGG
CGTTTGTGGCAACGGCAGGAATAAATTTTTTTGTTTGCTCGTTAAGTTCTATTTTATGCA
TGATGGAGGCAAGATAATTCCGTGTCGTTTCCAGTTGTATCACCAGCATTTTTGCCTTTC
CCCGGATTTCTTTTGTGAATTCCTGGCGTGTTTGCTTGTAGATAAAAAACCCCACGATAC
CGTTCAATGCGATCAGTAAAACTGCCAAAATGATTACCAGTTTATGTCTTATTTTCATGT
TTCTTTTTTAACGAGAATAGCCCCTAACGGACAACACTTTTCAAATCCTTCCTCAACATC
CCACGTGCCTGTTTTCTCCGGAACAAGCCTTGCCTTATCATTTACAAGTGCAATCGCATC
GCCGGCTCTTACTGCGCAAATTCCGCAGCCAACACATTTATTTTTGTCTATATTTACAGA
GATAGCCGCGCCATTTTTCTTTAAGATTACGTTATCGGCATACTGGCGGACATCTTGTTC
CTCAAAAGAAACAAGGTTCCCGGGCAGATGTTTTTTTATTTGCTGCCTGCCATCCCTTTC
ATGCAGAAATATTGATCTGCCACATTGCCCGCAGGTATGCAGTTCCTGTAATTTTTTCAG
GTAGTCCATGACTGTTTGAACGAGGGTGGCGTGGCTCCATGTTAAGGGTGAGACAGACAT
CGGCTCTCCGGTAAAGGGGTTAATTTGTTCCGCAAGCACGCCGGAAGGCAGTGCGCGTGA
AACAGCCCATTTTAAATAGTATATTGACCTATCAAGGTCTTTCACGGATTTTGTAATTGC
AATATAATACTGCGCCAGCCACATAGTGCAAATAATCCAGGGGTTCCCTGGAATTGAGTC
ATCATTGCCGGCACGCTGATAAAAATCCCTTTCGTATCGGGCAATTCCTCCTATTTCCGT
CTTTACCCACAAGACCTCTTCAATTGCCTTCATAGTGTTTTGTACTCTGACATCATCCGG
TGGGTAAGCGCCAAAGGCAAACAGCCCGTAAAGGCTTGCGTCAACAGTTTCGTCTATTTC
AAATCCACCTTCTTCTTTCGGAACTATCATGCGTAAAAACCGGTTAAGCTTTTCACTATA
AAGATATTGATCCATCGCTTTTCTAATTTTTTCAGCAGTCTGCCGGTATAGTTTTGTCTT
TTCCGTGTAATTGAATATTTCGGAGAGCCTGGACGCGGCCATCAGGCCTCCGTATACGGT
AGCTACTGTAAACGATAAAATACCGCGTCTTTCTTCCCAAAGATCATACGAAGGGAGGGG
CAATTCCGTTTCATCATCTCTGTAGCTTACAAGAAAATCTGCGGCCTTTTCAATAAACGA
ATGGTATAGCGGGCGTATTACATCGATTTTCCGATACATGTCATAATATTGCCCAATCGC
CCAGAGAAGAAGGGCTGTTTCGTCTTCCTGGATAGGCACATGTATTTCTTCTCCTCTTAC
CCAAGGGTGCCACGAACTGCCGAATGAACCGTCAGGGTTGTATTTGTGCAATAAAAAGCC
GTCTTCGACCATAACACTTGCACAAAAGTTGTACGGAGCAACCACGTTCGCACAAAAGTC
AAAAAACTTTCTGCAGACAGTGCTATAGCCAGCGCTCATGAGCGCATGGGCAACTAAAGC
ACCATCCCTTGGCCACATATAACTATAGGTATCTTTTGCGTATTGAAGGATATCCGAATC
ATTTGCAGCAATAATTGCCCCGCCGTTGTCGATCTGTGTTTTAAGCACCAACAAACTGCG
TTTAAAGAGATTAATTACTTCAGCCGGAAGGTTCCCATAATTAAATTCCTCTTTATTGAC
CCAATGTTTCCAGTAGCTTGCAGTACGGTCGAGTATGGCTTGCGGCTTTTCGCTTAAAAG
AATATTATTTAACAAATTTACTTCGGCATACGTCCTGCCGACGGCAATCCAATAGTATGC
AACCGATTCTCCGAAAGGAGGGATTTTCAGGGAAATGCCGATTGTCGAGTCTACAGATCC
CTGGGCAATTGGATTACCTCCCAGAATGCCGTCTTCCGCATCACGCCAGGTGCCTTCCGC
CCCCTGGTGCCGTTTTATGCCGGTAGCGTATTCGCGCACCCCCCACACGTCTCCGGCCGA
ACAGTTGATTAAAAAGTAACGGGGACCTTTATAATGAATGAGGCAGTTTTGTTTTGCGTC
GTAAAACACCGTATCGCCGATTTCATTTTCCATAACACTCAGATCCTGATGGAAAAAAAG
GCGTATTTCTCTTTCTGTTGGGGCGGAGTTTTTAATTATCATTTTCCGCAAATAAATATT
TTTCTCAAAATCAACTACATCATTACACATGAGTTGAAGGCGCAGCTTTTCATGACGGAG
GAACACAGCAGTCACCAACGTTTCATCAAGATACCCCAAAGAAATATTCCATTCTTTGGG
ATTAATCCATGAAAAACCTTCCTGTGTCCATAACCCAAACCGGCATGGATAACCCCTGGT
ATGGTTTTCTTTTCCAACATAAGGGAAGTAAAAATCCCGAACCGAATAGCTTGAATCGAA
GGTCACCAATAATGATCCGTTTCCAACGGGAATATCTCTGGGCATAGTTGCAAACCTTTT
AACTTTAGTGGTAATAGTTGATGGCAAAGAATCATTTTGCTCTTTGCCGGAAAAAACCGA
AAATACGTAACACTTTAGTCTTTTGAAAAATTCCAATACTAACGATGTTTGCCGCCCGAT
ATAGGGACGGCGGACATCCTTGCCTCTCGTTCTTGCGTTCTTGCGTTTTTCAAAAATCTA
AAGTGTCACGATTGTTTTATATTTCCCAGGGGATCTCCTCGTCTGAAAAAAAGAATTCCT
CGCCGGCAAGCATATCCAGCTCGGTCAAAGATTGATCTGCATGCATTTGTTCAGCGCTGG
CAAGGGTTTCAAATAATTTTTTTTCTTCCGGTGTTTTGGCGGTAAAAGCGGCATTTTTGT
AAAATTGGTATGCCTTATTTTCCGCCTTCGCAATAAGCCGTACAACATCAATGAGCGCTG
CATTGTCGTCAAGTTTTTGTACATCAAGTCTGTTTTCATGCGAAGTGGTACTTTCAGGAT
CAAATGTTTTTCCATATGCCTCTTCATACCAGGAAGTAACTATTTCTTCATGTTCTTGTT
CTGAGTCAGCCATCAGCTTTAAACGCTTTCTGGCATCTTCATTTTGTATTTGATCCCGCA
TTTTCAAATAAAATTTTTTAGATTTGTTTTCCTGCACAATAGCAGTTTCGAGTATTTTTT
TCAATACATCGCTTTTCTCATTTACCATTTTTCCCCCAAAATACAGAGTTAATTTGTCAG
GAGATCAAATACAATTGCAACAATTTGGTTTTTTGAAAAAGTAGGGGCGAAGCATTTGCC
CGTTTGGGTATGAACTTATTTATAACAAATGCTTCGCCTCTACATTATTGCGGCAAACAT
CGCTATTAATGGTTTTTTTCAAAAAACTGAGGCGTTGCTTACAATTATATTTTGCATCTT
AATTTTAATTGTTAGAAGTATACCATTTTAATGGATTTTTTTAAAAGATGAATTTTTTGA
GAAAAAAAATGCCCGTTAACAATAAAAAAGAAATGAAATGGTGGATACCGTAAAGTCCGT
GACCAGTATGGGAAGGTAATTCCAGGGACACTTTACTTTAATCCTGCGAACTAAAATCCA
GAACGGCTGAAGTGCCTTTTTTGGTAACTATTCAGCGTAAACGATACACGGCTCGTTCCC
AAACCTTGTACTGAACATAGTGAAGTATCTGTTTGGGAACGAGTTGCGCTCTGATCTCCG
GTAATTTAATAAATCGCGCCGGATAGTTACCTTTTTTGTCAAAAAGTGCCCAAGTGATTA
ATTATGATAATCGCGGAAGTGGATATGATATGGTCACTGTTTTTCAGGGAATTTATTTGG
AATGCTAAACGAATACTTCTTTCGGATTTCGTGCTTGTTTAAACACTCGTTCCCAAGCTG
TAGCATTTGGGAACGAGTGCGAAAATCAGTTCGTCATTAGAATTTGTTTCGGATTTCATG
CTTGCCAGCTTAGGGGTGGGCAAACTATTATCAAGAAAGTACGTTTTTACAGAGTAATAC
TATATTACCACTCCAAATCTAAAAGAAATGGAGAAATTGATTTTATGGTGAAAATAAACA
GCCTATTTAATTAGTGGCAGGATATACACTTATACGGCGTTTCGTGTCAAATTTCACCAC
GCCTTCTATCATGGAAAAAATCGTATAATCTCTCCCAAGTCCCACATTTTTGCCTGGCCT
GAATTTAGTGCCGCATTGACGAACTATGATTGAGCCGGTTATCACGGATTGGCCGCCAAA
TTTTTTAATGCCTCTCATTTGGGGGTTGCTGTCTCTTCCATTCCTTGAAGAACCTTGTCC
TTTTTTATGTGCCATTTTTTTCTCCTCTTAAATTAACCATACGGGCAGACACGGACAAAC
ATGTTGTCCGCGCCACCCTGAAAAACTACGTTTATACAAAATGTACTTCCCGTGTATTAA
AATAGTATCTGCACTATTTCCCGGATTGCTACCCGGCAATTATCTCTTTTACCTTGATCT
TTGTGTATCTCTCACGATGTCCGCGTTTTCTCATAGACGCTTTTCTCCTTCGAAACTTTA
TCGTCACGCATTTTTTATCTTTTATTACACCTTTTACCTCCGCAACGACCTTTGCATTTG
CAGCGCTTCCAAATGTTGCATTTCCGGATTCATCTGAACAAACCAGCACATTGTCAAACT
CCAGATCATCTCCAACTTTGGCATCCGCCTTTAAATCAATACAAAACTGTTCTCCGGTTC
TCACCTTATATTGTTTGCCCCTGTCGTTTATAATAGCATACATCTCTTTATTTCTCCTCC
TTGTCTTAAAACTGAATTAAAAATTATACGGTAACGGGTTCACCCTTATTATCAAAATAA
CGAATATCTATTTTGCCATATTCATTTGCTGTATCGGTAAAAATAACTATTTTTTTGTTA
TACGCATCTTCAATCTCCGCCATTTGTTTTCTTTTCTGATTCTGTAAATAATCGACTACG
TCATTATTTGAAGTTATTTCAATCCTTACGACTTGAGGTAAATGTAAAGCAAATTTTACA
TCTCTCATGATATTTAAACACAGAGATTCTACTGTTTTTGCGTAGCCTGTTCCGCAGCAA
AATTTGCATTCTTCAAACAAAACGTCTCTCAGACTTGGCCGGATTCTCTGTCTGGTGATT
TCAATTGTACCAAATTTTGACATTTTCAGCATCTTTGTTCTTGCGCGATGCCTCTTCAAC
GAATCCGCAATTGCCTTCTCAACCGCCTGGATATGTTTTTCATTCCGCATATCGATAAAA
TCAATAACAATTACTCCCCCTAAATCCCGCAGTCTTATTTGGCGTGCAATTTCTTTTGCC
GCAATCATATTCGTCCTGAACGCCGTCTCTTCGGGATCGCATTTCCCTTTATATTTACCG
CTATTCACATCAATCGCAACTAATGCTTCTGTCTGTTCAAGAACGATTGATCCGCCATGC
AGCAACGGAATTTTTCGCGAGTTTATTTCTTCAATGGCATTTTCAATTCCAAAATTATGA
AATAATGGCTTCTCTTTGTTGTAGAATTTAAGCTGTTTTTCATATTTAGGCATTATTATC
CGCAGGAACTCTCGTGTTCTCTTAAAAACAGATTCTGAATCTACAATGATTTCATTTATA
TCCTGGCTAAATATATCACGAATTACGCGAATCACCAGGTCGCTTTCCTGATAAATTACG
CCTGGCGCGTCAATCTCTTTCGACTTTTTACAGATATTCTTCCATAGTTTCAACAGATAA
TGAAAATCTTTCTGTAGTTCTCTCTTTGTTTGTTGTACACCGGCGGTTCGAACTATAAAA
CCAATATTCTTCGGGGGATTTAAGCTTTCAAGGATTTTCTTTAACCTTTGTCTCTCTTCT
TCCTCGGTTATTTTCTTGGAAACGCCGTAACGCTTTACTTCCGGCATTAAAACCAGATAT
CTGCCCGGCAAACTTATATAGGTGGTCAAACTGGGTCCCTTTGTCCCAAGGCTTTCCTTT
GTTACCTGAACAAGTATCTCCTTACCTTGTTGCAAAACATCGCGTATCCGATGGTGTCTT
ACAGGGGGGGGATCCGCTTCTTCTCCCTGATTCTTTCCTTCTGACGGAACCAACACATCC
GAAGCATGGAGAAATCCGTTTTTTTTGAGCCCTATATCAACAAATGCCGCTTCCAGGTTT
GGTTCTATATTAACCACTCTTCCTTTGTAAATATTCCCTGCAATCTGCTCACGTGAGCTT
CTTTCAATATACAATTCCTCAAGAATGTTGTTTTCTAATATAGCGATACGACACTCTTCA
GGTTCAATCGCATTTATAAGCATCCTTGTTTTCGTTTTCGTTGTTTTTTCCATTCTTTAT
ACAGAAGAGATATCCACTTCCGTCCTGATAATTTCAAAAAGCTCGTTATTTATATCGACC
CCAAGGGCACTTACGACTTCTTCAGGCCTCGGCATACCATCCGGCGTCAATCGGAAAGTT
AAAAACAGGGCTTCGTTCTCCCGCCAGATTTTTTGAACAGAAGATCTGATTTCTACGGAT
TTTTGCACCTCTTTTTTCATGCGTTTTATTACGATAGAATGTTCATTCCAGAAATCTTCA
ATTTTTAAGGTTTGCAGAATATCTTTATTTTTAAAAATAATCTTATATGTCACATTATCA
ACAGCGCCTCTTTCCGATAGCGGTATCTGCCGGGCCGAAACAATGCGAATCCCTTCCGGC
AATTGCCTCCGGAACCGTTCCGCCAGTAACTCAAGCGGTTCATGATGGAGCAACTCCAAT
TCCAAAATTTCATCTTCTCCGCTCATGCCAACACCAAGCGCTAACGGCATGGATATTTTT
GGGTGAGGATTAAAACCTTTGGACATTGCGATGGGGATATTTGCTCTTCGTATTATCCGT
TCAATGGTTCTCATCAAATCATTATGGGAAATAAACCGAATATCCCCCGATTTGGAAAAA
CGAATGCGTATTTTTTCTCCTATGGCCAGCCATCCTTCATAAAACAGTGAGGTGAAAAAA
ACAACTTTACCGTAAAGATATACATTCTTAAACTGGCATAGCCAGGACCAAACAAGTACT
AAATAAAAAATACGAAACACGAAGCGCGAAGCACGAAGCACGAAACAAATTCAAAAATAC
AAAATCCCAATGAACAAAACCGTAACACTTTAGTTTTTTGAAAAACCG
>NODE_4_length_56694_cov_67.771271
TAGGCTCGCAGAGGTGGTATTTTCAACCACTCAGGTATTCCATACTTCAAGGCACTCATT
AACTCAACGGTGAGTTCCGAAGGGAATGCTAGTTCGCGGTACTCAGCATAAATTTTTTCC
GTTTGGCAGCGATCAGGTATTTCTAAAATTGGAGTAGCTAATTTATTTGCATCGGCATTG
TTCTGTGATGCTGCAGCGTGGATATCCATATTATCAAAGAAGTAGTATTCTCCCGGATTT
ATTACTTCAAATTCACAATTACTTGTTTCTTTAGGATTGGTTTCAAGTTTTAAGCCATAT
ACATAAAGATCTCCATCCATGTGAAGATAATGATTTTTCAGGTACTCCCGGACGTGTTTA
GGCAAATTGTTTTGCCGTGCATCGTATATCATAAAACGAGCGCCGGAATTGCGATAATCT
GAAATAATCTGTTCGGAGAAATATTTTTTATAGATTTCCATTTGTGCCAGGCCATTTTGG
AAAAAATAGGTTGCCGGTTCTAAAAACATAGCGCCACCTGCATTATCAATAAAACGGTCA
TTGTCTGATGATATTTTTTCGAGTTTATCGAGTAATTTCAACTGATGCGTATTATTGGAT
TTTCCAGTAGTAAAAATTACCTGGTTATATATTACAAACAACATGCCCAGGCAAAAGATA
CTGCTTACGGCTATGTTTTTATACAAAGACAATTTTTGAGACAGACAATACATTCCCCGC
AAGCTGCAAATGCCTAAAATAAAACAGGGGAAAACAAAGTTATAGGGATATTGGGCTTTT
ATCAGAAAAACAGAAATAATAGTGGAGAAACAAACAACAGACCAGAGCAGGTCTCGCTGA
TCTATCAAAAAATATACCGCTAAAAAGATAAGCACAAGCGTGGAAATCTTTGTCTGGTCT
AAATAATTGTGAAGATAGGCTGAGAAATGTATTGCAGGGTATACTTGTTCGTGTTTTATG
GCGTCAAAGAAGGTTAATTGAATCATTTTTGGCAACAGTCCAAAACACGCGCATAGAATG
AGCATAATTCCAACAACTGAAACAAACCCGATAATAAGTGTTTTTGGATACGGCAAATGA
CAAGGCGAGTGTTCCTTCCGGAGATATCTTACATTCAGGTTGTTGATAAAAAGGATTATT
AACGCAATGCCTCCATAGTAAACAAATTTCTGAGACATAAAGATCGCTATTCCAAACAAA
ATACCCGATAAGGCGGCGAGTGATCTTCGTTTCAATTGCCTGTTTGCGTCAATACAAAGT
ATTGAGATGGTTAAAAAAACTGCGCCGAAACAGTCTGTCCTATAATCTATGGATGAAAGA
AGTCCAAATCCAACACTAAGCGGCACAATAGTGCCCAGCGAAGCATAAGAATATCTTTTA
GTTACATGGTAAAAATAGAAAAACAGTGAAACAGAAAGCAACACCAAATAAGAAAATGAT
ATTTTTCGTAAAAGAAGCGCCTTTTCCTGAAAATTGCCGTTATTAAGCTTTAGTATAAGG
GAGTGTAAAAAATGACTAAATGGGGGATGATGTTCATAAAAATCGACATATGGTAATTTT
CCCTGTGAAACAAGATGAGTCATGCAGCCATATTGATATTCATCAATGGTAAAATAACGT
GTTTGGCCAAACCAATAAACATAGCAGATAAACAGGAAAGAGCTTATTGATAACAGGATG
ATTAATATCAATTGAAACTGCTTTTCACTTCGACCACTTAATTTATTCATTTAACCTTCC
CATTTTAGCCGCCGTTACATCTTGAATAGTGAATTAGCTTTTCTAAATATTTTTTTTGTT
TATGGTTCTTTGCTTAACTTCAACTTCAGGAGTTCTGAAGGTATTTCTCGTTTTCAACGA
GAAATGATTTGAACCAACCATGAAACAAATGCTCGCTACGTATATGCCTAATGTTAAACC
ATCGTGTCTAGGTAACTCCCAGCCACTGTATGGATTTTAAAATATTCATGGACAATAAAT
GGTAGTGATTGCCCATGTGTAAATAAGTAAAGATGTCAACTGAAAATCTTGAAGACATTT
CTCCATGTATTTCCCTAAACGCACTTATTAGCTTTATCCTCCCGGAAGATCACTTTTCGC
TCATTTCTTGGCGATAGGACAGGATAAAAAGCACCTAAATATTCAATGCACAATGGCCTT
GTCATGGCAGGGCATTATAATATGCCTCAAGATGTGACACCATTTTCCTCTTTTTCTTGT
TCATTCAATCCATTCTGCTGGAATCAACTTTTTCCCATTTCGCCATTCCTCGACTTCATG
GACACCTTCAATCCCACCATATATACTATTGTCTGCATGATCAAGAATGATGCTTTGCCA
TGCGCCTTCTTTATCTAAAACCGATTTGGCGAGAGTTTTGAACATGCTCTTTACTGCGGC
AACATCTTCATCACCCTCATATTTAGGATCATTTTCCACATTCTCAACACCTCTCTTTAC
TTTGGGGAAATATACCTGGCTGGGTTGATCAAAAATTACGAAACTAGGAACACACGATGT
CGCTTGCTCCAAAAAATATTCTTGCAAAGAACACATTAAAGCAATATGAAAAGACACCCA
GTTTGAAGCACTACCAACTTCAGCAAGAAAATGCCAATGACCATCATCACTCAGTACTGA
AATATTTAAATCTTTAACACTAAATTTAGGGGCAATCTTTCGATACTTATCCTCTACATC
CAAAGACTTTAAATGGTTAAGAATCCCCTGAGAGATGTGGGCCGTTGCGTTGTCAATACG
TCGTTGTACACCTTTGGGGTCGACCAAATTTATCAGACCTTTATATTCCTCTTGCAAGAT
GGATATATCTTTTTGAAACTCACCACCATCTGCAAGACTTTCAAATGTTTCCATAGATGC
TTTTAAATGTCCAAGAAATAGAAACATATTTTTCCTGCGCTGAAATTCTTCCTGCGCTTT
TTTATCCCGTGCCATCAACAAATCAAATCGTTTCTGATGCTTTTTCATTTGATCTAAAAG
GTTCTTCAATTCAAATTCGATTCGCACTTCTTCTCTTGCAAATGAAGTAGGCACTGCCGC
TACGCTTTTTGCTTCATCTTCATACTTCTTGAATGCAGAGGAAATCCTAAAAAATTCAGA
GGTGCTATTGGGGTGTTCAGAACTCCCGCAGGCGAGACATCCCTGCGATTCTGATACTAT
ATTTTCCAACCATTGTGAAATATGTAATCTATCGACCCTCTTTCGCACAGAATTCCCATA
ATCGAGCAAGCTAGATTTTAAGCGTTGAACATCATTAAGTCTTTTTTTGGAAACACCAAT
CTCTGCACTTATCCGTTCCTCTTCAAGTTCCAATTCTAAGACTTCTTTATTCGCCTTTTC
GATATTTTCAAATTTTGTCTGCGAATGTTCAGGAATATGCTCAAAGATACGTTTTGCCGC
CGCTAACAAGTCTTCTGGGCTAGTCGCATCTGAAACATCTTCTTCCAGTATTCCATATTC
CTTTGCTACTTTTATATGACCAAGCATATTAGCCATCCAGGAAGCAGATATTGCCTTAGA
TTTTTCAAACTCTCTCCTCAATTGGTTGAGCCGCTTTTCGACAATCTGAAGACGTTGTCT
TGCCGTTAAAATTTCAATATTCTCTGCACCCAAGATGAAAGGAAACCAATTCCGCAACCG
TTCCCGATGTTCATGTGCATGAGTTTTATAAAACAGTATGTTTTGATTGGCCACAATGTC
CTGGTTTTGAAAAACCAATGCCATCAGATCTCGAAACCCTAATCGAGCTTGATAAGCTCT
TTCCCCATCCCCACCATCCAAGGGAAGATAGGGCACAGATGAAATGGTGTTCAAAATATG
CTTTACTCCGTCAGTGTTTTCGTTTGCCTTTTTGATTGCAGGAGGAATGCTTACTATGGA
TCCACGCAAAAGATAAAAATCATTTGAAACTTTATTGCCAAGAGGGATTTTTCGGGAAAT
CAGAATTTGTTCTGTTTCTGTTTGGAAAACAACCCCATACCAAGATGCATAATTACGAAT
AGTATCTATAGGTATAAAACAATCACTTGAAGCTAAACAATAATCAATAATTGGAATAAT
CGCAGATTTCCCTGTACGTGACGCCCCTGTTATGACGTTCACTTTTCCCGGTTTAAAGTC
TACAATTCTTGGCGGAAATTCATCAGACCTTGGCCAAACGATTAATTTTAATAGTTGAAA
TTTCATCAGAATACCACCTTAAGATAAGCTGCAATAGTAGGCAGGTCGTGTTTAGAAAAC
CACTTCCCAAGAATCTCAGCCTTATTCCCATCATCCCTGATTTGCCCTTTCAAAGTTTTT
TTGCGACCAGGGAGTTGTGTTAAATTGCGAGGATACAATTTGCCACTATCAGCATCCCAG
ACCATTAATCCTTCAGCAATAGCAATATCAATTGCCGCCAAGGTATACTCACGCTTCTCT
CTTGCCCGCTCCTGTATGGTTAACAATATGTCTGAGTCTTTTGAGACTTCAAAGCTACGA
GCAAATGATTGTAGATCGTTTCTTTTATTGCTTATTGGTTTAAGAAGTGTCTTATTCGTC
AGTATGGCACTAGCCACAAAATGTAACAGCCCAATTGGAGCATCCCCGTGCGGATGTCCA
TTGCAGTATCCTTGAGTAAACCTCCAAAGCAAATAGGCACCTACCAGAGGAGTGTTCCAG
AGTTTTACTTCCTCCACTAATTGTCCCATAATCAATCCTCCTTTTGTTTTGGAAATAGTT
TTTCCCAATTAGGATGCCAGCCAAGAACTGGTTTATTAGTCAGAGCATGATATGTCCCAG
CGATCGTTGAGCATGGGGGCGACATATCTCTGATTGTTTCCGCCCTTGACTTACAATCTC
TGAAAAGCAATTGTCCTTTATCTTCTTCACTTAAACTTTTTTCAGTAATGTCTATTCTTA
TTCTTTGGTTTTTCCAAAAGTTATTTAACTTTGTCTCAAAATCAGAAGCAATATCTTCGT
CAATGATGCCGCTCTCTATCCACCGTTCACGATTTACATCTGCTCTCAAAAAATCTGACA
CTGCCTCTAATATATCATCATCAGTAGTGCCGATTACATCAAGCTGTTTCAGATATACCG
GACGAACTTTTACCTGGCTTTGGATATCTTCGTCCTTTAGAGGATACTGCAATGTAAAAT
CAACAAGTTCTCGACAACGAGCACGATTAAACAGAACTAAAAACTGTTGATCAAATTTTT
CCCAACTTATGATTGCTAGTTCCCGTGCTGCAATTTTTTCAGTGATTACTTTCTGTAACC
AACCACTGATTTGATCCATAAGAAATTCAATTTGGCTTACTGGAACATGCTTGCGCCGAA
TTTCGTAGCGCACGTTATCATAACCAGTGTCACTTCCGATTTGAAGCTCAAATCTTTCCA
CAACTTTTACCAGCAAAGACTCGTTTTGATTAACCACTAAATCATAGTATTCCCAAATAT
CATGGTCCTTTTTTATATCATTAAGCACTTTTTTTGCGTCATCAATTGCAGATTGCGCTT
CCTTTTGGTTTCGCGCAGAACTAAATTTATCGACAATACCGCTTCTTCCAGACTGATTAC
AATACAGGATAAATTTTGTTTTTCCTACACCTAGGTTTCTACTTGTGATTGCTTTTATCC
AATTTGAAAATGTTTTCCACAAATCGGTCGATTTGTCGGTCAGGGGATTTCCAACTATTG
AAGATTTGTCTTCCTCGGTAATTACCCCTCCATCTGGTTTAAGAGTTGCTACATCGCCCC
GAACTTCAACACAAACAGCATCGCCTGGGCCACTCCTAAGAAGGTGGTACAATGCACGTG
GAAACTGAATTGTATACCCTAGTAACTGACCTGGTGCATTTGATTTCATTCGTATCCGCC
TATTAGCATTCCAGAGAAGTCGCTGTCGTTTCACGAAGGTTGACCTATAGAGAAGGGCGC
ATTCCCAAATATTTGTAGATCCCCCATCCTTGTTCTCGATCTCCTCAGACTGGGTCAAAT
GGGCAATTTTCCTCTATTTCGAGATATGCATTTCCTACTTTAATGGAAAAACAGTAATAA
ATAGGGCATGAAACAGGTAAAATATAAGGAGTTGCCACCACTTTTGAGATAACAAAGTTC
ATTTGACCCAGTCTGTGCGCGCCTTGCCTACAAGGAAAATGTTTTGTGCCTGTTATATAA
CAGGCACACGTGAATATCTTTTTCAAAAAACAAAACTAATACAGAATCCTTAATTTTATT
GAGTTTTTTCAAAAAACTAAAATCTTACCAATTGTAAAGGAAGCTCATGCTTTCTATTTT
AGAAGCAGAGCTTCTAAAGCAATTACGTTCCAAAGCTGGAGCTTTGGAACGAGTTGTGAT
CCTATTTTTAAATTTACAAATATTTGGAAATGCTTCTCATAGAGAATTAGGGAAAGCCGA
TGTCACATTTTGAATAGTGAATTAATTTTGGTTAATATTTTTTTTATTTGCGGTTCTTTT
GCTCAACTAAACCTTTATATTACTTACTTGTTTGCTGACAGAAGAATAACCATGATTAAA
TATTTTTGCAATTTCATTATTTTCAAATTTAGAAATTCGGTTTCCTCCATTAAATATTTT
GCCAAAAAGTGCAAAGAAATACCTTTTAGGGTACTATGCGTGAACTATATTACCTCATTT
CCTTATAGGCATTAATCAAACCGTTTGTTGACGAATCATGAGTGGCTATCGGTTTGTTAT
CCGTTAATTCCGGTAATATTTTTTTTGCGAGTTGTTTTCCTAACTCAACCCCCCATTGAT
CAAAACTAAAAATGTTCCAGATAACACCCTGTACAAATATTTTGTGTTCATACAGGGCGA
TTAAACTGCCTAATACTGTGGGGGTTAGTTTTTTGAAGAGTATGGAATTGGTGGGTCTGT
TTCCTTCAAATACCTTATGCGGGGCTAACCTTTGTATTTCATTATCACTCTTGCATTCCT
TCTTTAATTCTTCGAGGACTTCATCTCTTGTTTTTCCTTTTAAAAGCGCCTCCGTCTGTG
CGAAAAAGTTTGATAAAAGAATGTTATGGTGTTCTCCAAGAGGGTTATGGCTGATTGCAG
GTGCTAGAAAATCAGCAGGGATTAATTTTGTACCCTGATGGATTAACTGATAAAAGGCGT
GTTGTCCGTTTGTCCCCGGCTCGCCCCAAATAACGGGTCCTGTCTGATAATTTACCTTAT
CGCCGCTCCGGTCTGTAGATTTCCCGTTACTTTCCATATTGCCTTGCTGGAAGTATGCGG
GGAACCGGTGCATGTATTGGTCGTAGGGCAGAATAGCCTCTGTTTGTGCGCCAAAGAAAT
TGTTGTACCATATCCCGATAAGCGCAAGTATTACAGGAATGTTTTTTTCAAACGGAGCAG
TTCTGAAATGGTTATCCATTTCAAAGGCGCCGTGCAGCAATTCACTAAAATTTTCATAAC
CGATAAAACAGGCTATAGACAAGCCAATTGCCGACCAGAGCGAATAACGGCCCCCAACCC
AGTCCCAGAATACAAACATGTTGTCCCTGTGAATGCCAAACGCTTCCACCTTTTCCGTAT
TTGTTGAAATTGCAACGAAATGCCTTGCAACATGTGCGTGATCTTTTGCGCATTGTAAAA
ACCACTCCCTTGCGGAGAACGCATTGGTCATTGTCTCCTGTGTTGTAAATGTCTTGGATG
CAATCATGAACAGGGTAGTTTCAGGATTCAGTGTTTTTAGTGTTTCCACAATATGCGTGC
CGTCTATGTTTGAAACGAAATGAACCGATAGACCTTTTTTGGCATAGGGACGCAAACATT
CTGTGACCATTACCGGTCCTAAATCAGAACCCCCAATGCCAATATTTACAATGTCAGTAA
TCTTCCTGCCGGAAAATCCTTTCCACTCTCCGGAAATGACATTGCGCGAAAATGCTTCCA
TCTTCTTTAGCACCGCATTTACCTGTGGCATTACGTTTTTGCCGTCAGCATAGATGGGTG
TATTTTCTCTGTTTCGTAAGGCGGTATGCAAAACGGCGCGATTCTCCGTTTCATTTATTG
CATTGCCGGAAAACATTTTTTCGATAGCGTCTTCGAGTCCGGTTTCTCTTGCAAGAGCGA
TAAGGTGTCTTAAGGTTTCGTCCGTTATGATATTTTTGGAATAGTCAACAAGTATGTCGT
TAAATCTAATGGAAAATTTTTTAAATCTGTCAGGGTCTTTAGCAAAAAGCGTTTTCATGT
GAATATGCTGAATATCTTTGAAATGTTCAGCGAGGCTGTTCCAGCTTTTTGTCTTTATCG
GGTTGATTTTGTTTAACATAATTACATCTCCTTAAAGCTCCAATAGGGGTATTCTAACTG
ATAAGTGGCAATTTTGCCCGGATTGTTTTCGCGGCTGGCAACCAGCCATAAAAAGCTCTT
TTTATCCAATGAAGATGCTGGACCAGGGTGTTCCACTCGTGAATTAAGAACATGGCATTG
TCTGCGCTGTATTCTATATCTCCTGATTCCTTGAAGCCTAATCTTGTAGCTAGTTCATGC
GCCGAAAGGTATGCCTCCGGTGTGTTGTTTACCACAATAAAAATATAGTTTATGTAGGCA
AACCGTTCCGGACTCAGATGCTCTAAATCCGTCGCATCTTCTTTAACTATAGTCAAAAGC
GTATTGATAGGGGGGACTTCCCGTTTTTCTCTCTAAAAAGAGGGTGGCAGCGGAGCTGAC
GGGATGTTTATTAAACGCCGGGTTACCAGGAATTTCCAAAATCTGATTTCTTTGACTATA
AATATACGGTTCGTCATACGTAAAACAACCCCCTTCCTCCCCTTTTTAAGGGGGGACTTT
TGCTGCTGGTAATGCCAATATGAATATTTTTGTGTGGGGGATATTAAATCAGAAAGGTTA
AAGATAGCAAGTTTTTAATTCTTCCGGCTTCGCCAAATACTATAGTATACGCACAAATGA
TTCTTCCCTTGTCTCTTTATTCTGTATTTTGGTTCATCTTATTTGTTTATTTAAATACCC
AAATTCCAAGCTCAATTTATACACTACAAATTATAAAGAGCAATAAAGTAAGATAAATCA
ATGTCTTTTCGACTAATTGAATTATGTATAGTGTATATTGTATACACTACACGAATAGTT
TATGTTTTTATTAAAGGAAGCGAAAACTATTGAATATACAGGCTTTCCGCATATATATTC
AATGTAGTGTATAAAATTAGCTTCGAAGTCAGGTAAATAGTGACGTAACTAATTTATGAA
TACAAATAAATGCTGTTGACAATTTTGCATTTGATAAATATTATTAAATAAAAATCGTTG
TAGGTAACATGGGATTATGTTGTTATGGATCACTTAATGGCTACGTTTTCATTACACACG
AAAAAGGATGATATATGAAGATTACTAGATTTGCTACCATGTGTTGTTTGTTGGCATTTG
CTGCTATTACCTTTGTATTACCTGTACTGGTTTCTGCGGAGGAACCGCCCCGGAATATCG
GCTATGGCAGAGGCGGAAGAATGCAGGGAGGCGCTGTATCTTCACGGTCAAAAGAACCCA
TCAAGCCGATCCCGATTAATTTTGACGATAACAGGGCAAAGACGGATTTAGGGAAAAAGT
TATTCTTTGAACCAAGGTTGTCTAAATCCGAATGGATTACGTGCAATTCCTGCCACAATC
TTTCTACGGGCGGTACGGATAATCTGCCGACTTCTATTGGACATAAATGGACGCTTGGTC
CTATAAATTCACCAACCGTCCTGAACTCAAAATTTAATCTGGCGCAATTCTGGGATGGAC
GCGCCAAGGATTTGAAGGAGCAGGCAAAAGGCCCTATCGCCAATCCTATGGAAATGGCTT
CGAACTATCAACTTGCGGTAGATGTATTGCAATCGATCCCGGAATATGTGGGGTGGTTTA
AGGATGTCTATGGAGAGGGAAAGATTACTATAGATAACGTTGCGGATGCCATCGCAGCAT
TTGAAGAAACGCTGACTACTCCAAACTCACGGTTCGATTCATGGCTAAACGGTTATGACG
AAAAAATCACCGCTGAGGAAAAGGCGGGGTACGACCTTTTTAAGGAAAAAGGATGCATAG
GCTGCCATAACGGATTCGGGGTGGGAGGAAACTCTTTTGAGAAATTTGGCATTGCAAAAC
CCTATGACAAAGACACCCAGACGCTCGGACGCTATAACGTGACAAAGGATGAGAATGATA
AATACGTTTTCAAGGTGCCGCTGCTCAGAAATATTGAGCTCACAGCGCCCTATTTTCATG
ATGCAAGCACGTGGAGTTTGAGTGAGGCGGTGAATGTGATGGCGGAATATCAGTTAGGCA
TAAAACTTACTGAAAATGAAACAAGCAGGATTGTTGCGTTTCTCAAAACACTGACCGGTG
ATCAACCCGAACTTATTTATCCCATTTTGCCACCTTCAAGCGCAAATACACCGCAACCAA
ACCGGAATTGAGGGCATTGGCGGAAGAAACAAGAATATCCTCCATTTTTGTCCAGTTGTA
TATGGATGGTCTCACAGGTCATTATGAGCAATTCTTTAGGGTCATCCGGAAACAATGCCA
GGCACTCGACGGGTCTCCACTACGCTCCAATAACGGTACATTTTGCCATCCTTTATCCTT
GATTTCGCTCGTAAAAGCATGAAAGCATTTTCTCCGTTTTTATTGGACTCGTCAAGAGGG
TCGGTAGGCACTACAGCGCATTTTGAAAACCTACTTTAGCAAAATCAAGGGTTTCAAGGC
GATATATGTCTAAAAATCATCGTTTTTCGGTGCGAATTGCGAAAGTCGGGTTAACAGGGA
GATTGTATCAAGCTTGTCCTCGCAGTATTTCAGCGGGGAAAGATATGTGAAATCGATCCA
TTATGTTGTCCAAAATGTAGCTGTGAGATGAAAGTCATCCGTTTCATTACCGTCGTTTCA
TTACCGTGCATAATTTTAAAAAATAGTTGAATTGTGAGAATATTTTACTACACTCATGAA
AATAATTTTATTTACACTTTTAGTAAAAGCCACTGTTGCATATTTATGGATAAACAATTC
TCAAAAATAATTCTTTCATTAATTTTTATAAGTAGCACTCTCTGCTTTTTTGGATTTGGA
GAGTCTTTTACCTTTAATACTCAGTCAAATCATCATCAAGTTGAGATTTCGCTTGATTCA
CATCTGGATAGCTTTTCCGGTTTTATTGTTAGTGACCACAGTGATCCTCTGAACATCTAT
TTCACATCTTTTCCTGGAGACGAATGTGGACTGGAAGAAAAAAAAGCGAAAAAGAAACGA
GAGAATCTTCGAGGATATTATTCCAACGAGGAGCAATTAACACATAATGTAAATGCACCA
TCGTTCCGGTCTGTCCCCTTATCAACGTGCTACCTTTACCATTCCTCCCTTTACCTTCTT
TTTGAAGTATTCCTACTTTGATTCTTTCTGAATCAAGGAGCCTTTGCTACTTGGCGTTTA
ATTAATTTACTTACTGCTTAAAGCGCTACATTTAGTATGTGGACGCATCGGTGATGTAAA
CAGGTTAAGCTGGTTTTCAAGTTGAGGCTCTATCTACCCTTTTTGCTTACAAACTCAGCA
CAAAATATACCCGTTTTAATTTTCTAATTGTTTAATAATAAAGATTTTCAATGTCTGGAG
TATTGATGAAAAGAATGCTCATACTCGTAAGCCTGATTGCTTTGTTATGCCATGCAGGCT
GTGGAACAGAACACGAAGAACATAAAAAAGAGGAAGTCAAATTTCTGGTTACCAGCCCGT
TGAGAAAAGACACTTCCCTCACCACGGAGTACGTATGCCAAATCCATGCCATACAACATA
TTGAAATAAGAACGTTCGAAAGAGGCTACTTAAATAAGATTTTTGTGGATGAAGGGCAGT
TGGTCAGGAAAGGGCAGCTTATGTTCCAGGTCCTGCCCGTCATATACCGTGCCGAATTTC
ACAAAGCACAGGCCGAAGCAAAGGGGGCAGAAATTGAATACTTAAATACAAAATCGCTTG
CAGACAACAATATAGTATCTCCTAATGAATTGGCACTGGCTAAGGCCAGATTTGATAAAG
CAAAGGCTGAACAGGCATTGGCTAAGGCACGCTTAGGGTTTACGGATATCAGAGCTCCCT
TTAATGGTTTGATGGATCACTTCCATGTAAGGCTTGGAAGCCTTTTGGATGAAGGCGAAC
TGCTTACCACTTTATCGGATAACAGTGAAATGTGGGTGTATTTCAATGTGCCGGAAGCGG
AATATTTGGATTACAAAACAAAGATAAATAAAGACAACCAGGTACAAGTAAAGTTACTAA
TGGCAAATAATCAGCTTTTTGAATACCCCGGAGTGGTTACCACCATTGAAGCCGATTTTA
ACAACGAAACAGGTAATATTGCTTTCAGGGCAACATTCCCCAACCCGGAAGGGCTGTTAA
GGCATGGAGAAACAGGTAATATCCTAATGACCAAACCGCTCGAAAACGCACTGCTGATTC
CGCAGAAAGCCACTTTTGAGATCATGGATAAGAAATATGTTTTTGTGATAGATGAAAACA
ATGTAGTAAGAACAAGGCACATTACCATAGGAGCGGAAATGCCACACCTATTTGTGGTAA
AAGAAGGTTTAACTGAAAACGATAAGATACTTTTAGAAGGCTTGCGTAAAGTAAGAGATA
AGGAAGAAATAACTTATGAATTTATGGATCCAGATTCGGTAATGGCACATCTGGATTTAT
ATGCAGAATAATGTAAGTATTAGAAAAGAGAAGAAAGAAAAAAAACATGTTCAGTAACAT
TCTTCACAGGCCCATATTTGCAATTGTCATATCGCTCGTCATTGTTTTCATGGGTGGATT
GTCCATAACACAGCTACCTATATCACAGTTTCCTGAAATTGCTCCCACAACGGTAAATAT
TTTTATTGCCTATCCTGGCTCCAATGCCGATGTGTTGGTTAAATCCACCCTTATTCCATT
GGAAACGGCTATCAATGGTGTTCAGGGAATGAGGTACATAGCATCTGACGCTACCAGTGC
AGGAGAAGCTACCATCCGGATAATATTTGAACCCGGTACTGATCCTAATCAAGCGGTTAT
AAGGGTGAAAACAAGGGTGGATCAGGTGATGCCCCTTCTTCCTCCGCTGGTTCAGCGGGA
AGGAGTTATCATCACACCTATACAACCCAGTATGTTGATGTATGTGAACTTATACAGTGA
AGATGAAAATACCGATGAAAAGCTCCTTTACAATTACGCCTATACCAAAATGATACCGGA
AATACAACGAATTAACGGTATAGCGATGGCGCAAATACTGGGGAGCCGGAAATACGCCAT
GCGCATCTGGTTGAAACCTGATCGGATGCGTGCATATAACATCTCGGCAGAAGAAGTGAT
GAAGTCAATGTCGGAGCAAAGCATCATAGCCAGGCCGGGAAGATTAGGGCAAAGTTCAGG
AATACATGCACAATCGATGGAATATGTGCTGACATATCAGGGAAGGTATAACAAGCCGGA
ACAATATGGGAATATCATCATTCGGGCCAATGAAAAAGGCGAAATACTCTACCTTAAAGA
TATAGCCAATGTAGAGCTCGGAAGCGAATTTTTTGACATCTATTCCAACATTGACGGTCA
TCCGGCGGCATCCATTGTTTTAAAACAAACAGTCGGCAGTAATGCCAAAGAGGTCATTAA
GCAGGTAAAGGCCAAACTGAAAGAATTAAAAGCGGAATTCCCACCTAAAATGGATTATAA
GATCAGTTATGATGTATCGCAATTTTTGAGTGCCTCTATTGAACAAGTGATGCATACGTT
ACGAGACGCATTTATATTGGTAGCTTTAGTCGTATTTATCTTTCTTGGCGATTGGCGCTC
CACGTTAATTCCAACACTGGCCGTTCCTGTATCCCTGATCGGCGCCTTCTTTTTTATGCA
GTTTATCGGACTTTCCATCAACCTGGTCACCTTATTTGCCCTTGTGCTGGCCATTGGTAT
TGTCGTTGACGATGCCATTGTGGTGGTAGAAGCCGTACATGCCAAAATGGAAAAGGAAAA
CCTGTCGCCATACAATGCCACCCAACAAGTGATGCGTGAGATCAGTGGCGCCATTATTGC
AATTACGCTGGTAATGACAGCAGTATTTATCCCTGTCTCATTCTTGTCGGGCCCGGTAGG
TGTATTCTACCGGCAGTTTTCCATTACGATGGCCGCTTCCATTGTTATTTCGGGTATTGT
TGCACTTACGCTTACACCGGTGCTGTGTGCCATTATATTGAAGAATACGCACGGTAAACC
GAGAAAAAGATCACCGATTAAGTGGTTGCTAGGCTATTTTAACAAGGGGTTCGGAAAGCT
GACAGGAAGATATGTAGGATTGCTGAAATTAATAGCAAACAGAAGATTGGTCACTTTCGG
GATATTGCTGGTATTTGGTGTCGGGATATTCTTGGAAAGCACAGTTGTTCCAACAGGATT
TGTTCCCGGTGAAGACCAGGGTACAATCTATGCCATTATACAAACCCCTCCAGGCTCCAC
TCTGGAATTAACCTATCAGGTAGCCCAAGAACTGCAAAAAGTTTGCAAAGAAATTGATGC
AGTTGAATCGGTTGTTTCATTGGCCGGTTATGAGATCATGACAGAAGGACGAGGCTCTAA
TGCGGGGACATGCCTGATCAGCCTGAAAGACTGGTCGGAGCGTAAACAATCGGTTCGTGA
GACCATAGAGGAAATGGAAGAAAAAACGAAGGATCTTGGAGCCATCATAGAGTTTTTTGA
ACCACCTCCTGTGCCGGGATTTGGTTCTTCCGGCGGTTTTTCTCTGCGCCTGCTCGATAA
AACCAATTCTACAGATTACCATGAATTTGAAAAAATAAATAGTGAATTTATGGACGCCAT
GCGCGAGCGAAAAGAGCTGTCCGGCTTATTTACTTTTTATGCGGCCAATTATCCTCAATA
TGAGTTGGAGATAGACAACAAAGCTGCTATGCAGAAAGGGGTGTCTATCGAAAGAGCAAT
AGAAAACCTCAACATTCTGATAGGGAGTACTTATGAGCAAGGGTTTATTCGATTTGGCCG
TTTTTTCAAAGTTTACACACAGTCGGTTCCGGAAAGCCGAAGGTTCCCATCGGATATTGA
GAAACTGTATGTAAAAAATAAATATGATGAGATGGTGCCTTATTCATCATTTATGAAGAT
GAAAAAAACACAGGGCCCCAATGAAATTACCCGTTACAACTTATACAATTCGGCTGCCAT
CAGGGGGTTTCCCGCACGGGGGCACACTACTGGCGAGGCCATACAAGCGATACGGGAGGT
AGCTGAGGAAGTTTTGCCCATAGGGTATGACATCGCCTGGGAAGGCCTTTCGTTTGATGA
AGCCGCACGGGGAAATGAAGCGATTTATATCTTTGCTATCGTGCTCATTTTTGTCTATTT
GGTGCTTGCCGCACAGTACGAGAGCTTCGTCTTGCCTTTAGCGGTAATCTTTTCCCTGCC
GATCGGAATATTTGGTTCGTTTTTACTGCTCAAACTCACGGGATTGGCCAACGACGTTTA
TGCCCAGGTAGGGATGATCATGTTGATCGGCTTGCTGACAAAGAATGCTGTGCTGATCGT
GGAATTTGCCGTTCAGAACCATCATCAGGGAGCGACCATAATCGATGCGGCTATAGAAGG
TGCCAGGATGCGTTTTCGACCGATCCTGATGACTTCCTTTGCCTTTTGTGCGGGATTGAT
ACCCCTGGTTACTGCCACCGGTCCTGGCGCCATTGGTAATCGTACCATAGGCTCATCTTC
TCTTGGGGGTATGCTTATTGGAACCGTTTTCGGGGTAATCGTTATTCCCGGATTGTATTA
CATATTCGGTAAACTCATAGAAGGCCGTCAACTCATAAAAGATGAATATTTAGAACCCCT
GAGCGAAGAATATGTGCATTCAAGAGACAAATATCTCAGCGTTTGTACTGGTTTTCCCAC
AGGCCTGAACGAAGAAGAAAATGAACATACAAAAGAAAGTTAGAACATGATCTCAAAAAA
CCTGCGGAAGGCTTCTAACAAGCTAATTAAAAAATTGTTAAGGTCGAAATAAAGAGTAAT
CAAAGAAATTAAAGACAATGAAAAGAAACAGCATATTGAGCTATATAGGGATAATCTGTA
TTTCGCTGGTATTCAAAGGCTGTGCGCCTATGTTGTCACAAAAAACAGAAAATAGCAGCG
TTCCTGAAAGTTATAATAATGTACAGGATACAGTCAATACGGCAGAGGTTAGTTGGATGA
AATTTTTCACCGATACCAGTCTTATAGCCCTGATTGATACCGCACTGCAAAACAACCAGG
AACTGAATATCACTTTGCAGGAAATTATCATTGCCGAAAATGAAGTACAAGCCAGAAAAG
GGGAATATCTGCCTTTTGTAAATCTTAAGATGGGAGCCGGGGCTGAAAAGGTGGGCGAGT
TTACCAGAAATGGGGCTGTTGAAGAAAACCTTGATATTAAATCCGGTAAGGAGTTCCCTG
AACCACTGCCGGATTATTTGATATCTGCCAATGTTTCATGGGAAGTGGATATATGGAAAA
AGTTGCGGAATGCCAAAAAAGCAGCAGCATTGAGGTATCTGTCCACAATTGAAGGGAAAA
ATTTCATAGTAACTAAGCTGATTGCCGAAATATCCAGTTCTTATTACGAACTGATGGCGC
TCGATAACATGCTTGAAGTAGTAAAAAAGTACATTGAAATCCAAAAAAATGCCCTGAAAA
CCGTAAAGCTACAGAAAGAAGCAGCTAAAGCCACCGAACTGGCAGTGCGTAAGTTTGAAG
CAGAGGTGCTCAAAAACCAAAGTTATCAGTACAATATTGAACAAAAGATCACGGAAACGG
AGAACAGGATCAATTTCCTGGTGGGTAGATTCCCACAGCCTGTTCAGCGAAATTCTCAGG
GATATAATGATTTGGTGCCAGACACGATCCATGCCGGTCTCCCATCACAATTATTGACCA
ACCGTCCTGACATTAAACAAGCAGAACTGGAGCTGGCAGCAGCAAAGCTGGATGTGAAAG
TGGCGAGAGCACGGTTTTACCCTTCTTTAGACATTGTTGCAGGTGTAGGTTACCAGGCAT
TTGATCTGAAGTATTTAATAAGAACGCCAGAATCCATACTGTATAACCTGGCCGGAGAGT
TGGCGGTACCCCTGATCAACAGAAACGCAATAAAGGCGACTTACAACAATGCAAACGCAA
AGCAAATACAGGCTGTTTACAATTACGAACGTACCGTTCTGAACGCTTACATTGAGGTTG
TCAATAAACTGTCAAAGATCAGTAACCTGGGAAAAAATTATGACCTGAAGGCAAAGCAGG
TGCAGGCGCTTACCCAGTCGATTACTATTGCAGATAACCTGTTCAAATCAGCCAGGGCCG
ATTATCTGGAAGTGTTAATGACCCAACGTGATGCGTTGGAAGCGAAAATGGAACTGATTG
AAACGAAAGTACAGCAAATGAACGCAATGGTTAATATTTACCAGGCATTGGGTGGGGGAT
GGAAGTCGATTATGTGATATACTAGTACATCGTTTCGTTAAAATGTGTACGTAAAAAAAT
GTCATCGCGAGGGGTGGAGCGACGAAGCAATCTCTTGTTCCCAAAAAACTTAAGATTGCT
TCGCTGTCGCTTGCAATGACGGTATCAATGTAGATATTTTAATGAAATGCCATACTAGGT
AGAATGAAAACGAGGGCGGATAGCGGCTGGGTTTTTCCAGTTTCAAATTCTCATAGGTAG
AATGAAAGTAACTATTCAGCGTAAACGATACACGGCTCGTTCCCAAACTCCAGTTTGGGA
ATGCATTTGTTCGAGAAACTCCGGTTTCTCGCCTGTTTGCTGATAGATAGGGAATAAAAT
CACAGGGTTAAGACAGTTTGTAATTTGTAAAGTCAGACCCTCACCGGAAACAAAGTTTCC
CGTGCAATTACGTTCTGATCTCCGGTAGTTTAATAAATTACGCTGAATAGTTACGAATGA
AAACTCGCGGCGGGTAAGGTACAGCCACTCAAATAGTTGGTTTCAATTCCTCATAGGTAG
AATGAAAACTCATTATAATAGTGCAACTTGTAATTCTCCCGTACCCGTTTCAATTCCTCA
TAGGTAGAATGAAAACACAAACGTGCAGATTAATAATACAGTTAGTGAAGGCCTGTTTCA
ATTCCTCATAGGTAGAATGAAAACAAGTTGCCGGAAAGTTGTATCAATCGGGAAAGTTTG
TTTCAATTCCTCATAGGTAGAATGAAAACATCCTGTCGCTTTTGGAAAGTGGATTTCGCC
ATCTTGTTTCAATTCCTCATAGGTAGAATGAAAACGCAGCTCGAATGGGCAAGGCATGTC
GCGGCGCACGCGTTTCAATTCCTCATAGGTAGAATGAAAACGCTGGAGAGGCCACATTAT
AAAGGAGATATGGGAAAGTTTCAATTCCTCATAGGTAGAATGAAAACACTTCCATGACGA
GACGGTGCTCTGGTACGTACCCGGTTTCAATTCCTCATAGGTAGAATGAAAACCAGGCGG
CATCGATCCAATGTGCTTTGGGATAATCCGTTTCAATTCCTCATAGGTAGAATGAAAACA
AAACTGTCAACATAAATTAACGAATGGTTTTTGCACGTTTCAATTCCTCATAGGTAGAAT
GAAAACTCTCGTTTAGAGTTAATGTATGGACTAGGACAAAGTTAGTTTCAATTCCTCATA
GGTAGAATGAAAACTAGATGGAAGGAAGTATTCTGTTGTTCCTGTGGTTAGTTTCAATTC
CTCATAGGTAGAATGAAAACTCAAACTTTTTATCACATTGCTGGTAATTGTATTTACTGT
TTCAATTCCTCATAGGTAGAATGAAAACTCTGACTTTATGTATTTCTTTCAACCTATCTT
CTATGTTTCAATTCCTCATAGGTAGAATGAAAACGAGAATCTATTTCCGGATACGACCAG
GCGAAACAACGTTTCAATTCCTCATAGGTAGAATGAAAACCAACCCCTTTATCCTTCAAA
GGGCGTTTATAATATTAGTTTCAATTCCTCATAGGTAGAATGAAAACGTCTGTCCGTATC
CATTGCTGTCCTTTTTGCGGCTGTTTCAATCCCTCATAGGTAGAATGAAAACATTCACAT
AGAGAGACACTTAATATCCCTGCAATGTAGTTTCAATTCCTCATAGGTAGAATGAAAACA
TGAATTAAGCATTATGATTAAAATGAATTCTCAGAAGTTTCAATTCCTCATAGGTAGAAT
GAAAACCAAAAATCAAATGCTTCTGCATTTCCTTTTGAAAAAGTTTCAATTCCTCATAGG
TAGAATGAAAACCATGCATATTTGGTAAATTCCCTAATGCAACATTTAAGTTTCAATTCC
TCATAGGTAGAATGAAAACAAGGATTTTTTTGACGTCTCGAAAACTGGAAGTGTCGTTTC
AATTCCTCATAGGTAGAATGAAAACTTTTAACTGGATTTGGACAGTTACAGAGTTTGTTG
GAGTTTCAATTCCTCATAGGTAGAATGAAAACCTGAATGCCAGGCGCAAAAGGAATTTGA
AAAGGCGCGTTTCAATTCCTCATAGGTAGAATGAAAACCAAACTGTAGAGATGTTGGGAA
ACTGGACATTGCATTGTTTCAATTCCTCATAGGTAGAATGAAAACCAACCGCTGTAAAAC
AAATTTTTACGAGAAACATGGGTTTCAATTCCTCATAGGTAGAATGAAAACGCGATAAAT
ATTTTGTTTGTTCAAGTTGTAGAGATGTGTTTCAATTCCTCATAGGTAGAATGAAAACAT
TAAAATCATAGCGAATAATAAAACTACTTACACTGGTTTCAATTCCTCATAGGTAGAATG
AAAACGATGCAGGATTCAAGGCAAAAATAGATGCCCTTCGGTTTCAATTCCTCATAGGTA
GAATGAAAACTCGATTGCGTTCCCCGGCGTTGTCTCTAAGAATCCAGTTTCAATTCCTCA
TAGGTAGAATGAAAACAAACAAATACTCGCTAACATCCTCCCCCCGAACGAAGTTTCAAT
TCCTCATAGGTAGAATGAAAACTTGTGCCGCCAGTAAAATAATCAACCAGCCATTGCGTT
TCAATTCCTCATAGGTAGAATGAAAACGGATTGGGTTTGGCGGGGCACTGGCTTTTGAAC
AAATGTTTCAATTCCTCATAGGTAGAATGAAAACATAAACTCCATTCTTTTCAAGTTTGC
AGTCCATTGTCTGTTTCAATTCCTCATAGGTAGAATGAAAACCCCAGTTCAAATCCCAGG
ACGCAGGGATTTAACTTCGTTTCAATTCCTCATAGGTAGAATGAAAACAAATCCTGTCAT
GCCATTATAATTTACCCCGCCGCCGTTTCAATTCCTCATAGGTAGAATGAAAACTGTATT
CCATGTATAGGCGTTTTCAATGCAATCTTCCAAGTTTCAATTCCTCATAGGTAGAATGAA
AACGAAACTGCTGGGGACTATACCACTTTTGCGCCTTATCGGTTTCAATTCCTCATAGGT
AGAATGAAAACCCGATGCTTGTTTTTCCTCTCCGCTCATTTCCCCCGGTTTCAATTCCTC
ATAGGTAGAATGAAAACTTATTAATTGAAGAAATTTTTAGCGCGTCTGTGAGGGTTTCAA
TTCCTCATAGGTAGAATGAAAACTGAGACAACAACGATTGGATAGGTGGTATGATAGGCG
TTTCAATTCCTCATAGGTAGAATGAAAACCAGACAAATCCTGAATCTCTTTACCAATATT
TTCCCGAGTTTCAATTCCTCATAGGTAGAATGAAAACGTAAAGAGGCATTAGCAACAGGC
AGGGTACTGACCCGTTTCAATTCCTCATAGGTAGAATGAAAACATAAATCACATAACATT
AATATATCATTATCAATATAGTTTCAATTCCTCATAGGTAGAATGAAAACCCGGTAGGTA
CGCTGATATTCCGCAATGTTCTCATGTTTCAATTCCTCATAGGTAGAATGAAAACCCGCC
TCTGTTCAGCTTTTCGTTCTGTTTCTGTCTTGTTTCAATTCCTCATAGGTAGAATGAAAA
CGGCTATGCAGTACCAATACGTTGCGAGGTGGACTAGTTTCAATTCCTCATAGGTAGAAT
GAAAACGCGCTATAGAATCAAGTACCATGCTTGCCATATTCGTTTCAATTCCTCATAGGT
AGAATGAAAACCCTGCAATCATCCTTTAAACCTTTATGCTTCAAACAGTTTCAATTCCTC
ATAGGTAGAATGAAAACTTGCATATCTACCTATGTAATTTTGTGCAAGGATTATGTTTCA
ATTCCTCATAGGTAGAATGAAAACTTAAATTTAGAATGGGATTTCGTCAAATTTTGGTTC
TGTTTCAATTCCTCATAGGTAGAATGAAAACTAAAGTTTGTCCGAATTGCCTAATTCGCA
AAGGGAATTGTTTCAATTCCTCATAGGTAGAATGAAAACAAAAACAAACATTGTTTCGGG
CCACGGCAATAATTTAGTTTCAATTCCTCATAGGTAGAATGAAAACCATATCATATTATA
TCATTTTATTTTTTGTTTCTTAGTTTCAATTCCTCATAGGTAGAATGAAAACGTAACAAA
AGGATTCCATACAATAAATTTCGGGTGGTGTTTCAATTCCTCATAGGTAGAATGAAAACG
GCAGTTCTACATTATATGTCTTTTTCTTTAACACTGTTTCAATTCCTCATAGGTAGAATG
AAAACCTATATCTTTTCCTCCAACATAATATATTATGTTTTTGTTTCAATTCCTCATAGG
TAGAATGAAAACGCACTACAAACACAACATTATCGCTGAGGGGGAAGAAGTTTCAATTCC
TCATAGGTAGAATGAAAACGTTTTTGTTGTCTCAATATTCATTTCGGCTCCTTTTCGTTT
CAATTCCTCATAGGTAGAATGAAAACGCTCCGCGACTTCAGCATCATGCTAAGATTAACA
AGGTTTCAATTCCTCATAGGTAGAATGAAAACATATAAAATTGTAACCGCAACACAAATG
TACATCGTTAGTTTCAATTCCTCATAGGTAGAATGAAAACTTGTACCCGGATTGCTGAAT
TGCACAAAGCTGGGTTTCAATTCCTCATAGGTAGAATGAAAACGGTACTAAGGTACTAAG
GTACTAAGGATAATACCAGGTTTCAATTCCTCATAGGTAGAATGAAAACATAAAATGGTT
TTTGCCCTCGAAGTCTTCCACAACTGTTTCAATTCCTCATAGGTAGAATGAAAACTTGGA
GTGTGGTTTTTGGGATTGCCTTTCCGAGGTTCTGTTTCAATTCCTCATAGGTAGAATGAA
AACTTTTGGCAGGTAATGATAGTTAAAATGTAATGATTAGTTTCAATTCCTCATAGGTAG
AATGAAAACGTCAGGAATGCTTTACCGAAAAATATTTTTATTGCTCGTTTCAATTCCTCA
TAGGTAGAATGAAAACTTGTTAAACAATAATTGTAAACCAGGATTAAATTGTAAGTTTCA
ATTCCTCATAGGTAGAATGAAAACGTTGCCAAAAGGCGAGATTACATTCCTCTTGCATGT
GTTTCAATTCCTCATAGGTAGAATGAAAACCTCTTGACGTTCCTTAAAAATTTTATTAAT
CCCTTGTGTTTCAATTCCTCATAGGTAGAATGAAAACTGTTTTAAAATTTTCTAAAATTA
AAGTTTTTTATTGCGTTTCAATTCCTCATAGGTAGAATGAAAACCATAATGGAGAAAATT
ATTGTCAAGATTGTTTTGAGTTTCAATTCCTCATAGGTAGAATGAAAACCATCTTTCGCC
TTCATTACAACCGCCTTCACTTACACAGTTTCAATTCCTCATAGGTAGAATGAAAACGCA
TGCGCTTTTTAAAAGATTAAAGAGATTATTTTAGTTTCAATTCCTCATAGGTAGAATGAA
AACATAAAGAAAATTTTTGCAGAAATGGTATTTTTTCAATAGGGTTTCAATTCCTCATAG
GTAGAATGAAAACGAAAATTGCTACCGAAACATTTTTCACAGATTCCATGTTTCAATTCC
TCATAGGTAGAATGAAAACGAATTAACCATTCGCTCCGTCTCAATACAAAAACTATTGTT
TCAATTCCTCATAGGTAGAATGAAAACGATATTAATTTGCAACATAGAAGAATTCTTTAC
GAAGTTTCAATTCCTCATAGGTAGAATGAAAACGAAAAAGCAGTAAGAATCGTTTATCAT
TATTTACTTTGGTTTCAATTCCTCATAGGTAGAATGAAAACCAGCCATTTAAGCGAGATA
AGACGTTCTGCAGCGCTTTTTAAACAATTTTAAAAGGAAAAATGCCATAAATTTCTAAAA
ATGTTATACATTTTCTGTCGATCTTTAATAGATTTTTCTGTATCAAAGGTCGACAGATGT
TAAATAAATTGAATATCATCCTTTTTATCCATGCCATAAACACATCTATCATAGTATTTC
ATTTGTCTGAATTTATAAACGATAATTGAATCGTTATCTTCACTTTTAATTATTTTTTTA
AGTTCTAAAATCATTTTTTCATATGCAGCTTCTGATATTTCACCTTCAAAAACCGAATTT
TGAACCCATTGAAGATACTTACGGCAAGCCTTCACCATTTTTCCGCAATGCTTACTGTTG
ACATCATAGTACAATATAACAAACATTACCAATCCATAACAAAGGGTTTGTATGTTTCCT
CTTCCATAAGATGTTTTTCCAGTTTGTAAAGCTCCAGCCTCATGAGTCTTCGATAACTTA
CCTGTTTATTCAACCCGGAATGTTTAATCGTTTCTTTCAGACGTTCTTCCATGTATTGAA
GAAATCGTTTTCTTGCGGAGTCTTTTAATAGTATTCCGTTCAACTGTTTTTCAAAATCGT
TTTCTGTAATGATTTTTTTGTTGAGTACGGCAAAAATTGTCCTGTCACCTATAACGGGCT
TAAATATTTCTGCCACATCCAGGTTAAGTGTGAATCTCCTGAAGTTGGTTGTGTGGAGAA
ACCCTATGCGCGGGTCAAGGTGTGTCTGGTATATTTCGGAAAGCACATAGGAATATATCA
CTGAATTAGAGAAACTTATCAGGGTGTTTAAAAAATCTCTGGGCGGCCTTTTTGTACGCC
TTTCAAAGGAAAACTCCGGATCGTCAATAATACAATTAAAGGCGTTGTAGTATAATTGCT
TTATCTGGCCTTCAATGGCCATTGCCTTTTCAATACTTTCCTGTTCTTCAAGTTTTGAAA
GAATATCTTCTATCCCGTTTATGTACTGCGTGAGGTCTTTCCCCCGTCTTTCATAATACT
TCAGAATCTTAAGGCAGTTTTTTACGGCGCCCTCAATGAACTTCTTTGCAATAAACTGTC
TTTTCGTCTCGTCGGTATAATGGTCTGCCTGTCTTAGAATCATAAAGCCTGAATTGTAAT
GCTCCCTGGGATAAAAACTGCCGGCATAATAGCCGTAGTAATTAAAATAGGAGAGGACGA
TTTCGTTTTGGGATAGAAAGTTAAGCACCTTCGAGTTCAGATCCGTCTCTCCGAACATAA
AGATTTCCTTTGTGTTCTCAACGGGAATAAATTTCTTATTTCCATCTTCGGTTTCAAAGA
AAAGGGTATTGTCTTTCCGTTTAAGGCGTCCGTTTGAAAATATATATACAGTTTCTTTCA
TGATTGTTTACGACCAGCAAAATTCAAGATATGAGCACGTCTTGCAAAACTTTACCCAAA
CTTTTTCCGGGGCAGATTCTTGTTGAATCAGATATTTGATTTTTGCGATTAAATTTTCGA
CCTCTATTATGCGTTCATCTGTTAATTCTACTGGCACTACCTTTTTTTCTTTTGGTATCC
GGATCTCCCCTTTGATGGTTCGATCTTTTCTTGAAACATTATAAAGATAAAAGAGCAATT
GCATTTGGGAAGCCTCAATCATCCTGGAACTCTTTTTCGTTTCAATTAAGGTAATAATGC
CATCTTTCTGTCTGATAACGTCAATTTTACTACCGTCTATCAGTATTTCCTTTTTATCCC
TTTTGTATGTTTCTTCTGAAAGCAGGCGACCGATAGCAATAAATTCATTATACTGATTAC
CCGATATATTCCTGGACATCAACCACGCCTGTCTTTGGCAAACAACATATGCCTGCAATA
TTGACCCTGTTACTTTTAGCTGGTCAGACAAAAATAGCCTCTCTTTCTCCGACAGTCTTT
TTAAATCCCTCCTGATCAAGTCCTTTTTCTATGCTATAAAATTGATGCCAGTTTTCACAA
TAGTAAAATCCGTGCCTTATCTCTTCATCGATTATTTTTCTAAGTTTTCCATGTTTCGTA
TAACAGTTGAAAACATTTATTGAATAAGGTATCAATTTCTTTTTAAATTCCTTGATTCTA
ATTGCATTCTCTAAGGATTTTTCTCCATCAAAAAGCGACATGTATTCGATCCATAATGTT
TCACCTTTCTCATTATAAGGAATATAAATGGAAATCGTATCGCCATCAATCAGATGTACA
TTTCGGTCTACCTGTTTTAAAAATAGATTTCTTATGTCTGATATGTTTGTTTGAGAACTG
TCAACAAAGGACATCTTGTTCTTTTGATCTATTCCATTTATAACTCTTTTGTAGAATTCT
TGTAATTCACTATTTTCGTCAATGGTTTTTTTACTAAAGAACGCTTCTTTATTTGTTTCT
CTTGATTTTAAATCTTTTCCATAAACTTTTTCACTTGCGTCGTCTTCGAATACAAACATT
TCACAACACTCTTTGCCGCTATTCCTGTTTATCCTGCCTGCTACCTGAACGATGCTGTCA
AAAGGCGCATAAGCTCTAAACCCCACATCAAAATCAATATCAACACCAGCCTCAACAGAC
TGAGTCGATACAAGTACAATCTTCCTGTTTGCATCTTTACAGGCTATAAGTATGTCTTTT
TTCCTTGCTTCTATAATTGTTGAATTAAGAAGGTACACCTCAAATTCTTCAGAGATTGTT
TTTTCCTTTTGAATTTTTATGTATATATCAAAAGAATCTTTTACCGTATTTAGAACGATA
AGAATCTTGTTTTCTTTATTAAGTTTTTTAATCCGGTTTACCAATTTGTCGAATCTGTTT
TTGTCATTTGATTCGTTAATTTTTAGTTTTTTATCAGGTGTTATTCTTGTCCTGTTAAAT
ACTTCATGTTTGAATACTTTGCTGGATGTATCTTCAGGTATGATTTGATGAAATGTTGAA
TTTGTGAGAATATCCAACCTTGGTAGTGTTGCGCTCATTACAATGAAATGGGTATTGAGA
AATCGGCCTATTACATCAAACATATAAGCAACTTCCGTCCAAACTGTATCTTTATAAGCC
TGAATTTCATCTATTATAACGACACTGTTAGCTATTTGGTAAAAGTTATAATTGGAGTTT
TTGTCGTTTCTAAAGAAAAGGTCAAAGAATTTCACATGACTTAGGAAAAGGACAGGTTTG
TTGAAAAACAAATTATCAACATAATTTGCAAATACAGAGGTATCATCCTCATAATTGTCT
TCATTGTCAGACGAATCTATGAACCGCGAATCCAGCCGTGCCATATTTCTTAAACCTATA
AATTTTCCAAGTACTTCGTAACTCTGCTCAATCAAATTAATAAAAGGAAAGACATAAAAG
AGTTTTTTAATCTCTCTTTTCTCCATAATCTTTAGTGCTAAACGAAGTGAAATATTTGTT
TTACCACCACCCGTAGGTATATTAAGAAAGAATGTTCTGATATCAGATTGTTCATCCAGG
ATATTCTCAAGATTGTTTTCTGTAACAACATTTAAAATTGAACGAATCTTGTTAAGGGCT
TCTTTCCTTTTTTGATTATCTGACCATTTAATATCCTCAATATTAACATTCCTGAGGGAG
TTTCTATCTTTACTAATATTTACATTAAAATTTATTTCTTTTTTTTGATTAATTTCAAAC
TCATCAACTTTATGGAAATTGTTAAAAACCTCCTCTTTAATTTCATTGCGTAGAATATCG
TGATTGAATTTTTGCCCTGTCTTGAACTCCATTGTGGCAAAATAGTCAGACGAAATGAGA
CAGGAGTGAAACATTTTTACAAGAATGAAGAATGACATGGATTCTTTCGACAGTTTTCTT
ACAAGCTCTCTCATGCCCCGATCGTTCCATTTTTTCCAGAATCCTCCCGCAGACACTGCT
TCAAGAATATTATTGTCAGGTATTTCATTAAGCTGTTGAAGTATATCAATCAAAACTTTT
ACATCAGCTCTGCATGAAAAGTTTTGTATATCATTAAGTATGTCATTTAATCTGCCATGA
TGTTTGTATACTGAATAAAGCAGTAAAAAAAGAATCATGAACTCTTTGTTGTTGACCGTA
TCAGTTTTTTTCAATTTCAGAACAGCATACACCAGTACAAAAAAACTCTTATCACTATGT
GTCGTTTTATTCTTTTCTCCATCCAGCTTTGCCTGAAATTCAGGAGTTAATTTGCCTATA
TCATGAAAAAACACAAATTCCCGCATGATCTTTAATAGCTTTTCATTGTCAACACTATTG
TCCACATCTATATCTGTTATTAACCGGTGGAAGATGTCCTCAATTTCATACGTTTGTATT
ATGTTGTCAAAATAAAATAATGTTTTGTCACAATGTGTATGAAAAGGCTCCTTTACGCTA
TCTGTTTTTGAATGGGCAAATGCTTTAATATCTTTTAAAACTACATTAAATAAACTGGAC
ATTGAACGGTTCTCCTTCGTTTTTATTTACAAGCGTATAAAAACCTGTTTTATCTTTTAT
GATAATTTCCCGCTGAGTCAGAACGAACACATCCTTTTTATAAAAACCTCTCGCATCAAA
ATCGTATGGCAGATGTTCATATATTGTGTAACCTTCATTTAATTTTTTTTCAAAGGGGTC
GAAATCCTCAAAAGAGAATTCACGTAAAATATTTGTGTTCTTATCTCCCGCTTTAACTAA
CCCGCATACAGATGCTTCGGAAGCAGACAATGGTGCTGCTTCATATTCCTGATAATTCTC
ATGATAAGCAAAAAACTCATTTTTCCCGAAATAAAGAGGGTATTCGGATTCTCTGTTTAT
TAAAAGTTTCTTTAGCTTACTAATCAGGCCATCCTGAATTGCGTTATTATCAAGAACAAA
TACCGTATATCTGATTTCTTGTTCTCCTATGAGGATTTGTTCTCTTATCTGCATGTTTGT
CCCTGGCCGCCAGAGCTTTTGGATGCAAGGCAAGAGGCATTATTAAAACCCGTAATAACT
TTTTTCAAGGGTTTCTCATAATGGGGAAGTATTGCAATTTTCATATCCTTTAAATTTGTA
TAAAAGTCAGGATGTTGCTTTGCCTTAGATTCAGAATAACCGGGTATTCCGAGGATAGCG
CCGATAATGCCTAACACAGCCGGTTTGTGCAGAAAATTATAGCTTATATACACCATATCA
TTGGCATCGTTTTTCTTGAAGAAAGCCATATCACCCGCAAGTTCAAAAGAAAATACATTC
ATTGATTTTCTCCGGTATTCGTTTTATTTCTCTATTTTAAATAATTGTTTTATCCTGGAT
ATTATTTCGGGTTTATATGAGCCCACCAGCGTTCCAAATCTCTTTTCCACTCTCTGTTTT
GAAAGGGTTGCCAATTTATCTATTCTAACAACGGATGGGTATAACAAGCCCACATCCTTC
CAAGCATCTATTGCTATATCATATTCGCCTCTTTGTTCCATACTGGTCACTTTTGCGGTC
ACAATATCTTCTAAATCTGTCTGTGCTAAGACAACTACTGGTCTTTTCGCATCTCCTTTT
CCATCGCTATAAGGAAATTTCAGTAGTAATATCTCGCCAAAATTATAGTTTGTCATATGC
GGCATCCTTTTCGGAATATCCTTTCATAAAATCCCCGGCAACAGTATCTTCCCATAGCCT
GTCTTCTTCGTCATCAAGAAAGATAATAATTACCTTCTTGTCTGTTTTGTAAGGAATTCT
TTCCAATGGTTCTATTTTCCCATCATGACAAACTCCCTGTATTGCCGTAATAGCCATAAA
GTTCACCTCCAATATAAAGCTGAAATAAAATTAATGCGTATTATTGGATTGATCCTTTTT
AATAATTTTGTCACGGCCTTCAACAGTTATCATATCGTTATCGTAAACCAATTCAACATT
TTCAATATCATCGCGGTATTTTCCAAGGGTTGCAGCAATTGTAGACAAATCAACGGATGT
TTTACCCTTTTCCTTTGATATCTTAACAAAGTTTTTTAAGGTTGGTATCTGTTTCTTTGA
GTCTTCAAGCATTTTTATAAACAGAGTAAGGATGTTTTCAGACCCTATTTTTGATGCGGT
ATTCAGGTTTGTCACAGCATTCTTCAAGGCTTCTTTTAGCTTGTCTATATCTGTGGTATT
AATCTTCATCTTTTCTTGCACTTCTGAATTATCTTCATAGTGGTTAAGTATATTTTGTGG
GTTTATAACAAAATCATACACATAGCAAACTTCCTTTGCTTTGTTTTCGTTGCCTATTGT
TGAGCTTTTGTCTCCTGAATCTGTCGCGTATGGAGAGAGTATGTCGTTTGCGAAGATAAT
GTTTTCTTCGTACTTATTTACGCCATAACTTATCTGAACCGGTCCCGTTAGAGATATGTT
CTTATTATCTTCTTCCACACCAGATTTCATAGCGAAAGTTATTCCAAATAGTTTTGTATC
GATACATTCAGAAAAAACTTCCAAGGGAGTGTTTTTATTTAGTTTAGCTTTCATGTTGTT
GTATCTTTCTTCAAGGGTATTTGGCAGATACTTTCCGTTATCTTCTTTAAAGGTTTTCCA
CACAAAGACATTCTCTTTGTTATCTACCCAGTATTTTCTCATGGCATATTTCAGAGCCTT
ATCGGTTGCGTAGATAGTCCCGTTCTCATCAGGCAGTCTCCTTGGATTGCCCGTAAAATC
CGCATTGAAGTTGCTGTTTTCACTTTTTATCAGGACAATTCCATAACATCTATTCTTGAA
TTCGCCGTTATCTTGTTTTTTTACCTTTGTTTCTTCTTTTATCTCGCTCATTTTTTATCC
TCCTTTGATTTGGCATAGAAAATATTTTCGTTACTATTGAAATAACCGGCATAAAAAAGT
GTTTTTAAATCCCTAGTGAATTTCTCTTCTTTGTTATCATAAAGAAACCCCCACATTTCA
GAAAACGTTTCATTGAATTTTTTAACATTAAGCGGAATAGCATGTTTGTATGCTTTAAAT
AAACTCTCAATTCTTTCCGCAAGCAATGCAAAATTTTGCATATTTATGAAAGGTTCGATC
ATGGTATGTGTTTTCTCGGAGGATTTTGACTGGTTTAAAAGATAGTAGGCAATTTGTCCT
GCATAATAAGCGAAACTCTCTTTATCCGTAATCTTTCCTTCCCTTTTAATCCTTTCTACA
GTTTCCATTTTTGTCTCCCTTTTGCTAAAGATATTGTCTAAGTCAAGATAAACATCGCTC
ATTTCTTTAAGGCTATAATAGGTTTTTGTATTATCTTTTTTCTTATCAAAAAACTCTTTA
AGTCTAGCTTTCAAAGAATCAAAATAGATATCAGCCAAAATCTTTTGTGATAACCCCGCA
TATTTTGCTCTATAAAAATAGTCAAAAAGCGGCTGTCTGTATTTGTGTATTATGATATTC
ATATGGGGTGAACCTGTATCCACATCTTTTACGAAGTAACTTTTTTCAAGCTGATAGGTA
AAAAAATATCTATTTATTAAACCTTCAATGGTGAACAGGTTTTCTCCGTACATCTTAAAT
TTAAAACCGGTAATATAGTCAAAAGCGAGTATGTTCTCACCACGATTGTATATAATCAAG
TAAAAGTCCAGTTCTTCATTTGAACTGGTTCTATATACTTCCTGAATAATCTCTTTGAAT
CCTTTTTTCTCTAATCTGCCTTCGTTTTTAAAAAGATTAACAATCGCGGCTCTTTCTTTT
GTATCAATAAATAAGGGGAATAAAGTAATGCTTAGCTTATTCAGGAAATATTCCTGAAAT
TTATAAATATCAAGCGAACATGTTTCACATACCTCAATGTTGTAATCAATATATCTATTA
CAGTGTCTTAAGAAAGGTTTTCCTGAGTCAAGATTATGAAATGCATTTGGTATATATATA
CTTACATGTTCTCTGTTACAAATAGAACATTTCCCTTTTGAATATCTTTCCGGTTTATCT
TCTGCAAATATTTTTTTTGAAAGATACCTTTCATACCATTTTTTATAATTTACATAAAAG
CTTTCCTGAAACTTAAATACTACAAACATTGAATTACCTGGAAATTTCCACTCATTCTTT
TTTTCATCAAAAACAGATAAAATATTTTTTAAATTTTCTATTTTATTCCATATCTTTGTA
ACGTTGATGTCCGACCCAATAGAATCAAATAACTTTATATAATTATCCTTCAACTCGTCA
TCTAAATCTTCCGGCAGACCTTTCAGAATGTTTGATTTTCTGTATGTATTTGTAAGTTTT
TGTGCAAAACCTTCTTTGCAATTAAAAATATCACCTTTAAACCTCCCGGTACTTAATGTG
CCGCTATCAAACTTGCCTTCAAAAATAAGCAGGTTGTACGAATTTGTGCCTTTGTTGCTT
CCTATACTTTTATTACCTTTAGGATCATCAGAAGGTTTTTTTGTGTAAAGAGATAACGAT
TTTAGAATCTCTTGCCATTCTATATTTGCATCAGAAAGTTTCTTCAAGGTTAATAGATGT
TCGCCAGTATTTTTGATTTCCCATGAAATGTCGTTTCCCTTTTTTCCATCTAAGGTAACA
TACTGTTTTATTATAGTAATCCCATTTTCAACCGCATCTTTCTCAATAATATCTTTAAAA
ACAAAATATGCATCATCAGGTTTTATAGTCGCCATATCCTCGTTAACCGGTATAACCATA
ACAGGTTTATCAAGTTTCCTCTCTACTTCATTCACCAGTGCATAAATTCCTGCATCCTCT
AATTGTTTTGAAAACTCAACAATTTCTTTCAGCATTCTTTAAATATCCTTTCTTTCCCTC
ACCTTTTCAATAAACCCAAACCCTCCGCTGTTCCTCGATCCCAATCCTGCCGCCAGTGCA
AACTGCAGAAACTCAGGCTCGCCTTCCAGCCAGAAATGGCCGGTCCATCCCTTTATAACG
GTATCCTTAAAAGACCTTATCCTTTCCCTGCAATATTTCATTTGAACAGGTTCGGTCTTA
ATGCTATAGGGACATTCTTTTCTATGATACGCACACCATTTTTTCCTGAGATTTTCATTT
ATTAATGTGCTGTACTCAGATTCCGTCGGAGAGTAATAATACGTTTTTTTCGTACCATCC
CCCTTTAATAAGGTTGAATGTGTTTCTATGGGTGTTAGCGCATTGACCCGTATCTTATTT
GTCTTAATATCTTCATCCTTGATAACCTCCACCGATGAGATGTTCATTAGATTCTTGCCA
AACAGTAACTTTTCACTGAAAACGGTATTCTTTGCAACCTGTTCCAGAATCCAAAAGACA
GGGGAAGATACGTAAAAGCTAACCATGTGGGGAAAGATGAATAATTCCTTTGATGATTGA
TACCTGCCTTTTTCAATAATGGAGGAAAAGGTGAATAGCTTAAAGGAACGGTTTTCCACC
TTAAAACCACCTTCATGCAGCCATTGAGCAGGTACCCTGTCGATAAGCCGGTAGATCAAT
GCCTGGGTTATAGCGTTAAACTCCTTTGGTAAAATAATCTCTTTGTCCGATAGTAGGGAT
ATTTTTAATCGCATAAAACACCAGCTAAGTAATGGAAGCCTATATTGTACGCACTTTAAA
TTAGGTTGGGTTTTTAAAATGCAAAAATCCAACGGCATTCATTTTTATCCACCCCTAACC
CTTCCCAAGAGGGGAATTAGATGAGTCACAAAAAATCGGGAATGCCCCGAATACGCCACC
CTACTTCTTTAATCTTTTACTAATCTGTGGATTGTTTATTTTCATTCCCTTTTGTGAGCA
ACTGATCATGGATGTTTCATAGTAAATGATTACTATAAAATCCTTTAGAAAATCATCGCA
AAACAAACATCAATCAGGAATAAGGGTCTGATACACTGGCATCCTGAAAGGTTGCCATTT
CATTTAATAATTTTACGCCGGCTTCTATCAGATTGATTCCCAGTGCTGCACCTGTTCCTT
CTCCCAGGCGCATATTTAAATTCAATAATGGTTCTTTTCCCAAAAACTTTAACATGTGTT
TGTGGCCTTGTTCCCCGGAGACATGGGATGCGATAAAATAATTGCCTGCCTTTGGTTCTA
AGGCACTGGCAATTATTGCACCTGCTGTGGAAATAAAACCGTCGAGAACGATGGGGATGC
GATGGCGGGCAGCGCCAAGACACAAACCGACAATGCCGCCTATTTCGTAGCCTCCCACTT
TTGCCAGGACATCAATCGGGTCATTCGGGTCGGGACGGTTAATGGCGATTGCTTTCTCTA
TGACAGCGATTTTTTTCTGTACCGCTTGATCATTTAGTCCGGTTCCGCGTCCGGTTGCCA
CGGAAACATCAACATTCCCTAAAACGGAAAAGATGGCGCTGCTGGGAGTCGTGTTGGCAA
TCCCCATGTCGCCCAGTCCAATAATGTCCAATCCGTCCTGAAGTTCTTCTTCGATGAGTT
CTATGCCCATTTCAATGGATTTAACAGCGTCTTCCCTGGACATTGCCGGCCCCAACGCCA
TATTATTTGTGCCGTGTTTCCATTTTTTTATCTTGAGACCCGGAGAAGGAGGAATGTTTG
AGGCGACGCCGCAATCCACCACAATTACCTTTGCACCGGTTTGCCTTGCCAGGACGTTGA
TAGCTGCCCCTTCACGAATAAAATTTTGTACCATTTCGCGGGTAACTTGCTGAGGGAATG
CGCTTACCCCTTCCGCAATAACACCATGATCCCCTGCAAGTGTAAATATCTTTTTATGCC
TTATTCCGCAAGAGAGGCTTCCTTTTATTGAATAATATATGGTTGCCAGTTCTTCCAGCC
TTCCCAAACTTCCCCTTGGTATAGCAAGAGTATCAAACCTGGCCTTAATGTGCCCCTGCG
GGTCAATTAGAACGGTTTCTATGTTTTCGATAGTTTGTTTTAGATATGGCATTTGCGGGT
ATATATGTTGCATTCGGTTGTAAGTTTTTTTATAGTGAGACTTATGGAATTGCCACGGAA
GAATGCCTTTTTTGTAAGGTTTTTATTTACCTGCCCAGTGTGCTTTGTGTTTGAAATCTT
ATCTGATGCGGCATTGCTGCGCTATGTTAATATATATCAGTAAATAAATTCAAGTCATAT
TTGTCATGAAGAATTCTACCCATTTAATAGAGCAGGTCTTACTCAACAAGATAATAGATA
AAGACCAGTTAAAAAAGGCGAAAGAAATACAGTCTAAAAAACTAATTGGGCTGGAAGATG
CACTGGTGGAGCTTGGCTATACCACCCATAAGGAGATAATTAAATGTTTATCATGGCATT
ATGATTTGCCGGTGCTTGATCTTGCGAACCTGGAGATACCTGACGAAATAATTAATTTAC
TGCCCACGCACATTATTAAAAAAAACGGTATTTTACCCATATCAAAAAAAAGCGGCGTGA
TAACCATAGCAACGAGTCGGCCTCCCGACCTTGGATTTATGGATAATTTACGGTTTATAT
TGGGTTCGGATATTAAATTTATTCTTGCCACCGCTGAACAGATTGCATATGCCTTTCGCA
AAAACTGTCATAATGAATCAACTGAAATGGTAGGTTCGTTGCTGAAAGAAATAAGGATGG
GCGATGTCACCATAGTTCAAACGGAGAGTGAATCTGGCGGGGCATATCGGAGTGAAGCCA
AATCCGCAGAAGACGACAGCCCTGTTATACAATTAGTTTCGCTTATTATAAATAAAGCCA
TTGTTGCACGTGCGAGCGATATCCATGTTGAGCCGCTTTTAAGCAAGCTGCGCATCCGTT
ATCGCATTGATGGCGTATGCCAGGAGGCGGAAGTCTTACCAAAAAATCTTCAGGATTCAA
TTATTTCCCGCATAAAAATACTTGCCGATATGGATATTTCTGAAAAAAGGAGGCCGCAGG
ACGGAAGGATAAGCCTTTATCTTTCAGGGAAGGATATGGATATACGTGTATCATGCCTAC
CTTCCATTTACGGTGAAAGCATTGTTATGCGTTTACTGGAAAAATCACAAACGCTGATGT
GTATTAAAAATCTTGGACTTTGCACAAGTGATTTTCAGCGTTTTCAATCGATTATTAAAA
TGCCAAACGGTATATTTCTCATTACAGGCCCTACCGGCAGCGGGAAAACGACAACGCTCT
ACGCAATTATTAATGAACTCAACCAGACGGGCGTAAAAATTGTTACGGCGGAAGATCCCG
TTGAATACACAATAAAAGGCGTTAATCAAAGCGAGGTGCATGATAAAATCGGTTTTACTT
TCCCAAAGATTTTAAGGACTATGCTCCGTCAGGACCCAAATGTTATACTTGTCGGGGAAA
TCCGTGATACAGAAACTGCGGATATTGCAATTGCTTCCGCCCTGACAGGACACCTTGTCC
TCAGCACCCTTCATACGAACGATGCACCCTCCGCCATTACCAGGCTCATTGATATGAACA
TTAAACCGTTTCTTGTTTCGACCTCTTTGCAGGGAATCATGGCGCAACGGCTGGTGAGGG
CGATATGCCACGATTGCAGGGAACAGACGCATTATACGCCGGAACAAATCACGCAAATGG
GTTTCGATCCAGGCATGTTTACGGAATATTATTTCTATAAGGGAAAAGGGTGCAAGAAGT
GCAATAATATTGGTTTTAAAGGCAGGATCGGCATATACGAACTTTTGGAGATGAATGAGA
CCATGCGCGATATGGCGTACAACGCAGCTTCTACCGATGAAATGAGAAAAGCGGCAAAAA
CAGCGGGAATGACCACGCTGAAAGAGGACGGCATCAGGAAGGCAAAAGAAGGCAGGACCA
CCCTGGAAGAGATATTCAGGGTGACCGGAACGGAAGAGTGAAAACGATGCAGGCAAAAAG
TAAATCAAAACCGGATGCAAAAAGCGACGCACAAAGAAGACTCTTTGGGCAATTGCTGAA
AGAAAATGGGTTTGCCACAGAAGATCAAATCCAGGAAGCCCTTGCAGTGCAAAAGCAGAA
TGGGGGGTTGCTGGGAGATATTCTTATTAGCATGAACTATGTGACGGATCCGCAAATAAT
GCAGGTGTTGAGCGAATACCTGGGAGTGGAAATTGTAAATATAGAAGATAGAGAAGTGCC
GGGAGATGTGATTAATTTAGTGCCCGCTGCCATTGCGCAATTGTATAGAATTATCCCTAT
AAGTTATGAACAGGAGAAACAGGTTATTACGATTGCCCAGGCGAACGCCCTTGCAATTGA
AACATTGGATGACTTACGATTGGTGCTGAAACTCAACGTGAAACCGGTACTTTGCCACAA
AGATTCCGTAGCCCGCGCCCTGGAAAAATATTATCCCAAAAAACATGAGTCTGTGGAGCA
GTTGCTACTGGAGTTTAAGGAGGATAAGTCATATGCGCAATCTGTTTCAGGGAATTACAT
AGATATTGAAGAACTAAAGAAAATGGCGTCTACCGCCCCGGTGAAGAAATGGGTAGGCCT
TATGTTTTTATATGCGGTTCTGGATAAAGCAAGCGATATTCATTATGAGGCTTTTGAGGA
TAGCTTTCGGGTACGGTACCGGATAGACGGCGTATTGTATGAAAGGGTGTCCCCACCCAG
AGAGCTTGGCATTCCTATTAATTCCAGGATAAAGGTAATGGCGGGAATGGATATCTCGGA
AAGAAGACTGCCGCAGGATGGAAGGATAAAACTGAATGTTGGCGGCGCGTCAATAGATTT
GCGTGTTTCTACGCTTCCGACAAAATTCGGGGAAAGCATTGTGATGCGACTGCTCGATAA
GTCGGCGGTATCACTTAGTTTGGACAAGCTGGGGTTCAGGTCTGAAGAATTAAAAAATAT
CTATCAATTGCTGAATATCCCGAATGGTATAATTCTCGTTACAGGCCCTACGGGGTCTGG
CAAGACGACTACATTGTACGCCGCATTAAACTATTTGAACGAAATAACCACTAAGATAAT
AACCACTGAAGATCCTGTAGAATATGATGTTGACGGGCTTATTCAGGTGCAGGTAAACCC
GTCGATAGGCGTTGACTTTGCAAGTTGCCTGCGGTCTATTTTGCGCCAGGATCCTGATAT
TATACTTGTTGGTGAAATCAGGGATGAGGAAACGGCCAGGATTGCCATACAGGCTTCATT
GACGGGCCATTTGGTTTTTAGTACATTACACACAAACGACGCCCCGCTTACGATAACGCG
TTTAATTGATATCGGTGTTAAACCTTATTTGATTGCTTCAACACTGGAATGTGTCATCAG
CCAGCGGTTGGTAAGGAAAATATGTGCATCATGCAAAGAAGAATATGAGCCTTCCGATGA
ATTGTTAAATGAGTTGAATCTCACAAAAGCCATAGCGGAGGGAAAAAGATTTTTCCGGGG
GAGAGGGTGTAGTGATTGCAGAAAAATCGGATACAGGGGACGTATGGGTATATATGAAAT
AATGCCTGTCAATGAAGAAATACGGGGTTTAATTACCGAACAGGCAAGTACAAATGTAAT
AAGGAATGTTGCAAGAAAAAACGGCATGAATACATTGCGCGAAAACGGACTAAAAGCAAT
TTTTGAGGGGCAAACAACGGTTGAAGAGGTTGTACGTGAAACCATTTCCACATAAGCGCT
AAGTTAACATTACGGATTAATTTAACCGTGTAATGAAATTTACATATTCGCGTTTATTAG
CGTCATTGGCGGTTCCTTTATTAACCGTGAATACACGCAAATAGACGCTAATGAAAAACG
AATATCGAACAAGGAATTTCGAATTATGAAGTTTTCTTATCCTCCGACATTCATTTCATG
GGGTCAGGACGAAACAACCCTGACAGGGTTACAAACCCTGTCAGGGTTAACACTACGGTA
ACGTTTTATTAAAACATGGCGGAAGTCGCAAAAAATCAGGAATGCACCCGCTTAGGGGGG
TTGTTTCTTTAAATTAAATTGAGAGATTATGTAATGTCCATTTTTCAATATTATGCGGTA
AACAGTACAGGAAAGAAGATAAAGGAGAGGATAGAAGCGGCATCATCGGAGGAGGCGATT
TCTAAAATCCGCGGATTAGGCTATTTCCCTACCGGCATAAAAGAATTAACTGTACGTGGA
AAATCGGCGGAACAACATGCCGCGAAAACGCAGAAGAAAAAATTTGGCGAGATAAATATA
TCTATTGGAGGAGTAAAGTCTAAGCATTTGACGCTGTTTACGCGTCAGTTATCCACATTA
CAGGATGCGGGTTTGCCCATAATCAGGAGTTTGCAGATACTTGCCGCACAGCTTAAAAAA
GGCATGCTGAAAAAAACGGTGCTGAAGGTCATTGAAAATATTGAAGGCGGAAGCACATTT
TCGGGAGCGCTTGCAAGACATCCGCGGGTATTCGACAAGCTATACGTAAATATTGTCAAA
GCTGGTGAAATAAGTGGTTCATTGGATATCATTTTGAGGAGACTGGCTGATTTCAGGGAA
AAGATGGAACGGCTTATCCGAAAAATAATAACCGCTATGATTTATCCTTCTGTGGTGGTC
GTGGTTGCTGCGGCAATCCTTATAGGCCTTATGATCTTTGTCGTACCCAATTTTGCGAAA
ATATTCGATGAACTGGGATTAGACCTGCCTGCCCCAACCAGGATGCTGATTCAGTTCAGC
ACTGCTCTTAAGACAAATTGGATGTATTTGCCTGCCGTGCCCGTTGGAACTTTTATTTTT
TACAAACTCGTAAGAATGATTAAGAAGGTGAGGCTGCTCATTGACCGGGCAAAATTTAAG
ATACCGGTTTTTGGGGCAATAATAAATAAATCTACCGTATCCCGGTTTACCCGTACCCTT
GCGACGTTAACATCAAGCGGTGTGCCTATTTTAGATTCGCTCATAAATTCGAAAGATACC
ACCGGAAATGCCGCTGTTGCCCAGGCGATACAAAATATTCATGATAGTATCCGCAGCGGA
GAAACTATCGCAAAACCGCTGCGTGAATCAAAGATTTGCAATGAAATAGTCGTCAATATG
GTTGAGGTAGGAGAGGAAACTGGCGAGCTGGAAAAAATGCTTACAAAGGTTGCCGACAAC
TATGACGATGAAGTGGACAGGGCTGTTGAAGGGCTTGTAAGCCTGATAGAACCGATTATG
ATTGTGTTTTTGGGTGGTTCGGTTGGGTTTATTGTAATCGCCATGTTTCTGCCTCTCGTA
AAATTGATGCAGAGTATCGGCGGGTAACATTTGTAGTAAATCAGAGATTTTAAACTACAG
TCGGCAATCGGCAAATTGCAGATTGGGGATTGGGATTGGGATTGAAAACTGAGGACTGAA
TCACGAGAGGCGAGAGACGAGGGAAACAACCTCGGGGTTATTTTGTACCGATCCCATGAA
CGGTTACAAAAAATCGGGAATGCTCTGGCTTTGGACAGGACAAAAACGAAATTTAACATG
TTTTATAAAAGGTGCTATAGTGATAGTTTACTCCGGAATAAGAATAAGTGTAAGGAAGGA
TGAAGTTGCTCTTGATGACGGAAGAAAGGTGATGCGGGAGGTAGTTGACCATCCCGGCTC
TGCCGCCATCATTCCTTTTATTGCAAACGATGAGATTCTGTTAATTAAACAATACCGGTA
TGCGGTAAACGAAACGATATATGAAATACCAGCCGGTACCCTTGATGAAGGCGAGACTTT
TTTTGAATGTGCAAACCGGGAACTGGAAGAAGAAACAGGGTATAAAGCAGGCATTCTTAC
CCCTTTGTCGGTCATTTATCCGTCTCCCGGTATTTTGAATGAAACCATGCATCTTTATAA
GGCAACAAACCTGATCAAAACGAAAACGAATCATCAGGCAGATGAATCAATCAAAGGGAT
TGTTGCGATTAAAGTAAAAGAAGCGTCTGAAATGATAAAAAGGGGGGAGATCAAAGATGC
AAAAACGGTGTGCTGTATTTTAATGACGATTTCGGGGGTTCACGTTTTTAAATAAAGCAC
GTTTGTGAGTACGTTAAGTATATTTTATTGACAACAAGTGAAACGCTATGATAGGGGGCT
CTCTGATTCAGGGGCTGGTAAGTGATTTGGCAAAATCATATCCGAAGATTGAACACTTTT
TCAAAATTTCTTCTGTAGGGATAAAATTAGCTTTTAGGGAAGGTTGCACAACATTTAACT
TTAGGCCTCTTAAACGGTCTTCCATTAGTTTAACTGCTTCTCCGCTCCATCCATACGTGC
CAAATGTTGCACATTTCCTGCCTTTAATGTTAAGACTAAATAAAATATTCATCATATCCC
ACATGTGTTTTACCGCATCTCCATTCATTGTTGGCGAACCAAACAGCAACCCATCGGCAG
ATTCTATTTCGAACCGTGCATGTTCCGGAGAAATAGCGGCAACATCCAACAGCTTTGCTT
CACTGCTTATCGTACAAGCGCCTTTTGCTATCGCCTCCGCCATTTTTTTTGTATTCCCAT
AGACAGATACATATAAAATTACGATGAGTTTTTTGCTTCGGGGGGGGAGTGGCGTGCTCC
ACTCTTTATATGCCTTTATGTATTTTTGCGGGTCTGTTCTTAATATAGGGCCGTGGCTGG
GAGCAATCATTTTTATGTCGAGTTGATTTGTTTTGTCTAACGCTTCAAGTATTTTTTTTC
TGAAGGGACCCATTATGTGCTCAAAATAATATCTGAAATCTTCAAAAAATTCATCCACCC
TGTCATCAAAAAGCCTTTCATCGCAAAAATGGGTGGCAAATCCATCACAGGGAAACAGTA
TCGCATCGTCATGCAAATAAGTAAACATGGTATCCGGCCAATGCCAGAATGGGGCATGAA
TAAACTGTAATTGTCTGTTTCCCAGAGAAATGCATTCGCCGTCCTCAACCGTTTTTCCGT
TAAACTCAGAGTTAAGAATGTTTTTCAGAAACATTGAGGCGGTCTTTGTTGATAAGACCT
GGGCATTTTTAGCTAGTTTTAATAGCTGTCCTAGCGATCCGGTATGGTCCATTTCCGTGT
GATTTACCACAATATAGCAAATGTCTTTAAGTGGTATTAACGATTGCAGTTTATTGAGAT
ATTCAGGGGTAAATTTTTCATGAACGCCATCAATGATTGTTGGTTTATCCGCCATGATAA
GATAGGAATTATACGTGCTGCCAAACCGGGTTTCAAAAACAACGTCGAAAGTCCTGAGGG
TGGCATGTAAGACGCCTGTCCAATAAACGCTATTTGTAAGTTGCAATGTCTGCATTGATT
ATAAGAGATTAGCTGTTAACCCTGCCAGGGTTGTTTTTTTCTGAAATAAAAACGCCGAGG
TAGTTATAAATACTTGCTGCGGGTTGCAAAACCTGAATTCGCCGGGAATGAAGTTTACGT
AAAGTTTGGAGTATTGGGTTTTTTGTCATTTGAATTTGCTTCGTATTTTGATATTCGTAT
TCCGAATTTGGTTGCAGCTAAAGGCTGCGCTAAGGATTGTTTGTGTTATTGCCCTATTTT
ATTTTTCACAAAATTCATCAACCCGCCCGATTGAATAATTTCCTGCATTTCGTGTGGAAA
TGGTTCAAAGGTAAAACGCCTGTTCAAGGTATGGTCAAAAATTTCGCTCTTTGTCAAATC
CACCTCTATTTCATCTCCTTCTTTGATGTTATCCGCAGCTTCAGGACACTCGAAAATAAG
CAGACCAATGTTTATAGCATTTCTGAAAAATATTCTGGCGAATGATTTTGCGATGACGCA
GGAAATGCCTGCTGCTTTGATAGCGATCGGTGCATGTTCACGTGAAGACCCGCAACCAAA
ATTCTCTCCCGCTACAATAACATCTCCTTGTTTTATCTTTTTTATGAAATCAGGGTCGGC
ATCTTCCATGCAATGCTTTGCCAATTCATTTGGGTCTGTCGTATTCAAATACCGGGCCGG
GATGATTTCATCGGTATTAATATTATTGCCAAACTTCCAACATTTATTTTTCATTTATTT
TTTTGTTCTCATCCGGAAAAAGTTTACTGATGCCATTTACCATTTAGCTCCATTTTTTCA
TCCTGCCTTTGCATACGACTCAGAAACGGTTTTCGATGCAGGCGGATATTTTTTTATCTC
TTGTTTTTTTTGATTCAACCGGCACTCCATTCTTTGATAGGCCTGGTGCATAAAGGCTTC
CAGCCGTGTTTCTTCGTTTGTTTGCTCCTGACCGTCAAAGGATAATTTCAGGCAGGGAAT
ACCGGCATTCTCCCTTTGAAATCGCTCAAGTATCCCGTTTACTATTGTCCCCGGCATACA
ATGGAAAGGAATAATATTTACAATACCATCGAATCCCTCTTCGGCATATTCAACTGCTTT
CCCCATACTCAGCACAGGGTCTCCTTTATAGGAGTCGTCGATGTATTTTTTCCCTCTCCT
TATAAGCTCTTTGATTGTTGCGTCCTTATAGAAATGCCTTATTTTGCCTTTAAAGATGTT
TGTGAGTTTATATGCATCATATCTCTGTACAATCGCAGATATGAATTCCCCCAAATATCC
CTTATAATTTTTTTCGTTAAGACATGATTCCCTGCGACAATGTGCAATATAGTTAATCCA
TTCTGCGAATGGAGGATTAAAGGCCTCTCCATTTAGCCGTTCTATATTTTTGATGAGAAA
ATTGTTTGCAAAATCATTGAGCCGCACATAATTTTCGCCAATAATGCCAATCAACGGCCT
CGGCTTACTCCTGTCTACCTTTATATTGGTAAATTCGTGCCTTGCTTCTCTTGCAATATC
AAGCAGATTCATGCCTTTGTCCAGGGCCGATTCTGCTTTTCTAAGGTACTTCTCATATAA
GGCGTCAGTTTCTCCCTTATTTATCTCATAAGGTCTTATTTCCCTTTGCAATTTCTGCAT
GAGATCGGTAAAAACAATACCATTCCATGCAAGTTTTCTGAATCCTGTTCCCAGCCCTTT
TGTATCTTCCTCATAATTTTCTCCCTGATCCAGTGTATATAAAGGAACATTCATAAGACC
TAGATCGTCCAGTACCATGCGTTGAAATTTATTGTACTGGCCGAATCTGCAAGGGCCTGA
AGCCGTTGCCATAAGGAAGGCGCTTGCTTCCGGATCAAAATCGGGCGACATTGATTTTTT
AACAATATCCCCTGTGGTAAGTATTGCGGGGTAGCACTCTTTTCCGGAAGTATACTTTCT
TCCGATATCTACAGAATTTTCGTCTGCCATGGGCATCGCTTCTGCCGGTACCCCGTTAGC
CCTCATGGCGGCAGCGATCATTCTGCCATGATCACACATATGCGGAACATAAAGTGTTCT
CTTTTTTCCGCCGGTAATTTGGCGTGTGGCGATATCTTCCTGCCGCCTCCTGGTTTTTGT
TGCAGGTTTAACGTTTTTAAGGCTATCAATAAACGCCTCGCAACGGGTTATAGCGCCAAC
ATCAGCGCTGTGTTCATCTATTTCTATGGTCAGGCATGGTTTCCCAGCCAGCTCCTTATA
GAAAAATTTGGAGATAAATGAATCAGGCCGCAGCCAAAGTTTGTGATATATAAAGGATAG
AGCCTCTTGTCTTTTGCAATCAACCTTGCGGCGGCAATAAACCTTTGCCCTGTTTTCCAG
TACATATTAGGGTAATCGTGCGAAACTTCTTCAATGTCCAGCGTCAAATAGTCAAGAGGT
ATAACTAGTATTCCCAGGTCGCGTAATTTTTCCGGAAGACCAAGATTCATTCCCGTATCG
CACCCATTGTACGATCTGCTAATCAGGATAAAAGCCTTTTCATCATCCGCAATAGTATCT
AAAATTTCTTTTCCGCGTGCCTCTAATTTTTCAGTGAAAGCGCTCTGCGCTTCAAGTGCC
GTTTCGATTGCCTTTTCTACAACGCCTCCGGTTACTCCAACGCTTTTCGCAATTTTATGG
AGGGTTTTTACCAGAAATTCCATTCCATATTCGAAATGAATCACGGGCGATAGTGTCTTG
AACCCGCGTTTATCCAAATCGATGCCTGAACGCACGAGGTATGGTATACATTGCACATAG
GGACAGGCATATGAATGAGTAATATTCTTACTGGAGTGTGTTAAATTTATAACGCTGGGC
AAAAATAAATAATCAATTTCCCTTTCCAGCATATCAATGACATGCCCATGGGCGACCTTT
ATGGGAAAGCATGTTTCTGCCGTAATAACCTCAACGCCATTATAAATAATGTCCTTGTTT
GTATCACGGGAAGTAATCACCTCGAGACCCATTTCGGTAAAAAACGCTTTCCACATGGGA
AACAAATCATAAAAAGTGGATACCTGCGGTATCCCTATTTTCTTCCCCAAGGGGTTTTGG
GGTTTATTTTTTGGATAAGTATTATATAGCGCCTGTTTTCTTTCATTGAAAAGCCTTGGC
AAATGCTTCCCCTTTTTTAACGTCCTTTCGTCATCGAATTTTCCGCACCGGCTTCCGTAA
TGAAGGGGGTCTTCTCCTTCGATGCTGACCTTTCTTATTTCGCAAATATTTGAACAATCT
TTGCAAACAAAAGAGGAGAGTTCATATCGTTTGTGCCTGATATCAAATCCTCTAAACCGT
GATTTCTCCCATGTTTTCTCTTCCATTGCAATAATGGCGGAACCGATTGCCCCCATAATA
TCATGGTGTGGAGGCACAATTACTTTTTTACCGGTTACTTTTTCAAATGCAGATTTTACT
CCACGGTTTGCTGCTACCCCTCCCTGGAAAAAAATGGTGTTTCCAATAGGGCGGTCTTCA
ACAACCCTGTTTATGAAATTGAGTACAACGGAATAGCTCAAGCCGGCAAGCAGGTCTTCC
TTCGAGGTACCTCCCTGCTGATGATGATTTAAATCAGATTCCATAAATACCGTACATCTC
TCGCCAAGATGCGACGGGCAGCATGATGAAAGTGCGCGGTCATTAAATTCTTTCTTTATA
TTTACATTCAGTTTTTCCGCCTGTTCTTCCAGGAATGAACCGGTACCTGCCGCACATACC
TTGTTCATGGCAAAATCCACGACAGCGCCATTTTCCAGCCGGACAAATTTTGAATCCTGT
CCGCCGATTTCAAAGATCGTATCGACATCCTTATTTACACTTGCTGCAGCAGTGGCATGG
GCGGTAATTTCGTTTTTAGCGATATCGGCGCCGATAAAATCCCCCGTTAAATAACGTCCC
GAACCTGTCGTCCCTGCCCCGTTGATAACAACCCTGTCGCCAATTTCCAGTCCCACCTCA
TAAAGGCCATGTTTTACCGCTTCAAGCGGCCTTCCGGCGGTCATAAGATAACGCCTTGCC
AGGATGTTTTTGTGTTTGTCGATAACCACAACATTCGTACTGATGGAACCTACATCGATA
CCTACATATGCCTCGACTTTCCCGTTTTCATCAAGATGATGCGTCTGGTCAACAATTTTA
TAATTATCCGAACGAAGAGGTTCGAGATTTGATGCTTTTGAACTGCGGTTTTTAAAATAT
TCCTCTATTGCCTTCAGACCACGGAATGGCGACTTTATTTCCTTATCTATCAGAGTAAAT
ACCGAACCAATCGCCCCCATTACCTTGTAATACTGCGGAATAACCAGTTCTCCGGATTTT
AATTCCAATATATCTTCAAATGCCTTAACCATGCCGGCATTTGCAACAACACCTCCCTGG
AAAACAATGGGTTTTACAAATTCCTTGCCCTTGCCGATGTTACTTTTAAAATTCCTTGCC
ATTGCATAGCACAGCCCTGCGACGATGTCGTAAACCGGCGTGCCTTCCTGCTGTAAGTGT
ATCATATCTGTTTTGGCAAACACACTGCAGCGACCGGCAATACGCGGGGGGTTTTTTGAT
TTTAAGGCAAGTTCCCCAAATTCTTTTTCTATGGAGACCCCAAGCCTTGCCGCCTGTTGG
TCCAGAAATGAACCGGTGCCGGCGGCACACATTGTATTCATTGAAAAATCAGAGACTTTC
GTCTGGCCGGTTGATTCGTCACGTTCAATAAGCATTAGCTTGGAATCTTCTCCGCCAATT
TCAATAATTGTGCGGACATCAGGGTGTAACGTTGTCGCGGCCTTACTATGCGCAACAACT
TCATTTATAAAGGCGATATCCATTAATCCGGCTATTAACTTCCCGCCGGTCCCGGTAATT
GCAATGCCGTCAATATCGTCCATATGTGTCCTGTTTAGCATCTCTCTTATTACCATTAGG
AACGTTTCGACCGGCTGCCCGTGTGAACGAACGTAATGATCTTCTAATATCTCTTTTCTT
TCATTAATTAAAACTGCTTTTATACTGACAGAACCAATGTCCACGCCTATATATTTTTTT
TGATACATACGTTTATCTGTTCCCTTCATCAATTTATTACCTTAATCCCGCACCAAAAAT
GATATTTTTCGTGCAAATAATTTCTTGAACTCATCTTAACACATACAATTGCAGTTATTT
ATACCTTACAGGTTCACAAATTACGAAATGTAGAGCGAAGAGTTTCTTCGTTCTACAACA
GCAACTTTTAAGAAATCACAATTTGTGAGTCCGTAAGGTGTGCAAATATTTAAAATCTGG
CAATCGCTTGAAACCCTTACAAATACCGGCTAAGACAGATGCTTTGTTTTATGCTGCTTC
TATAGGGCAGCCGAAAATCATAGAGAGAAGTATCACTAATGCTGGATATTAAACGGTTTT
GCAAGCCTATGGTCAAATAGAAGGTATTTTTGTGCAAGATTCAGGCCGCATTTCACTTGG
TGGTGTTATTTTGCCGGTAATAGCAGACGCAGCAGCCACTGCAGGACTACAAAGATATAT
TTCGCTCTTTGGATGTCCCATGCGGCCAACAAAATTACGGTTTGTAGTGGTAAGTGCCCT
TTCCCCTTCTGCCAGTATTCCCATATGACCGCCAAGGCACGGGCCGCATGTAGGTGTTGA
GACAACTGCTTCTGCGTCAATAAATATTTCAATAAGCCCTTCTTTTAACGCCTGTTTATA
TATTTCCTGAGTAGCCGGAATTATAATCAACCGGAGAGAAGGATGTGCCTTTTTCCCTTT
TAATATTTTTGCCGCTATCCGCAAATCTGATATCCTGCCGTTAGTGCATGAACCAATAAC
TACCTGGTCTATTTTAATTCCACAGACATCATAAACGGATTTTGTGTTTTCTGGAAGACT
GGGTAGGGCGACTTGCGGAACGATTTCCTCCGCGTTGAATTCATATACCTTTGAATAATG
GCTGTCGGGGTCGCTATGATATGCCACATATTCCCTTTTAACTCTTCCGGCGACATAATT
TTCCGTAATTTTATCGGGAGCAATAATTCCGCTTTTTGCCCCGCTTCAATCGCCATGTTG
CATATGGTAAAGCGGTCATCCATTGGTAAATCGGATATGGCGGTCCCTGTAAACTCCATT
GCTTTATAGAGCGCCCCGTCAACGCCAATTTTCCCGATGGTATATAGTATGAAATCCTTT
CCCGACGTCCAGTTTCTTGCCTTACCATGAAAAACGAACTTAATCGATTCCGGCACTTTA
AGCCATACCTTTCCTGTTGCAAAACATGCGGCCAGGTCTGTACTGCCTATCCCGGTTGAA
AATGCCCCCAGCGCTCCATAGGTACAAGTATGAGAGTCTGCCCCAATTACTAATTCTCCC
GGGGCGACAATGCCCTGCTCCGGGAGCAAGGCATGTTCGATTCCCATGCGTCCAATCTCA
AAATAATGTTTTAAATGGTGTTTTTCAGCAAATACACGGAGTGATTTTGATTGTTGGGCG
GATTGAATATCCTTATTCGGCGTGAAATGATCCGGTACTAAAACAATTTTTTCGGGGTCA
AAAACTTTTTTAATGCCCGCCTTTTCGAATTCCTCAATGGCAATTGGGGCGGTTATATCG
TTTCCGAGGCAAACATCTACATTTGCATAAACGAATTGTCCCGGACGTACTTCCCTCTCG
CCACAATGCGCAGCGATAATCTTCTCTGTTATTGTCATTCCCATAAATTGTACTCTGCAT
GGCAATACTTCCGTCTTTTCTCACTAAAGGAAGTGGTTGTTTTTGTAAATAAAGTATAAA
AAAACTAATTTTCTGAAAATCGTGTTCTATTCCATGATTTTAAAAACAGGGGGTCTTGTA
AATATTTTTTATGACACTTATGACACAAATCAAAGCGGAATGTTTTGTACTCTTCTTCCT
CTCTATCATCACCAAGCTCTTCCCCATCCACCCGGTCATTTTCATCGTCGTCGTCATCAT
CGTCATCTTCCATTTCCCAAAGTTCTTCATCAAGGTCATCTTCTGTATCCATTGAGTCGC
AAGTAGCGTATACTTCAATTTTTACAACATAACGTATATCCTCACCCGCAAGTAACGGTT
TCCCACACATATCACATGTATAGTGCACCATCAATGTTCCTCCAAAGAAAAAAAATCATT
TTACTAAAGTTAAGTTGTTTTGACACAATTCAATACGGTGAATAAGTGATTGAGTCTGTA
TTATTTATCAAAAACCAAATCAGACATCACCTTCCCTTCGGCTGGCATACTAAATCATGT
CACGGATAATTATACTGCAATAATTATCCCCCTTGGATAAACCCAATTTACGCCATTGAT
CGAAGCCTTTTTACTCTCTCCTCAATTGGCGGATGCGTACTAAAAAGCGAAGCAAATGAA
CGACCGCTTAATGGATTTACTATAAACAGATGTGCGGATGACGTTCCCGCATCTAACGGC
CTGACCCTCGCGGCCTGGTGCAGTTTTTCAAGGGCGCTAGCCAATCCTGCCGGATTACGT
GCCATAAGCGCTCCGCTTTTATCCGCGGCATATTCTCTTGAACGTGATATAGCCATTTGT
ATCAGCAAAGCAGCAATAGGAGCTACTATGGCGAGAGCTATGAGACCGACTACGCCTCCT
CCCCCGCTATCGTCATCATCATGCCTTCCAAAGCCGCCAAACATGGCAGTCCATTGCGCC
ATATTCGCCAGCATGGTAATTGCGCCGGCTATCGTCGCAACAATAGTACATATTAAAATA
TCTCTGTTTTTAACGTGAGAAAGCTCATGTGCCAGGACGCCTTTTAACTCTTCATGCGTT
AAAGAGTTTAACAACCCTTCCGTGACTGCTATGGCGGCGTGCCCAGGGTTTCTACCGGTG
GCAAAGGCATTCATCGCCTGAGTGGGGATAATATACAAATTTGGCATGGGCAATGCGGCA
TTTGCGGTGAGTTCTTTCACCAGCGCAAAATACTTCGGTGAATCTTGTCCTGTAATCTGG
CGTGCACGGTATATTTTCAGGACGATTTTATCACTGTACCAATAACTAAAAAAATTCATC
CCCATTGCAATCGCAAAAGCAAAAACCGCCCCCTGCCTACCGCCAAAAATACTTCCGGCC
CAAACGAGTATCAGGGTTAATACTACGAGTAGAACCGCTGTTTTGAAATAATTCATATCT
GCTACTCCAAAACAATAACTATGGAGGAAAAATTACTTTGCCATTACAAAGGCCTGTTCA
AAAATTTATTATTCTCGAACATTTTCAGACCTCAAAGACCTCAAAAGTCATTATAAATGT
CACCTATTTTTTGTCAAGCAATTAAATAGGCAGGCCAATGCAGCATTATTTGTTTTTATA
AAGACAATATAGCATGTGGTATATAACAACTTACATACACTAAATATACGACTTATTTAC
TTCCATATTTCTCTGCCAGGGCATTTTTTCTCTAAGGATTGTTTCTCAGGTAAAAACAAA
AGGTTAATTTACGTATAGTATTACTATTGGCTAACTTATATGAATATTCGCCGTCTGATT
ATCTCCTGTTCGATACATCGGGCTATCTTCTTGTTTTCATTATTTACAAAAGACGGCAAA
ACATACCATTAAAAAATTTTTTCTGTAAGAATTTGTGAGGCAAACAAACCTTTTTGTTTC
GGGGTATCTTGAAAATGTTTTCCCCAATTTATACCACATAATGGTTCTTCCGTGATATCA
GGATTCTTGCAACCGCAAACATAAGCGCTTATTTTATAAAGACCTGCCAGTTCATCAATA
GCGTGGTAACTATTTTTTCTATAGTGTACATCCAGTGCCTGTATACGTGATTTTTCTGCC
AGCAGGTTGATGGAACTGCCATTTTGGTAATGTGCATTTATCTCTTCCCATAAAGAGGTT
TTCCAGAGAGATTTATAGAGATTTTTCTTAATAAATGGTCTTAAAAAGAGATAATTAATG
CCCATAGCGTTTATCTCATATTTCTGCAAAACTCTGAATAATGCGGTTAAGTTGGTTTTT
GTGTCGGTTATTCCCGGTATAAGGGGGTCTAATTTCACTTCCGGCACAATCCCCACGTTG
CACAATTGTTCAATGTTCCGTATTCTTTCGCCTGGAGTGGCGGCGTAAGGTTCTATGATT
CTTTGTATATTCCGGTTTAATGTGGTAATACCTATCTGAATATGTACTAATTTTTTATGT
CTTTTAAACAGGTCAAGAAATTTTATTGGTATCCGTCCTTTTGTAAGGAGATTTATACCA
ATATTATATTCTAACAGGGTCTGCATTAATTCATACGACAAATTTATTACCTGAGGAATC
GGCTGAAGGGCATCACTCGAAGAACTGAAAAAGACATATTTTGGTAGTTTTCTGCGTCGT
GGCAATTCTTTTTTTAACTTTTCGGCCATATTTTCATACACAAGTACCTTACCATCTCCA
GGATAGATTGAATATCCCCTTGCATAGCAATATGCGCATTGATGGCTGCACCCTATTGTA
GGGTTAATTGTTGCGACCTGACTCAAACATTTCAAAGTTGGTCTTGCCAAAACAGCCGTT
TTCCGTTCAATAGATTCTATGTGCATTTTGCGATAAGAGATAACTATATATGGATTATTT
AACAAGGTTCTTGAATAGCACTGCTTGCCGCATAGTGTAAGGGCAATATAAGCGGTTGAT
GTTCCTTCCTCACTTGATATCTAAGCCCACTAAAGCTATATAAATTCATGTAGTACGATG
AGGTTAGTCGCACTACAAATAACAATTTCCAGTTTCAAAAGACTAGAGTGTTACCAAAAT
CAAGTGTGGTTTTATCAATAAGTTAAGAAGCCTCGGCTCTTTAAAAATGAGTGTTTTGTG
GATTTAATAAGCAGGGTTATCTGTACGCTATTTTTCGAAGTAATTGGGGTCGTTGGACTG
AATTATTTTCAATAGTTCATTGTGGATTATCTTAGAACCGGCAATGATGTTGCCGGTTTT
AAGATAGTTGTTTTTGCCATTAAAATCAGTGGTTATTCCCCCGGCTTCCTGAACTAAAAG
AGCGCCCGCGGCAATATCCCATGGCGATAACGCATATTCAAAAAAGCCACTGAAAATCCC
ATCCGCGGTATATGCAAGATCCAGGCTTGCAGAACCGCATCTTCTCATGTCAGAGGCATG
GTTAAGCAATTCCCTGAATATCTTTACATAGGTGTCAACAATGTTTTTCTTTCTGAATGG
AAAACCGGTTGCGATAAGAGAGTCATTCAGATTTTTCGGGAGAGAAACATGTATGGGTTT
GCCATTTTTTGATGCACCTTGTCCCTTTACTGCGGAAAAGATATCGGCTTTTATAGGATC
ATATACAATCCCCATGCAGAGTTCTCCCTTTATTTCCAAGGCGATTGAGATAGCAAAAGC
CGGCACACCGTGGATGTAGTTTGCAGTGCCGTCTAATGGGTCGATAATCCATAAAAAGGG
AGAGGTATTTGTTTGTGTTTCAGACTCTTCCGCCAATATGGCATGATCGCTGAAATGCGT
AATGATGTGATTTTTGATGATTTGTTCAGACCTTCTGTCTACATCCGTGACAAAATCATT
TGCGGCTTTTTCTTCAATCATAGAAGCATCTAACTTTCTGAAATATTTTTTCAGGACGTT
GCCTGCTTCCATGGCTGCTTGTTTGGCTACTTCAAGATATGCCGCCAGTGTATTTGGGTG
AACCTTCATCATTAGTTCGTAAGAGTTAAATAAGACTCTTGCCAGTTAACGTTTTATATG
CATTCAGATACTTTTCAGATGTTTTCTGGATTATGTCGGGCGGAAGTGCTGGTGCTGGTG
GATTTTTATCCCAATGTATGCTTTCTAAATAGTCGCGTATGAATTGCTTGTCGTATGACG
GCTGTGGTTTTCCTGGTGTATAGAATTCAAGCGGCCAAAATCTCGAAGAATCAGGGGTAA
GTACCTCATCAATAAGCATCGTTTTATTGTTATTCGTTATGCCCCACTCAAATTTTGTGT
CACAAATAATGATTCCTCTGCTTTTTGCATATTCACTTGCCTTCGAATAGATTTTGAGAC
TTTTCTCCTTTAATTCATCGGTGAGCGTTTTTCCGATCAGATTGATTACTTCAGAAACCG
GTATGTTTTCATCATGGCCGGTATGTGCTTTTGTTGAAGGAGTAAATATGGGTTCAGGGA
GTTTGTCCGATTCTTTTAACCCGGCAGGCAGCTTTATTCCGCAAATTGATTGGAATTTTT
GGTATTCTTTCCAGCCGGAACCTGCCAGGTATCCACGGATAATACATTCTACCGGGATAA
CGTTTACTTTTTTCACAAGCATAGACCGGCCCTGAAGGATGTCTTTATGGTGTCTGACAA
ATGTATTATCAATAGAATCGATATCAGTGGTAATGAGGTGGTTCTCAGTGACATCGGCAG
TATAATGAAACCAATATTCTGACAATCCTGTAAGCACCTGTCCTTTATAGGGAATCCCGT
TTGGGAGAACCACGTCAAATGCGGAAATACGGTCTGTGGTAACGATAAGCAAATCATTAT
TAACTTCGTAAATATCACGAACTTTTCCGCGGTTGTGTAATTTAAGCTGTGAAATGTTGG
TGGTCAGTAACGGTTGTGTTGTTTTCATAAATTTTATTTTATATAAAACAATTCTGCAGG
TATTGATTAAGATTTATTCTCAGTTTATTTAATCCCTGAAGTTTTGGTTTTAGGGATAAT
GCAACATGAAGATACTTTAAAGCGTTTTCGTAGTCCTGTAATTTAAGAGAGCATTCGGCC
ATTTTTTTGTAAACAAACGCCTGTTCGTTTTTGCATAAGTCCAATTTGAGTAAATTTTGA
TAATGTATAAGGGCTTTATCCGGGGAGGATTTTTTTGCTAATTTACGGCAATAAATATTT
CTGATTCTTTCTTTTGTCTCCTCCAGCAGATGTTGCCGATAAGCAGCCTGTTTCCCTTTT
TCCAGTATGTACTCGTAAAGTTTTATTGAAAGTTCATATTCGCCGGATTTTTCATAAGCC
TCTGCCAGCAAAAATTTGCAATCGATAAAATCCCGATGGTTAAGGTGGAGGAAGAAGTCC
GTATCAGGGGAAGTATTTAGCAAATACTCATATTTCTCAATAGCGCTACTTGTGTACCCA
TTGAGAAGGTCGGAAAAAATAATACGAATTTCCATGCTGATTTTTTCTGATTTAGTGGAG
GATGTTTTGGGCTTTGCGTCCCGAACGGTGTTCTGTTTGTTTTGGGAATGTTTGTGAAGC
GTATCATATTGTTTGCGGGAATGAGTATCGGAAAGAGTTTTATACGCCTGAATAATAATT
TTTGTTTTTGATTCCGCCCATTTTTTGTTTGAGCCATTTATATCGGGATGGAATTTTTTA
ATCAGGGTTCTGAATGAGCGTTTTATTTCTTCAGCGCTTACTTCTTCATGCACTTCCAGG
ATATTGTAATAATTTACCATGACAAAACTACGAATTAAAAATAAAATAAAATCATATGTC
GTTTAAACGAATCTTGAGATGTTCGCGTAATTAAATATGATCGGAGAGACACTTTAAATA
TACATTAATAACATTTTCTCTTCTAAAACAGAAGGAAATGCTAACAGCAATTTTATCAGT
TGTCAACAAATTTGATTTCTTTTGAGGAAGTTATTCATACCGTAGGGTTTCAACGGGATC
TAGCCTTGCCGCCCTTATAGCGGGATATATGCTAAAAATCACACTGCTGAGTATTGCGAT
GAATATAGTAATCATAATGCTTGCCGGTTTGATGACAGTAGGTATCTGGTCAAAGTAATA
TACTTCAGGTGGGAATGGCCTCCAGCCTGTCATATTATATAATATGCTTTCCAGCCAATT
AATACGCAAGACAACGGAAAATCCTATAGCAGCTCCCACGCAGGATCCAATGCTGCCAAT
GAATAGTCCGTTCAATAGAAAAATGGACATAATACCTTGTGTGGTAGCTCCTAATGCTTT
TAGTATGCCAATGTCTTTGGATTTTTCCAATACAATCATCGTCAGAATTGCCAATATATT
AAAGCCTGCAACAACGATGATAAAAAAGAGTATAAATGCCATTACACGCCTTTCTAGCAT
TACAGCGGTCAAAAATGTCCTCCTGGCATCCTCCCATGTTTGCACATAATATTCAAAGCC
CAATGAAGATTGCAACTTGTCACGCACTTCATTTGCATAGCGGTAATCATGAAGTTTTAC
GCTTATTCCGGATACGGCGTCCCTTTCTTTTATACCCGTCAATTCTTGTGCAGCAGCAAG
AGGAATATACACATAATTCTTGTCGTAATCGTACATTCCCGATTTAAATGTTCCTTCAAT
AACAAATGCTTTTACACTGATTTTGTCCCAGTTTTTTAACGTAACCAGCACTATTTGCTC
GCCTTCCTGCACAAAACTTATTGGGTCTGTTTCCGGGTCACCCGGACTAACCCTCAGTAG
TTCTATACCACAAAATGCGCTAGCGGTTTGGTTTTCTCCATGAGTTTTTTGTAAATCTTC
AGGTTCTTTCCTGAAAGGGGATAAAAAAGCCTTAAAATCGCCAACGGTTGCCTCTTCAAC
GGGATTAATTCCTTTAAAATATACAAATTCCTTTCTTCCACGTATTTTTATAAGAGCAGG
CCCTTCGACAAAGGGAGCACAGGAAGATACATGTTCGGTTGCTTTTACTTTCTCCATCAC
CTGTGTATAATTTTCAAGGCCATACATGCCTCCTTTTGTAATGATAATGTGTGTTAACGT
TCCTCTTATTCTGCTACGTAATTCCTGATCGAACCCATTCATAACAGAAAGGACAACAAT
TAATGTCATAACGCCTACTGCAACACCGGCTACTGCAAAAAAAGAAATTTTCCTGCTGCG
TAAATAACGGAGGGTAATAAAGAATTTGTACATTATAACTTTGAATTCGAATTGTTATTT
AAAATGATTATGTATATAATCCTGAAATTCTAGCACAATTAAATTGCATTAAGCAATTAA
TAATTTATCATTACCGGAGGCGTTGAATGTTATATTTTAAAACAGCAGGAGAATCTCATG
GAAAATGCATGGTTTCTGTTTTGGAAGGTTTCCCGGCGGGTATTTTTCTTGATAAAGAAT
TGATAGATAGAGAATTAAGGCGCAGACAAGGAGGCGTTGGCAGAGGTGGAAGAATGAAAA
TAGAAGCAGATTGTGTGGAAATTCTTTCAGGGGTAAGAAATAATATCACGTTGGGCAGCC
CTATTTGTTTAATGATAAAAAACAGCGATTATAAGATTGATGCGCTTCCAGTTGTTACAC
GACCGCGCCCTGGTCATGCGGATTTGGCAGGCGTAATAAAATATGGACATAAAGATGCAA
GGAATATATTGGAGCGTGCGAGCGCAAGGGAAACTGCCGCAAGGGTAGCAGTTGGCGCTG
TGTGTAAAATATTGCTTTCGTATTTTGGGATAAAGGTTTTTGGTTATGTCAAAGGTATCG
GAGGAATCAATTCTGAAAAACAATTAGAAGATACTATAGAGACGGCGGTCAAAATCCGTG
ATGATAGCGCAATATATTGCATTGATCGTGAAATCGAAAGTAAAATTGTTGAAAAGATAA
AACGGGCGGTTGAAATGAGTGACTCACTTGGCGGAATAATAGAGGTGGTGGCAAATGGTT
TACCAATCGGGATTGGGAATCATACGCAGTGGGATTTGAAATTGGATGCAAGACTTGCTT
TTGCAATTATGTCTGTTCAGGCGATTAAAGCGGTTGAAATCGGTACTGGTTTTGACATTG
CAAACAAATTTGGATCGGAAGCGCATGATGAAATATTTTATGGGTATCCGAAGCAAAAAA
AGACATTAACCGGAGGTTTTGAAAGGAGGACAAATAATGCGGGGGGGATAGAAGGTGGGA
TAAGCAACGGAGAGCCTATTGTTGTGAGGGCGTATATGAAACCTATCCCAACATTAAAAA
AGTCTTTAAGGTCTGTTGATTTACTGACAAAGGAACCGGTAGCCGCTTCATATGAGAGAT
CAGATATTTGTGCGGTTCCTGCCGCGTCTGTTGTTTGTGAAGCAATGATAGCTTTTGAAA
TAGCCAGGGCTTTTACGGAGAAGTTTGGAGGCGATAGCATTGGTGAAATGAAAAGAAATT
ACGAAAGCTATATTGAAAATATCTTACAATAACATGTTTTTAAAAAGTCATTTAGCGTTG
ACTTTAAAATAGTTATCGACGAGTTCTCGTTGAAACATGGGTGTGGGAAAAGCATTGATC
CTAAATCCTGCAAACGATTTTCGCAATGCGAAAATCAGTATTTTCCACTACCAA
>NODE_5_length_55351_cov_77.085051
GTAACGAGTTGCGCTCTGATCTCCGGTAGTTTAATAAATTACGCTGAATAGTTACGAATA
AAAAATGAAAGAGTCCTGCTCTTTATTTACAAGTCTGAATGAAAACGCCATTCCCGTGTA
AGGAAGAATGGCCAATGAGGGGTGCCCTAAGATGAAACAAAACACAATACTTATTGTAGA
CGACGAAGAAAATATACTTAATTCTTTAGGCAGGTTGCTGGATGATCTGGGCTGCACGGT
TTTTTTTGCATATGACGGCAAGAAGGGTTTAGAGATAATAAAGGATAAAGATATTCACAT
GGTGATATCCGATTACAGGATGCCCGGCATGGATGGCATAAAATTTCTTGATGAGGTCAA
AAAGATTTCGCCGGGAACTATCCGGCTCATGCTGACGGGATACGCCGATATTGATCTGGC
AATAAAGGCAATAAACGAAGGCGAGGTTTACCGGTTTATTACAAAACCATGGAACAATAT
CGAACTTTTGGTCACAGTAAATCAGGGACTGGAATATTTCAACATGCAAAGAGAACTGTG
CCGGTTGAACAAACTCATACAGTCTCAAAATGAAGCGCTTAAAGAATGGAACTCAAAACT
CGAACAAAAGGTGTCGGAACAAACAAAATATATACAGGATTTCTTTCTGGAGTCCATTAA
GTCCCTTGTAGTTGCGCTGGAAGTAAAGGATAAATATACAGAAGGACATTCAAGGCGCGT
CTCTGAATATGCCACATACATTTGCCGGAAGATGTCACTGCCGGAAGCATTTATAGAGGA
CGTAAAACTGGGGAGTTTATTGCATGATATCGGGAAAATAGGCATCAAAGAATCTATCTT
AGGCAAAAACACCGGTTTGACGAAAGAAGAATACGAGCATATTAAAACCCACCCATCCAT
CGGAGAGCGTATCTTAACACCCATTATCAAAAACAGTACTGTCATTAATATTATCAGATA
TCACCATGAGCATTTAGACGGCAATGGCTACCCTGATGGACTGAAAGGTGCCGTAATCCC
TCTGGAAGCCAGGATAGTCGCTGTTGCGGATGCACATGATGCATTACTGTCAGAACGTCC
TTATCGTAAAGCCAGAGACCCATTAAGCGCCAAGAAAGAATTGGTAAAATGTGCCGATAT
ACAGTTTGATTCAAAGGTAGTTGAAATTCTCACATCAAACGAACACAATGTGACGGACAG
CCCGTTCAGGTGAATCATTTTTTTAAAAACCCTTATAAAAGACCGATCTATTACCCTACG
CTTCTCATACTTTTATAAATGAACATTCTCATATCCATAGACCATACAGTTAAAAAGTTT
CTCCTTTCAATGGGACAGGTAACGTTGCTGGCCTTCAAAGGGTTTTGGGGCATTTTTTTG
CCGCCTTTTAATCCGAAGCTGCTACTGAAGGAAATTGACAATTTCGGCGCCGGTTCATTT
CTGCTTGTGAATATCATTGCCTTGTTTACCGGCATGGTCATGTCGCTCCAGACAATTTAC
GGATTGCGCATGTATGGGGCAGAGATGTATGTGGGAAGCGTTGTTTCCCTTTCCATTGTG
AGGGAACTAGGTCCGGTTCTCACCTCTATTATGGTGGGAGCACGTATCGGCTCAGGCATT
GCGGCAGAAATCGGCTCGATGCAGGTAACAGAGCAAATTGACGCCATGCGGGCTTTAGGA
GCAAGCCCCATCAAAAAACTGGTATCTCCAAAAATATTCGCCGGATTGATTACGCTGCCC
CTCCTTACGGTCACAGCGGATTTCATTGGTATTTTTGGCGGACTCATAATTGCAACCTTT
GAATTGGATATAGACCATATTTTCTATATTAATTCTATTTTAACCACCATTACCATTTCT
GATTTCATTAGCGGCATTGGCAAAACAGTCTTTTTTGGACTGCTTATTGCCGTTATCGGC
TGTTATTTCGGGCTTAAAACATCAGGGGGTACCACCGGCGTGGGGCGTTCCACCACTATT
TCTGTGGTAACAATCTCGATTTCCATCCTAATTGCAGATTTCTTCCTCACAAAATTGTTT
CTTATGATCTTCTGATGAAAAAACCCATAATTGAAATTAAACATGTCTATAAATCATTTA
ACAATCATCCGGTTCTGAATGATATAAATCTTTCCGTACAGGAAGGGGAAATCATATCGC
TCCTTGGCGCAAGCGGAACGGGGAAAAGTGTTCTTTTGAAAGGACTTATCGGCTTAATAA
AGCCGGATAAGGGCGATATCTTTGTTATGGGTAAAAATGTTGCACAAATGAATGAAGATG
CATTAATTAAATTACGGGTTCATGTGGGAATGCTGTTTCAGGGTGCAGCATTGTTTGACT
CATTAACCGTATTTGAAAATATTGCCTATCCGCTACGGGAACACCTTAGTCTTTCAGAAG
TAGAAATAAGGTCACGCGTTTCAGAAAAATTACAACTGGTAGGCCTTAAAGGCATTGAGC
AAAAATGCCGGATGAATTGAGCGGAGGCATGAAAAAGAGGGTAGGCCTGGCAAGGGCTAT
CGCCACTGACCCGGATATTATTTTATATGATGAGCCCACTACAGGTTTAGACCCCATTAA
TGCGCAGCGCATTAATGATCTCATTATGGAATTACAGAAAAAACTTGGCATTACCACTAT
CGTTGTAACCCATGATCTCCATTGTGTGAAAACGATATCAGACCGCATCGCAATGCTTCA
TGAGGGAAAAATCATTTTTGTTGGAACATGGCAGGAAATAACATCCTGCCCATTAAATGA
AGTAAAGGACTTTATCAGCGGCAATATCTGTTTGTAAAAGTGTTACAAAAGGAGAAAGTA
TGCGTAAAGAACACGTTGCAGAATTACGGGCGGGAATTTTTACTATTATTACGTTGATAT
GTCTTAGCATAGCGCTGTTTATTCTTGGTTCACAAAAAGGATATTTCAGACCCCATGTTA
CACTGAAGGCACGGTTCCTCCATGTCTATGGACTGCAAAAGGGCGTTCCGGTGCGTTTTA
TGGGGGTAACGGTAGGCCAGGTTAGAAACATCATACTCCCGGAGGAGTCGCCATGCAATG
AGATTGAAGTAGTGATGCAAGTAGATAAAGCCGTCCAGAAAAATATCCTGACAGATTCCG
TTGCCACCATAAAATGGCTCAGTTATGTTACAGGTGATTCATACGTGGAAATCTCTTCGA
AAGACTGTACCGGACATATTATAAAGGATGGAGATACCATTAAGGGCGCTGAACCAATGG
ACTATACCTCCGCCATTGAAAATGGAACCATTGCTATAAAATCTATCGCTCGGTTCTTTA
ACAAACTGGATGAAGGAAAATTCGCGGAAACCTTAATCAGCGTATCGCTGTCGTTGAATG
AAAGCATTACCCAATTCAGGGAGAGTACAGGGCTTTTAAATGCATTAATTTATGACGTAC
GTGGAAGGCTCCTCATGGATAATTTAATTACCGCCTCTGACTCGTTTAATGAAATTATTG
CAAAAGTAGCAGAGGGCGAGGGCACACTTGGGGCATTAATTGCAGACCCGGAATTGTACG
ACAATATGAAAAGTCTTTTGGGAGGTGCAGAAAGAAGCCGTATCCTGCGAAATGTCATAC
GGAAGAGTATTGAAAAGGGGAAAATAAATACCACTCAATAACAATTTTTGATGTACGATT
TTTACATCGTACATCTAATGCCGTAAATGTTCATGCTGGAAATAAAAATACAGAATACGA
AACAAATCCGAATAATAAAACATAAAATTCAAAACAAATCTAAAACACACTTATCTGCGT
GCGATCAAGCACAGGCAGGCAACAACGACACCCTACTTGCGTTTCCGATGATACCATTCG
GTATGTTCATGCTGCTTCAGATATGCTCCCTTGGCGCCCAACTGCGGCAGCCGATTAATC
ATATCCAGCACAAGGTGAAATCTTTCGAGATCATTTAAAACAATCATGTCCATGCATGTT
TTTATTGTTGGTACGGTGGTACGTCAACCGATGCACCAGCCAGGGTAGCCGTTTCTCAAG
GAACTTTAAATGATCGGGGTACTCTGAATCCACCAGCAGTGGGATCTGGTGGGATCGAAA
GGTGCCCTCAATTTGAAGTCCATCGACGACTTTAGGGCCAGTCCAGCCTTTGGGTGAATT
GAGGACGATCATTGGCCATCGTGGACGAGTAGTGTCGTTCTTCTTCCGTGCATTATCTTG
GATTTGCCGAATACTTTCGATGACCTGTTCCAAAGTACTGGCCATGAGTTGGTGCATCTC
TTCCGGCTCATCACCTTCCACAAAGTAAGGTGTCCATCCGCAGCCTCTCAAAAATTGCTC
TAATTCCTCTGGCTCTATGCGGGCAAGTACGGTTGGGTTAGCTATTTTATAGCCGTTAAG
ATGCAGGATCGGTAGTACTACTCCATCGTTGATCGGATTGAGAAATTTGTTGGAGTGCCA
TGCTGTTGACGGTCATCTCAATATCTTTCTTCGTCTATAGTTAAAGTTTACTTACGCGTT
TGCTTCAACGGGAACGCTCGTTGACAGCCTATTCATCAACCCAATATCCCTGGCGATTGT
AATATTGATGCAGTACTGTCTCATACTCTCGAGTCAGTAGAGACTCCTCTGTATATTCCG
GTGACTGCTTGATGGTCTCACGAGAAAGATTGACAAATACTTTCGACTTATCCCAACTAA
TGCGCTCGATCCATTGCGGTGAAATCAGCACCTTTTTCCCAGACCACCATTTCTGTGTAT
CGATGATTAGATAACGAATAACCCACATCTCGTCATCGATAATAAAATCATTGACATAGC
CAATCTCGTCGTCTGAAGCCTGGATGCGATAGCTGCTCACCTCGCGAGTGCTGCGCAAAT
GGGGATCCCACTCTTCCGTATCTTGATAAGAGTCCAGCATGTGTGGGCCGCCAAAATGCG
GCGGAAATCCATAATATGCGCGGTAGGTTTCCTCGAATTGTCGCGAGACGGGCTTGTCAC
TGTTCAAGGATGGGCTGCCCTCGATCTGCTTTTTGGTTAAATCAATGGTGATGTATTGCT
CTTTTTCATTCACGGCGCCAAACGCATACGGAGAAATTAACACCTCTCTGCCCGTAAGCC
AGTTTCCCGTGTCGGCCACCAGATAGCGAATGACCCAGTACTGATCATCAAAGTAAAATT
CTTCGACTTTCCCTATTTCCCCGTCAAGGCCGCGCAATGTATAACCTTTTAGTGTTTTAC
CTTTGTATAGCATAGTCGTATTCCTTTCGTACTTTAAGTTTCGTTTTATTCGCTGTTGCC
ACCCGGCTGACAGCGTATTTGAGAAATCGGTTTCACTGCGATCTGCACTGGCGACAACAC
TCCTATTGCACCGGTGGCGGCGGCTCCGCTATGGTGGGCGGGCACACCGAAAACGGATCG
AGACGAGAGATTTATTTCGCCGCATAGTCCGAATTCCTTTTTTCATTGGAGCCAATCTAT
CAGGAAACCTGATGCTGGCCTGGCATCATAGGATTCAGGAATGAGACTACCTTTCTGGTT
TCCTGCTGAGTCGCTGAAGGTTAAATTCGTACCTGGTAAACCGATACGGTCAATGTTTCC
ATGAAAACTTCGTTCCAGCGATTCACCTGTCTGATACAATGCAAACTTGATGCTCGATGA
GCCACCATTGATCGTCAGCACGCCAGCGTGAATCCGATTTGCGGATAAACAGGTTTGTCA
TTCTGCAACCTCCAATCCAAACGAAGCCAGCTTCGCGCATGTAGAACTGTAATCCGTATG
AAGAACACTTCGAATCCCCAAACTTTCTGCAACCTCGACGAACATGGGGGTGTTTTCGAT
ATAGACTACCTGCCGGGCTGGCGTCTGGGCAATATCCAGCGCAAGCCGAAAGATGTCAGT
GTCTGGCTTACGGACATGGACGAAGCAGGAGGAAATAAAAAAATCCACGAACCCATCAAG
CTTGAACGTTCGAATTCGGTACACATTCAGTTCCCGTGCTTCGTTGCTGACAACGACAAT
CTTCAATCCACATCGTGCCTTAAGCCGGCGGACCAAGTCAATCATTTTGGGATACGGCTT
CGACTGGGCGAACATGAATTTCCGAAACTGCGCCGGAGTAAACGGCCGCTCCTTGTAAAA
CACCACCCGATCTAGATATTCTTCCAGCGTGAGCTTTCCCTCCTCGTAGGTTTCGACAGT
TAGATGATGTCGGTCATTCATCTCGGCCAACTCCAGCTTGAAATTTATCGCCGCCCGTTT
ACGAGCATGATGGTCCCATCCGTTAGTGAGCAAAACGCCGCCAATATCCAGGAACAATAT
TGTAATTGAACTGCCCTTTTTCATTTAGTCTCTCTCAGGTTGATTCTTATTCAGCCTGCG
AAAAAATTACCACCGTGTATGGCCCTATACTGATTTTGCCGGAGCAAGGCAGCCCCTCGA
TTATTTCCTCCTGAGCCTCGACATCAGGGGTTGGATAATTTGTAAAATTAGGGCCGTAGT
TATATGCGTCACTGTTAAATCGAGTCTTCCACAATCCGGCACGCGGAAAACCTATGACAT
AACACTCGCGGTTTTGATTCGCCATATTCACTACCACAACAACAACGTTATCTGTTGGAT
ATTGTTTGTCCCAGTGATGGAAAGCGATGGTCTTTATCCTGGAACCAGCGATCTTCCCGC
AACTCCAGCGCTTCAAAAATCATCGGGATACCTGCCAAAGTAAGAACACGTGCACTTCCT
AACGTAGAGCGTTTCTTGGAAAACCAGCTATCCACCTTACCTGGCCATATCGCCCTTATA
GTTGGACAATATTTTGCCGGACATTTCTTGCCGTAACAGTAATTATATAATAGTGACTAC
AAAAACGGCAATAAATATAAAAGAGAAAGGAAAAGGAACCAGGTTAGGAGAGTTAGGAAG
AATAGAAATAATTAGTGGTGGAGCGCTGGCGGCGGGAGAAGGTAGAGTAGTTGCTGGCAC
GGCAGCTATCATCACTGTGGGAGCCGTGACTGGTTATCATTAGAATTTGTTTCGGGTTTC
GTGTTTTGTACTTCGGATTTCACCGTTAAAGGTACTACTTGCTGCAATGCCAATTGCTTT
AACGTTTTGTAATCAACCTTTCCTGTGGAAAGCAAGGGAATGGCATCTATGTGGAGATAG
TGATCTGGCTGTGAAAGCTTTATAATGCCATGTTTATCAAGTGCAGCGTTCAACGAAAGT
TTATCAGGGTTTGGGTGGACAACGAATGCCACGATCTGTTCGCCCTTTTGTGCATGCGGG
ATGTTTACTACGGCGCAGTTTCTTTTTTCTCCCTCTGTTATTTCATCCAAAATGCAGGAT
AATTTATCCTCAATGGAGGAAAGGGACACCATTTCTCCGCCAATCTTGGCGAATCTTTTC
AGACGATCGGTAATGTATAAAAAGCCGTTGTCAAATTTCCCGATGTCGCCTGTTATGTAA
TATCCTTCGTGAAAGGCACATTCCGTCAGTTCCGGGGAGTTATAATACCCTTCCATGAAA
TTAGGACCCTGCACAAGAATTAAGCCTTCCTCTCCCTGGGGTACTTCACAATACGTTTCA
ACATCTACAATTTTACAATTAATATTTGGCAAGAGTTTTCCCACGCTTCCATGCCGGAAA
TCATACGCCTTATTCGCGCTGATGCAGGCGCAGCTCTCCGTAGTGCCATACGCTTCATAT
ATAGGGATACCAAACTTTTCCTGAAATTTTTCCCTTACTGCACTGTTTAATTTTTCCGCT
CCGGCATACGCCAGACGTATAGTGGAGGTCTGTTCTTTGTGCCATTTTTTCACAAAACCA
CGATACAGAGTGCTCGTACCCAGCACGATAGTAACCTTTTTATCATGTACGATCCTCCCC
AGCTTTTCATATTCCGTAGGGTTTGGATGGAATACCACGCCAAGTCCCTTTAATAATGGC
AACCATAAACATACGACAAAGCCAAATACATGAAAAAAAGGCATAGCACCTAAAAAGACA
TCTTCGGGAATAGGATCAAATATGGTAGAAATGTTTTGTATGGTTGTATAGACATTTTGG
TTTGTCAGTGGCACGCCTTTCGGATGGGATTCTGACCCGGAGGTAAAAAGTATAACCGCA
TTTTTCTTCGGTAGATCGCAAGCTGAAAATTCCTGAATAAGAGAATCTTTCGATCTGAAT
TTACATGCAAGGTACGTCAGTATTTTTTTTTTCTTTGAAATGTTGTTTTTTATGTCCTCG
ATAAAAATCATTCTTTTGTCGAAAGGTATGCCCGCTTTTTCAATAAAAACCTTCGAGGTC
AGTATAGAGCGTACGTCGCATATTTTCAAAACGTAATCCTGCTCTTCTTTGCTCGCAACG
AAATTCAATCCTACAGGGACCTTTCCGGCAAAGGCTGTCGCTATATTTGCCAATGCGCCT
CCGATTGAAGGGGGGAATACAACGGCAATATTTTCACCTTCCATGTCGCGAATATATTTT
GACAAAAGAATGCCGCCTGTAAGGGTCTGCCCGAAGGTAAGTGATATCCCAAACGAATCG
AAGAAAACAGTTTTATTAAAATTATTTTTTGCTGTGGTTATAAAACTTTTTAAAATCATT
AATATTCCTTTTAGATTTACGATTTTGGATTTACGAAGCACGATTTAAAATAGTACTTCG
TACTCCATTCTCGTTTCCAGGTCGGAACCTGGGAACGAGAGGAAAGTTTTGTTCATATTT
TAATGTTTCTATAATTGGAGTCAATTATTTAATCAGTTTATACTCAATAGTCTGACAATT
GTAACGAAGCAATCGCTTCTTCCTGCAAATCTGGGATTCCTAAGCTGATATAGCCAGAAC
CAAACAGGCACAAAGCACGAAATACTAAACAAATTCTAATCACCGAAGGCCTAACTAGAT
AGATTACGCTGAATAGTTATAAATATTTTGCCAAAAAGCACAAAGAAATTACCGATGAGG
TACTAAACATTAAATATATTGTATCTGTTTTTCGTTGTTTATTCTAAATACTTGATTTAT
ATTTTCAACATATGAATACCACAAAATGGTTTGCAAAAGACTTTATTATACAGAACACAC
TGTCCGCAATAAAAGACGCTATTTCCAATGCAGGGGGTAATGAGGTCTTTTTAATCGGGA
AGCCTGATGAGAATTATATGATAGCCGATATAGAAGTGTATGCTATGGGAAATAAAAATG
CTGTGCCTGCCATTCTTCGTGAGGTAAAGCATGGAGAGGTTATTATCCACAATCACCCTA
ACGGAAACCTTACCCCTTCTGAAGAGGATATTGAAGTTGCTTCCGAAATGGGTTCCCTCG
GCGCAGGATTTTACATTATCAATAATGAGGTAGAATACTTATACCCTGTGGTGAAAATTG
CGAAAGAACATCCTTATGAAAAACTGGATTGTGTGATGTTGTCGAATTTATTACGCCCGG
GCGGAATATTGTCTGTTACTATCCCTGGCTACGAATACAGGGAATCGCAGGTAGATATGC
TTACATCGGTATCAGATGCCTTCAATAATGACACAGTTGCAACAATTGAAGCAGGCACCG
GAACGGGAAAATCACTGGCATACCTCCTTCCTGCAATATTCTGGAGCGTGAAAAATAAGG
AAAGAGTGGTTATATCCACAAATACAATAAACCTGCAGGAACAGTTGATGTACAAGGATA
TCCCTACACTAAAGATAGAAAATATTCCCAACTTTAAAAGCGTCCTTGTTAAGGGAAGAA
ATAATTATATTTGTTTAAGGAAAGCACAGAACTTGCAGTTTGAAGGCGATATGCTTATTG
AGGAAAGGGAAAAAAAACAATTAATACATATACTGTCATGGGCGGAAAAAACAAGGGATG
GAAGCAAAGCAGACCTGAACCTTCTTGTTAATGATAATGTCTGGGAAATGGTTCAGTCTG
AAGCAGACCAATGTACACGGTTAAAGTGTAATTTTTATAATAAATGTTTTTTTTATTCTG
CAAGGCGGAATGCGTCAAGCGCAGATATCCTTGTGATAAATCACCATCTTTTGATGGCTG
ATTTGGTCTTAAGGAAAGAAACCAGAGGTTATGATTCAACTGCGATACTGCCACCATTTA
AGAGGATTATAATAGATGAAGCGCATAATCTGGAGTCGGTCGCAACATCTAATATAGGCT
TGTCTTTCTCCAGAATGCGGATTTTAAAACCTTTGGGTAAGCTTGTTAATCAAAAGGATA
ACAAAAAGGGGCTTTTGCCATTTCTTAAAAATAAAATTAAAGATGTTGATTTTCAATGTA
ACAAGGATATTACGGTAGATATTACAGAAGGAATTTATCCTCAATTACTCGACATGCGGA
TAGAAATTTACACGTGTGTTACCAATACTTTTTCTGATATTTTTGAGTCTGTAAACAGCT
ATATTAATAATAAATTTTTAGAAAACGGAGTAGAACTCAAACTAAGAATAACTGACGAAC
TGCTCTCTACACCGTTGTGGTCAGATAGTATTGAAAAAAAAATACGGCATCTTTGCACGG
AAATACATAACTTCGTAATTTTATTAAATAAGTTAATTGCTGCCATTGAAAGACTTGATA
AAGAGTCCCGGGATATATTGTCGTCTCTGTTCATAGACATAACATCATGTAAAACTCGTC
TTAATACTGCAAAAAATGATCTCTTTTCTTTTATACGTTCTGAAGAAAATCTATGCAGAT
GGATTGAATTAAGAAGATACAACGATAATTTCTTTATAAAATTCTGCAATGCACCAATAG
ATATTTCAAATGCCTTAAAGGCATACCTGTTTGATAATTACCGGACAATTATATTAACCT
CTGCAACATTAACCATAGATAACACATTCACTTTTTACCAAAAAAATACGGGACTTCATT
TACTTCCGGAAAAAAGGATTACGGAACTGATTCTTAGCTCTCCCTTTGATTATAAATCTC
AATCTATGATATGTATACCAACAGACATCTCTGACCCTGATGACTCATATTATAAAAAAG
ATTTAGTAGAAAATTTAAGCAAACTGATCGCCATCACTGATGGACGTTCACTTGTATTAT
TTACATCATACCGGCTCCTTAATGATATATTTGATATGCTGAAACCGTATTTTACCGGGC
AAGGCTATACCTGTTTAAAGCAGGGAGAAGACAACAGACACAACTTACTGGAAACATTTA
AAAATGACAAAACATCAATATTATTCGCCACCGATAGTTTTTGGGAAGGCATTGATGTAA
AAGGGGATGCGCTGGAGTGTGTTATTATTACCCGTCTGCCTTTTAAAGTACCAAATGAAC
CAATTATTGAAGCAAGGACAGAGGCTATTGAGATGAAAGGGGGCAACTCATTTTATGATT
ATTCCCTGCCAGTTGCTGTGTTAAAATTAAAACAAGGATTTGGAAGACTGATAAGAAGCA
AGGAAGACAGAGGCGTGGTATTTATATTTGATAGACGTATCGCTACAAAAAGTTATGGTA
AAGTATTTATTAAATCACTCCCGAAGGCAAAATGCATAAAGAAAAACACGGAACACGTGT
TTAAAGAGTTGGAGAATTTTTTTAAGAGGAGGTAAATATTATGAAAATCTTTTTGACGGG
CAGCACTGGTTTTGTCGGAAAACAGTTATTAAACAAACTCATTGAAAATAAATATAAAGT
AAAATGCCTGGTAAGAAAAGGCTCTGAACATAAATTGGGACAATATATCAACCAGATAGA
AGTTGTAAACGGAGATATTACAGATCCGCCTTGTCTTAAAAACGCTATAGCTGATTGTGA
AGCAGTAATTAATATTGTTGGTATTATCAGGGAAATACCGGGAAAAGGGGTTACTTTTGA
AAAACTTCACTATGAAGGTACGCACAACCTCATAAGAGAAGCGAAAAAACAAGGTGTTGA
CAGATTTATACAAATGAGCGCTTTAGGGGCAAAGCAGGAAGGAAAGACGCTGTATCAACA
AACAAAATTCCTGGCGGAAGAGTGTATAAGGAAAAGCGGGCTTAATTATACTATTTTCCG
TCCATCTATCATATTTGGTAAGGAAGATAAGTTCGTTAACACATTTGCAGGTATGCTAAA
AATTCAGCAGTTTATCCCCGTAATCGGAGATGGTAAATATAAACTGCAACCGGTAGCCGT
TGAAAATGTCGTTGCCGCGTTTGTTGACTCGATAGAAAGAAGAGACACGTTTGGAAAATC
GTATGAAGTAGGAGGACCAGAAAAAATTGAATTTAATGACATTATTAATATTATCGGAAA
GGTACTTTGTTTACCTCCCTATAAAATTCATATTCCAGTCTGGATTATGAACACTTTGGC
TGAAATGTTTGATTGGATACCTGCCTTTCCCGTAACAAAAGATCAAATAACAATGTTGCT
GGAAGGAAATACCTGCGATGAAAAACCCTTTTTAGACCATTTTAAAATAAACCCTATATA
TTTTAAGGAAGGTATTTCAAGATACCTTTTCTGAACTGGCATAGCCAAGCCATAACCAAA
CAAGAAATGCGAAAGGGGAACTACATATTGCACAGATTTAAAAAAAGGCACTAATTAAAA
TGAGATTTAAAAAAAATAAAGTGTTATCAAAAACTCTAATTTATGGTGTAAATTTATTGT
TTATTAATATGTAGATAATTTACACCCAAATGATATCTTTTTATTTTTAAGTTTAATATA
TAATTTTTATATGTAGGTAAAACACAGGTATTTTACAATAAAAAAAAGGATATAAGTCTT
TATTTTATAAATGTTTATTGAAAAATAACACATATTTTAACAATCAACATAATAAGATTA
CGGTTTATTTTAAATAGATAATTATATAATAAATACCATAAGAATAATTGTTTTTAAAAA
GATGGGGACAGAACCTTAGACTGGTAAAAAGAGGTTTAAAATATAGATTTTAACGTTAAA
ATTCCAAAGAGTGATAATTAACCCTGTCATGGTTGTTTCAACATCGCATGGAGGTTTGAG
ATGGAGTGTTTTTATATTGGTTTAAATATTTCAATTTTGCCTATTTAAAGCAAATGATCT
CTTATAAGTAGCAGGTATTGCATCACTACAGGCGCGATACCCTGCATCTCCAGAGTCTTT
TTTCTATCCCGTGAATTTTTCAAAAAGCTAAAATGTTACCAATCATTGGATTTCACCGAC
ACCGTTCATTTTAACCCACCTGAATGAAGAATCACATAAAAAGATAACGTTGAATAAATA
GCTAATTACAAATATAATAAATTCCGTCTTAAATTTATCTGGAGTTTTACTCTTTTAAAA
GAGAAGGGGTGTTTGTGTGAATTTTCTTCGTTTTTTCAAATCAACCGCAACGTATTATTT
GCCGGCAATACTTTTAGCCGGTGCTTTTCAATATTCTTTAGTTTATGCATCCTCCGTAAA
AGACCAAATGCCTTACCGGAGTAACATGGCCCACGAACAATATTTACAAGGTGTAGAATA
TGCAAAATACGGACTACATAATGAAGCAATTGAATTATTCAGGAAATCACTCGCGACAGA
CCCGGATAATATTGATACCTGTATTAGTCTTGGCGAAGTGTATGCAGATAAAAGAATGGA
TAGTGAGGCAATAGAGCTATTTCAAAAAGTCCTGAAAATAAACCCCAATCAACCACAAGC
ATATTTTAAAATTGGTACCGTATATTTTGATATGGAAGAATATGAACCTGCCATTGAATA
TCTTAAGAAAACGATTGAAATGAATCCTGATTATAAGGTTGCATATTCTTTGTTGGGTAT
TTCATACGCGAAAAGCGGCAAATATGACGAAGCAGTTAAGGTGCTTAAAAAACGCATTGA
ACTGGACCCCAATCTGGCGATAACCTATTCTAATCTGGGACTGGTCTATACAATGAAAGG
ATCAAATAAGGAAGCATTGGTGGAATATAATAAGGCTTTGGGAATTAATCCTTATCATGA
AGAAACATTATTTAATATTGCCTTTCTGTATGAAAACATGGGGCAGATTGATGAAGCGCT
CGCATATTATAACAAAACCGTTGAATGCAACTCCGGTAATGCAAAGGCACAATACAATTT
AGGGTTAAATTATCTAAAGAAAAAACAATATGACGAGGCAATTAATGCCTTTGAAATTTC
ACTTATGGCAAATCCGGACAATATCGAAGCATATAATAATTTAGGCAATGTTTATGCGGC
AAAAGGGATGGAAGAAAAAGCAAAAAATTATTTTTCTTTGTACAATAAACAATTAAAGCT
GCAACAAAAGAAATAATTAAAGAAGGTATCGTTCCTAATAGATGTAGTGACGAAGCATTG
ACCGTTCGGGTATGAATTTATTTGTAACATTGCAACAAGTATTATTTTCATATAACATCC
TTTTTTGTGCTTAGGGTGGAGCGGATAAACCCTGTTTTCCAGTGAGATTGCCCGGGCTTA
TCAATAGCATAGACAATCAGGCTTTGCCCTTGCGTCCATTGCAATAAATGTACAAATTCT
TATTATTCATCTTTCGAAGACCTTATTTATCGGACAACAAGATATCCTGAGAAAGGAATT
TTTTTATGAAGAAAAACTATCTGTTTACCCCAGGACCTACAATGGTACCGCCTGAGGTTT
CGCTCGCTGAAGCGCAACCAATGATACACCACAGAACACCACAATTTTCCCAAATATTTT
ACGAATTGAGCGAGGATTTAAAGTATCTGTTTCAAACAAAAACAGGAGAGGTTTATACGT
TAATGTCCTCCGGCACCGGCGCAATGGAGGCGTGCGTTGCCAACGTCCTGTCGAAAGGTG
ATAAAGCACTGGTAATTACCTCTGGCAAATTCGGAGAACGTTGGGTGGAGCTATGCAAGT
GTTTCGGCATTGAAACAGAGGTCGTTAGTGTGGAGTATGGAAAAGGGGTAGAACCTTCCA
GGGTGGAAGAAATTCTTAAGAAAAACAGTGAAATAAAGGTAGTTTTTGCAACACAAAGCG
AAACATCGACAGGTGCGCTGCACGATATAAAGGCCATTTCACAGATTGTGAAAAAATACA
GTGCACTGATAGTAGTGGACGCTATTACCGGCATCGGTGTTCATAAATTTCTTATGGACG
AATGGAATGTTGATGTAGCGGTAACCGGTTCGCAGAAGGGGTGCATGTTGCCGCCTGGGC
TGGCATTTGTTTGCGTAAACAGCGGGGCATGGGAGGCTGTTGAAAAAGGGGATTTACCCA
GATATTACTGGGATTTTAGGAAGATGCGCAAAAATCTTAAAAACAAAACAACGCCATTTA
CCCCTGCAGTATCACTCGTTATGGCAATGAAGACTGCAATGGAGATGATTAAAAAAGAAG
GCATTGAGAATGTGTGGGCAAGGCATGAACGTCTCGCAAATGCCACCAGGGAAGGTGTGA
AGGCATTAGGATTGGAACTCTTTGCCGGGAATAGTTCAAGCAATGTTTTGACTGCCATAA
AGGCGCCGGAAGGCGTCGATGTTGATAAAATTATTAAAAAATTAAGGGATGAAACAGGCG
TTACTTTTACCGGAGGGCAGGACTCCTTAAAGGGAAAGATGATACGCATAGGCCACATGG
GCTATGTTAACGATTTTGATATTATTCTGGCGATTTCTGCACTTGAGAAAGGCCTCCATG
AAGCCGGCTATCCGGTTGAGTTAGGGAAAGGAATAACCAGAGTACAGTCATTATTGGTAA
AGGGGAGATAAATAATAATAACTATATAATGTGTACCGCCGGCTACATACACATAAAAAG
GAATAATAAATGCCAAAGGAGTTGTAGAGACAGGTTTAAAACCTGTCTCTACGGTTGTAT
ATGAATGCATTTATAACAATTTGCAGCAAATGCTTCGCCCTTACTTTACTTTAAATCGGG
AATGCGCCCATTTCAGTTATATAATCGAAATTCATCTTCATTACCGCACCTGTTTCCACC
GGATACATATCATTTGTCAATGCAAGCGCCTCAACAATTGCGCCGGCTATACACAAAGCC
CGAGCAGATATGCCACTACTTCCGCACGTGTTCAGTCCAATATTTTCTGCTCCGCTTCGG
GAATCGGAATATTCCTGTCTTTCGCCAAAATCAACGCCTCTTTGTATTGCAATGGGAGAT
AGGCAATCCGCGCCAGTGTTCCCAGATCATGAAGCAGCTCTGCCACAGAGGTCTGGTCTA
TGATGTTTATGTAAGGAAGGACTATTTGGCAAGGATAACGAATAAAATCCCGTTTAATCT
TTTCAAATCCAGAGACTTCTCCTCGATTGAAAGGCTCGGTATCACTCTTCCACGCTGACT
TGTCCGGCAAGCCCTTATGATGCCCGTCAATTGCAATTGATGCCTCAATGATTCTACAAA
GTAGTGCATAACCCGGCACCCCATGAAACATGAGGCACACTGCCGCGTTTCCCGCCGTTT
GTGAGATAGTCCTGAAATGCCTGTTGATACTTGCCAAGGTCATGCAACAACGCTGCTATC
TTGAAAATTTGTTTGTAGTTTTTGTGACATGCAAAGTATTCCGCAAACATTGCCGTTTGA
TGCAGATGTTTTGATAAGCTGTGTTTCTCTTTATTACTATTTTCTGAAGGTGCAAAATAC
TCAGGCATTATATTCCTTCAATACACAAACCTACCCAATAAGCCAAATCCCCGGCGCCAA
ATTCATGTAGTGCGACGAAGTTCGTCGCACTAAAAAGGACAATTTCAAGTTTCAAAAAAC
CAGATTTCCGCTAAAGAGCATTGTGGAGTCCGAAACAAATTCTAATGACAAAATATTATG
ATATGCTAAACAAACGCATCTTTCATCTTTTGTACCAGCCTGGTTCCGGCTTTTCCATGT
TGGGAATTTAAGAGAAGGCATTGCCATTGCAGAGGGAAAATGATATGATTCCTTGGTCAA
AAATCACAGAACGGCTGCCCTTAATAACCCCGAAACATTATTTTAGAGTAAAGACGCACG
GCTGTACATCTTTGCATTCGTATTAAAACACACCCCTTATATCCCCTCTTTTTAGAGGGA
ACCTGGGGTATTTTATACATTACGGGTTCACAAATTGGCAACACTTTAGTTTTTTGAAAA
ATTCCAACAACAGCGATGTTTGCCGCATAGTATAGGGGCGAAGCATTTGTTGTAAATTAT
CATAAATGCATTCATACACAAACAAGCAAATGCTTCGCCCCTACGGTTTCAAAAAACTAA
AGTGTTACCATTTTTTTGATTCGTTCGGGTTAGAAAGTTACCGGATACCTAAATTTGTCC
TGAAAGGCCACAAAAATGAGAAAAATACCGAGAACAATGAGTACGCAGCATCCCGACAAT
GTAATAATGCCGTTTTTTACGGAGGGAGCCCCTTTTCATGGCGAAGATGAAATAAAAGAG
GCATATTATGTGTTTTCTCATTTGCGATGTGATGAACAGATGTGGGATTGCGAAGGGAAG
GAAGTGGATGAATTTGTCATCAAGAAGTTGCTCACGCGGTATGAAAATTTTTTCAAAAAC
AAGAGGATTGGCAAGGATCTGTTTATTACCTTGCGCGCGCCGAATCCGGCGTATGAGATG
AGTGAGGCAAAAATACTTCTTGAAACCCTGGAAAGCGCCCCGCGTTCCTACGATACCGCC
AGGATATTTTACGGAGATGGCGCGGTGCCGCCTATTTTTGAAGTTATTATTCCCATGACG
ACCAACGCTGATATCATAAACCGCGTATATCATTATTATCATGATTTTGTGGTGGGCAAA
CAGTATAAGAAATGTTTCAGCGGAGATATTACCATCAGGGAATGGATTGGCGAGTTTATG
CCGGAGACTATAGAGGTTATTCCCCTGGTTGAAGATGTCCAATATATGCTTTCTGCCGAT
GCCATAGTACAGGATTATTTGAAAGATAAAAACTTTCCCTATCAGCGAGTTTTCCTCGGA
CGTTCTGATCCCGCGCTGAACTACGGTTTTCTGCCTGCCGTACTGGTGGTAAAAATCGCC
TTGCAAAGATTAAACCTGTTGCAGGAAAAGCTTAAAATTCCGATATATCCCATTCTTGGC
GTAGGCTCCAACCTTTTTCGGGGAAACATGACGCCGTTTAACGTGAAAGAATGCCTCAAT
GAATACCCGAGCGTTCAGACGTTTACCATACAATCTGCCTTTAAGTATGACTACGATGAG
GAAGTAGTCAGAAAGGCTGTTGAAACAATCAATAATCAGGAAAGAAAGCCGCCGGTGGTA
ATTGACGAAGAAACCGCATTGGATATTACGAAAAGATTATCGTCCGCTTACCGGGAGCAA
ATCAAGGAGCTTGCACCTTTGATCGGTGATATAGCGCGGTTTGTTCCCAGGAGAAGGATG
CGCAAGCTGCATATCGGGCTCTTTGGGTATTCAAGAAACGTGGAGGGGATTACCCTGCCA
AGGGTAATATCTTTTTGCGCCGCCTTGTATTCGATTGGATTACCGCCTGAATTGTTAGGG
CTGCACGCCCTCACCGGGAAAGACCTCTCATTTCTTAAAACAGCGTATCCCGGTTTCTTT
GAAGATATTTCGATAGCTGCGTCCTACTACAATGAAGACGTTAAAAAACTAATATCTCCA
AAAATTGCAAAGGATATTGAAAAAGCATTGGGCGTGACAAACTATGTAGAAAATCTCCTG
CATAGCGAATATACCACCCAAATCATCAATGCCCTGCTTTCAAAAAAAGAGGAAACCGTT
TCTGAAAACATTATTTCCGCTGGAAAGGTGAGGGGATTCCTTGGATAATATTAGTCGATG
TTACGAATGCCTTTTGGCAAAAGAAATATTTACCGGGGAATATGCTACACAACATCGCAC
AGGTTTAATACGGACAACCGATCTATTCCACAGGCTAAATCCGCACGGCCTGTATATTAA
TTTACCTATTCACCGCCTGTAAAGCAATTTGAGTAAAATGCCAAATACGGCGCTTGACGG
AAGGAGAGAAAATATGAACCGTTTGAACGTAGGCTGTATATATTCCTTAACTTTTCTGTT
TTTTGTTTTACTGAATTTTTCCGGCTGTCAGACTACATATTATAAAACAATGGAAAGGGT
TGGTTACCACAAAAGGGATATATTTACAAATCGGGTAAAAGATACAAGAAATATTCTTGA
AGAGACAGAGGAACAATTCAAATCTGCACTGGTTGGATCCAGGTCGTTTGCTGATGCTGA
AGGCAGCACGTATGAGCAAAAATATAATACGTTGAATAAAGAATATGAGAGATGCCGTGA
TAAATCATTGTTGCTAAGTTCACATATTAAATCGATAGAAAAAGTAGCAGAAGCTTTTTT
CAATGAGTGGGAAATGGAGTTAGAGCATTATGTAAGTAATTCGCTCAGGCAAGATAGCCA
GGAAAAATTAGCGCAGAAAAGAGGCCAATATGAGCATCTTATAAATTCCATGAAATATAT
TGAGAGAAAAATGGACCCGGTACTCATCAATTTCCGTGACCAGGTGCTGTATTTGAAACA
TAATCTTAATACACAGTCGATTGTTTCTTTGCAGGATGAGCTTGCCCTGTTTGAAGATGA
AGTCCTATCCCTGATTAAAGAGATAGAAATTTCCATTGGAATTGCCGACTCATTCATCAA
TTCAATAGTGAAATAACGTGACGCTTTAGTTTTTGAAAAAGCAGGGGGCGAAGCATTTGC
CCGTTTGGGTATGAACGAATTAAGACAATTTGTAGCAAATGCTTCGCCCCCCACTATGAT
TATTGGAATTTTTCAAAAAACCAAAGTGTTACAAAAAAATGTATTTTGACAGTTAAAGAT
AATGAATATATGTAACTATTCAGCGTAATTTATTAAACTACCGGAGATCAGAGCGCAACT
CGTTCCCAAACCTTGTACTGAACATAGTGAAGTATCTGTTTGGGAACGAGCCGTGTATCG
TTTATGCTGAATAGTTACATTAATGCAAGAAAGAGAGAGACTTTTCGCGCTGCATTTATA
GCGGGAAACCAATGTTACATGATTGCAAACCATTCAAAGACGTGCGCTTTTATAACCTTC
GGCTGCAAGGTAAATCAGTATGAAACACAGGCGCTTCGGGAATCCCTTATCGCAAAGGGA
TTTATGGAAATATCCCCTGAAATGGCGGCAGATGTTTATGTAATCAATACATGTACGGTA
ACTTCTGCAAGCGATGAGAAATCCCGTAATTATATAAAACGCCTGAAGAAGAAAAGCCCG
AAGTCCTCCATTGTCGTCACCGGCTGTTATGCGGAATCAGACGCCGCGGCAATAAAGAAA
ATCGACGGCGTTAGCCATGTCATTACAAAGGCAGATGAATCATCCCTGGCAGAAATCATC
GTCGGAAACGATGATCCTTGTATCCCGCAAATCACTTCATTACCGCCATACCTTTTACAA
AACAATACGTTCCAAAAAGATTCGATTTACCGCCTGAATATCAGCCGTTTTCATGGGCAT
ACCAGGGCATTTTTGAAAATAGAAGACGGTTGTGACATGTACTGCTCATATTGCATCATT
CCTTATGTTCGCGGCGCAATCAAGAGCAGGAAATGGCAGGATATTCATGACGAGGCAAAA
CGCCTTATCCATAATGGCTACAAAGAAATCGTACTCACGGGAATTCACCTTGGCGCCTAT
GGCAAAGAAATGTCTGACGGCATTTCACTTGTAAAAATTCTTGAAAGGTTGAGCGAATTT
TCCGGTTTGGGAAGGATCCGATTAAGTTCTATTGAAGTAAACGAAATAACTCCGGAACTC
ATGCACCTCATTGCAGAGAGAAAAACCATATGCCCCCACCTTCACATTCCATTACAAAGC
GGCGATGACCTGATTCTCAAAAGAATGAACCGGAAATACACTGCTGCTTACTATCAGGAA
ATTCTGGACACTATTCGCTCAAACATCAAATTACCCGCCATTACTACGGATGTCATGGTC
GTTTCCCGGGGGAAACGGAGAGGCACTTTCAAAATACTGTTGATTTTTGCACGAAGGCAG
GCTACAGCCGCATGCATATATTCCCGTTTAGCATAAGAAAAGGGACGCCTGCCGCAAGTA
TGCAAAACCACTGTGCTTCACCGAGTATCACACAAAGGAAAGACCTGCTGAAGGCGCATG
CCGACACGCTGTCATATGCGTACAAAAAACAATTTCTTAATCATATTGGCGAAGTACTTG
TTGAATGGGAAAGAGATGCGAAGACGAATAAATTATGTGGATATACGGAGAGATATATAA
AGGTGCTCTTCGATGGCCCTGATACACTGAAAAATTCCATTGTGCCGGTACAGATAGAAA
GGATTGAGCGGTCGGATGTTTTTGGCAAACTTAATAATTAACTACTCAATAAGCAGTCGG
CGGTCTACAGTCGGCAATCAGCAATAAGCAGCCGGCAATCCTTTGTCCCCCGCTGGCGGG
GGTGCAGTGGGTGGAAATTGTAGACTGTAGATTGCCGACTGTGGATTGTAAAAAGGACTC
CTGTATGAAATATTTATTCATTGTAATTATATTTTTCACCTGTACTTTTTGTCCCTCCAT
TTTATTTGCGTTGCCGGCAGATGATGTTGTTCCTCTGGTGGACCAGGAGTACTATTTTCA
CGTACACAGGGCGATGAAAGACGCCAAAAACTCCATTTTTTGCGTTATGTACTCTGCAAA
CATCAACCCGAAATACCCGAAAAGCAAGGAATATCAACTGCTGGATGGGCTTGTCGACGC
TCATAAACGAGGCGTAGCCGTAACGGTAATATTTGAAAAAAACATTGCCTTCTGGGAAAA
AGGAGCCAAGGGCAAAACGGTGGAAAAAAAGAGTCCGAAGGCATACGAGTTTCTCAAAGA
AAAGGGTGTTCCTGTTTTTTACGACAGTGTTAAAAATATCACTCATAGCAAAATACTGGT
TATCGATAATTACGTCACCATTCTTGGTAGTACAAACTGGACGTACAGCGCCTTGAATAA
AAACCACGAGGCCTCCGTCCTGATCAAGTCCAGGAGCGTAGCGGAGTCTTTTCTTGCGAA
ACTCAATAAGATCCCAAGGGATTAACCGAGACTGCTTATTGATCATAAATGGCGCTTGTT
TAGAATTTCAAATCATTTTGTCATTAGAATTTGTTTCCTACTTCGTATTTCGAATTTCAC
GAGTATCTTATTTCACCATTAAATATTTTGACAAAAATGCAAAGATATTACTGATAAGCA
CAAAGCCCTCCCCACTATGTTTCATTATTATCGACGGCAAATCTCTTTTTCATCGAAAAC
ATTTTACAATAAAAGCGAATTGATAGTATAATGACACGCATGGAAAATGTTACCCAATGG
AACCTAATTTTTACCGGGCTTGAAGGTTTTGGCCTCCGTGCGATGGTGTTTATAATTGCA
ATAGCGATTCTCTTTTTTTCATGGTCGAGCATCAAAAATATCCGGCCTGTTTCCCGGCGC
ATACTCTTATTTTCTTTACGGCTGGCAGGAACCCTGCTGATAGTCCTTCTCCTTTTTCAA
CCACACCTGGAGCAAAAAGAGGTATTGAAGCTGAAAAATAAGGTGGTTTGCCTTCTCGAT
GCTTCGAAAAGCATGTCTCTTAAATGCGGAGATATTGCGGTTACCCGGGCACAGTTGCTT
GATAATTTTTTTACGGAGAATGATGCTTTTTTCAAGGAACTGCAAAGTTCTTTTGACGTA
AATTTCTTCACTTTTTCCGATATCCCAACGGAAACCTCCTATAAAGATATCAGGACGGGT
ATTACTCCAGATGGAGAAGATACGGATTTTGCGCAAACTCTGAAATATTTACAACAACGT
TACAAAGACGATAATGTGAAGGCTTTTTTCCTTTTTTCAGACGGGAAAGACACGGTGGAA
CGCCCGGCGAATGTAAATGCCTCGGAGGTTATAGCAGGCATTGCAAGAGAATTTTCTTCC
CCCTTTTTTACCTTTGCACCCGCAGAGAATATGGAGGCAAGAGATGTTGCTTTAAGCAGC
ATTTCCTACAACACATTTACTTTTGCGCGAAACCCATGGAAGGTAGACGCCACGATAAAG
GTGATGGGATACAACAACCTGAAACTACCCGTTACGCTTAAAGAAGGGAGCGACATTATT
TCTACAAAGGTTATCACTGCCAATGAAGAAGGTGAATACAACGTCACCCTCTCATTTACT
CCATACAAAACAGGAACCTTTCTTTATACCGTATCGATTCCCGTTCAGCCGAAGGAAGCA
ATTACTGAAAATAATCAGGTAAGCTTTCTTGTTAAGATAGTGCGGGACAAGATCAGGGTA
ATGCATGTTTGCGGAAGGCCCTCATGGGACGAACGTTTTTTGAGACAAGCGCTGAAGAAC
GACCCGAACATTGACCTTGTTTCTTTTTTCATCCTGCGGACGCCGAATGATATTTCCAAC
GCAAGCAATGATGAACTCAGCCTTATTCCCTTCCCCGTGGACGAACTCTTCACAGAGGTA
CTTAACAGTTTTGACCTGGTGATATTTCAAAACTTTGACTACCGCCCTTACGATTCCCCG
ATATACCGGTTTTCTTACTATTTAAGCAACATTGAAACATTCGTAAAGGACCATGGCGGC
GGCTTTCTCATGATGGGGGGGGACTTGTCTTTTACACAGGGAGGGTATGACGGCACCTCT
ATAGAAGAAATTCTGCCGGTTTACCTTACGTCCGGCAAAGACCTTACGGAAACAGCCGGA
TTACGCGCAGCTCTTACAGAAAACGGACAACGACACCCAGTGACAACCCTTGATATAAAT
AACGACAGAAACCTCTCCATATGGGAAAATCTCCCGGAACTTGATGGCTGTAATATTACG
ACACAACCAAAGGCTGACGCTGTAGTATTGGCCACATATCCATCACAGGGAGAGCCTCCA
CTCATTGCTGTTCGCGATGTCGGGGAGGGAAGATGCATGGCTATTACCGCCGATTCCCTT
TGGCGATGGAATTTTCTATCAGTGGGGAGAGGGGGCAGCAACAGATATTATATGAAATTC
TGGCAAAATACCATCAAATGGCTTATTAAAGACCCCCTGTTTAACCCAATTCATATAACA
ATAAACAAGGACACGTTCCTTCCGCAGGAAGAAGTACAGGTAAATATAAAGGTTTTGGAA
AAAAGCTACCAGCCATGGGAAGGGGTGCATTTGGAGATAGACGTCACAAACGAATTTACC
GGTAAAAGCATTTTCATTAACAAAGGAATAACCGGGCGCGACGGACAATATACCTTTAAT
TTTAAATACGAAGAGGAAGGGTTTTATATTATCAAAACAATTGCAAAAAATGAGAGCGGG
GAGATCGGGCAGGAACATACCGTGTTTAATATTATGAAAGCGGATAAAGAATTTAAGGAC
ACTTCGATCGAAAGGGAATTGCTTATGAAATTGGCGGAGGTTTCCGGGGGCAAATATTTC
AATTTGCCCCAAAAGGATATCAGGGGAAAAATTTCCATAGAAAATCCGCCCATTACGAAA
CTTGTCGGAAAAAAGCAAATCTCCCTCTGGGACAAGGGGTACGTTTTTGTGATTATTATA
TCAATCGTGTCCTTTGATTGGTGGATAAGAAAACGCAGCGGCCTAAGCTGAACTCCATGC
ATTTGCAGTAAATCCAGGAACAATAAGGGGTATGATGTGTAGTGGCAAGGGGCGTGCCTT
GCCATTGCAGGATGGAAAATAGCATGATCCCTGTTTTTACGATCCTCGTTCCTACGCTCT
ACATTCCGGTAATTTAATAAATTCCGCTGAATAAATACGAGTATTCATAAAAATAAGAAA
GGGAAAAAATATGAAAAAATGTATGTCTATGTTCGGAGGTTCTTTTTTATTTACCTTAAT
TATATGTACCCCTTTTGCCTTTGCTGCCGGCGTGGAAAAAGTAAATCTGGGCATATATGG
CGCTCAGGTACAGGATATTACATCATATGATAATTCAGGCACAACGGAAATTCTTATTGG
TATTGATAGCATCAAAGGGGTATACAAATGGAATACGAGTACTTCTTTTTCATGGGAAGC
GGTCACTTATCCCGATATCACCGGCAAGTGTTCAGAGATTGAAGCAAACCTTGTATCCGG
CTATGAAAATGATATTTATGCGATCATCAGCGACAGTACCGGCGCCTCACAAATATATGC
AAGCGACAGCGGTGGCAGTTACGGAAGCTGGGTTAATATTGCAACCGTTATTCCTGCTCC
AGGGGTATTAACTGCCCATAGTTCAGGCTTATACGCCGGCACTTATCAGGGGGATGTTTA
CAGAAATACCGGTGGAACCGGCAATCCGTTTACCTTGCTGTATTCTTTTGGCTCCGGTTC
AGAAATCACCTCTCTTTCTGTCTATGATGCGGATACTATGTTTGTTATGGTAAGAACCGG
AGGCAGCATTGTAACGCCATATAAATTGGACGGTTCGCCTTTAATTGCAACTGCACTTAC
ACTGCCATCAAGTCCTGCATCCGGTTCAGGTTCCGTTGCGGTTGAAATAATCGGCGTAGA
CCCTACAGACGTTAACACTATTTTCATCGCAGGCGGCTCAGCAAACCCTCAGGTTTATAA
GACAACAACCGGGGACTCCCCCTGGACTTCTTCATGGGATTTTGAAAGTTCCGGCGCTGA
TAATTTTCCGGGAGGATTCCCTCAATATATTAGATTTAATAACAACCGTGTCTTTATCAG
CGCTTCTGTATTGGACGGTGCATCAGGTTCATGGTCTCATGCGCCGATCCTTTCCTCAAC
GGTTGGTTCATATACCGTTGATACCCATGTTAATGACGGGGCATTAGATATTAATCCCAA
TGATACAACCAACATTTACATGGCAACTGACTGGGCTATTGGAGAGCTTAATTATAATTC
AGGCACATGGACCGCCGTCTCGGAAGTTGGAAATAACAATGGCATAGAAGGGGTTGTCTT
AAATGATATAGATTTCTATGAATACTCTTCCACCCATAAAGAACTATGGATTGCCTCAAA
AAGCGGCGTTGGCAGGGCAGTCAATTTCGACCCCACAGATTCCTTATCAACAGCAAGTTC
TTCAGACTGGATTTTTCCTATGTTTCCTGAGACTGACGGGCCTCCGGTAACGGAAGTAAC
CATAAATCCAAATGACCCCTCAATAGTATTCGTAGGTAATAATGCGGGAAGGGTTTATGT
GACAACAACAGGCACATCCACTTCACCGGCATGGGCAAAGGTATTCCAGGCAGAAGATCA
TACCGGCGAGTTTGGTTCTACACGCCCGGAGCATTCAAATATTACCGCAATTGGTTTTGT
GCCTTCCGTCTGCAACAGGATATACATTGCAGGCACAAACTGGGAAACCGGAGCAAACGG
GGGAATATTTTATAGTGACGATGACGGCATTACCTGGACGGCCGATACCATAAACAGCAC
TGGCGCAACTATTGATTTTCCGGTAAATACACTTTGGGTAACTGACAGTGAAGTCTGGGC
TGGAGTTGGCGGGGAAAACAGTGCGGAAACAGGACTTCGCTGGAGGCTTTCCGTATGCTT
AACCAATAGTTTCTGGGAGCCATCTACCGGAACAAATATTGATAATGAAGTTGTAACGTC
CATAGACGGAACTACGATCTCCGGGGATGTAACAGTTTATATTGCAACAAAAGGGGGCGT
TTACAAGGGAGAAAAACCTTCGGGCAGTTCTGCATGGACATGGCAAACGGTAACCCCTTC
TTCCGCAACATCCACTGATTTCACCTCTGTTACGGTCAACCCTTCCGATGCTAACAATGC
ATATGCTGCAGTGGGTAATTGTATTTATGAAACCACAGACGGCGGCGTTACATGGACTAT
TTTTGGCTCGTCCTGCAGCGATTCACATGAAGATGTTAACGTATTGATATTTGACGATAT
TCTGGCAGGTACGGCAATCGGATTGTTTTCTTACAGCAGTAACGATACAACTCCAACTCC
AACACAAACGCCAACCCTTACCCCAGATATACCTGCCAGCCCTACTCCAAGAACAACACC
CACACTTACGCCTACAACAACTCCAAAAGAAGAGTGCCAGGCTGATTCCATGCAGGTTTC
ATCTGATAAAACTTCATTATTTGTTGGAGAAGTCAAGGACGTATATGTAAAAATCACAGG
AAATGACAACTGCCTTGTCGAAGGCGCCAGTATTAAAGCAAAGGTGACAAAGGGCAAGCG
GTTATTAAACCTGTCATCCAGGAAAGAAACTACTGATGCAAACGGAGAAGCTGTTTTTGC
GATAACCGCCAACAAAAGTGGCAAAGCAAAAGTTATGTTTAAAGCGAACAATCTGAAGAA
AAAAATACCCGTAACAATAGAAGAAGATTAACCACTCAAGTCAAAAGTGAAAGTGAGGCT
TTCACTCTGGCTTTATCTCTCACTCCGAAGGGCTGCTACGTGGTTAAGAGCGTGTTTACT
GCGAGGTTGCTTCGGAAAAAGACCCTCGCAATGACATGCTGGATCCCTCGCAATGACAAG
GTGGTTAAACTCTCTTTGGTCACGGCTTTGCCGCACTATATATTTAATGGCGAAATCCCC
TATGTATGAATCCGAAGAGCAATTTAATGAAAGGTTTTTTGCAGCATGCCGCCTGTATTA
AAAATAGCGTTACGCGCCATATTAAGGAATAAATTACGCTCCTCACTTACAATACTTGGT
ATCGTTATCGGAGTGGGGGCGGTAATTGTCATGGTAGGTATCGGACAGGGTGCGAAGGAC
TTGATTGAGAAACAAATAGAAAGCCTGGGCACAAACGTACTCATTATTATCCCTGTCAGC
ACTTCTCACACCGCCGCCAGGGGAACGGAAGGAACCATTACCCTCACGGCGGAAGACGTA
GCGGCAATAGCGAAGGAATGCCGGGAGGTAAGCCATGTATCGGCGAATTTACGAACGGCT
TCCCAGGTGGTATATGGAAACCAAAACTGGTCAACAAGCATTGTAGGCATTCACCCGGAT
TATCAGATTATACGGAACTGGGAGCTGGAGGCAGGCAGGTTTATCAGATCGCAGGACGTC
AAGATAATGGCAAAGGTATGCGTATTGGGGCAAACGGTTGTCGTGAATTTATTCGGGTCT
CTCGACCCGGTGGGCAGGTGGATACGCATTAACAATATCCCGTTCAAAGTAATTGGTGTA
TTAAAGGCGAAAGGGCAGTCTCCGATGGGTACAGACCAGGACGATACCGTGCTTATGCCG
TATACCACCGTTCAGAGAAAGATTATGGGCGTTACACATGTTAGCGCTATCCTTGCTTCT
TCGTATACCGCGACGGGACGTTTCAGGGCTATCGGGCAGATTACCGATCTGTTGCGAGAG
CGCCACCGGCTGCGGGCTGGGGATGAAGATGACTTCCGGATTATCAGCCAGGTCGAATAT
GCATCCACAATGACGGAAACCAGCCGCACAATGACCATACTGCTGGGGAGTATCGCGTCT
GTTTCTTTAGTTGTGGGAGGTATCGGGATAATGAATATCATGCTTGTCTCCACCACCGAA
AGAACGAGGGAAATAGGCATCAGGATGGCGGTTGGGGCGAAGGAAAGGGATATCCTTCTT
CAATTTCTGATAGAGGCGACAGTATTGAGTTCCATCGGCGGGATTATCGGCGTAATCTCC
GGCATTGTCTTTTCAAATGCTATTTCACTTTACGGTGGATGGCCTTCGATGCTCACCCCA
TTGCCAGTGGCAATAGCATTTCTCTTCTCCAATATAGTAGGTATATTTTTTGGATACTAT
CCCGCAAGAAAGGCGTCAAGGCTGAATCCTATTGAAGCGCTCAGGTACGAATAAGAAATG
TTACAAAATGTTCAACATTCAACTCTCAAATTGTCGCTCATGTGCATTTAACATTGAACA
TTGAACTAAGCCTGTATCCAAACCCCACACGAACAAACAACGTTTGTCCGTGCCACCCAT
GTTGCACAAAAATATGTATGACAATTTCCAAAAAACTAAAGTGCTACGCAAAAAGATATT
TTTTGCTTATAATAGCCGTCTATGAAAAAAGAGTTCCATTCAAAAGGCACATACGTAAGA
TTGTTATGCTACCTGAAGCCATATTGGCGGAGGGTGATTGTCATTCTGCTGCTTTCAATA
ATCAGCGCTTTTGTTGCCGTGTTGCCTATTCAAATATTGGGGATAGCGGTTGATGAAATA
AGAATGGCGGACCGCCATGCTAATAGGAATGTAGAGACAACGCATGCGTTGTCTCTACCC
GCACAAAAGGCAAACATGTCTGGCGATGAACCGGTTCTTAAAAAGAAATATTCCATTCCC
ATGGCAAAACCGTTGCTGAAAATGTCAGGATATATTCATAACCATTGGTTCCTGGAGCAT
AATGCCATTATGGTTACGCTCGTATTCCTTGCTTCGGGTTTTCTCGTGTTGCACGCAATA
AGCAGTTGTATATCACTGGCGCATGGGTATATTACCTCAGAGCTTGGGCAGCGGCTTGTG
TATGACATGCGGAATCAGCTTTACGGCCATATCCAGCAATTCCCCCTGAGTTATTTCGAA
AATAACAAAACCGGCGACATTATGAGCAGAATTATGAACGATGTGAATTCACTGGAACAG
GCGATTGTGGGTCCGGTGATTACGTTCATTACCGATATGTTCAAATTCTTCTGGATTATT
TATTTTTGCATGAAACTGGATTGGCAGCTTACCTGCATCGTTTTGTTTGTATGTCCTTTT
ATTTCACTCTGTACCTATAGTTTCGGGAAAAGAATCAGAAGGGTTTTCCGCTCGTTACGC
GAAAAGACAGGCGATCTCAACGCACTTATTCAGGACAATATATCCGGCATTCGTGTCATA
GCGGGTTTCGCGAAAGAGACGGAAGAACTGGAACGTTTTAAACACAAAAACTACGAGAAC
TACTTTCTTCACGTCCGGATTCTGAGGCTTGTGAATACCCTGCGGCCGGCGGTTGATTTC
ATAACGGAGACCGGCGCAGTGGCTGTTATCTGTCTGGGAGGATACAAGGTGCTGCAGGGG
CAGCTTTCTGCGGGAACGTTTGTTATTTTCTTTCCCTACCTGCAAATGATGTATGGTCCT
ATTACCGGGCTGACGCGGTTTTATAATCAGGTGCAGCGCGCTATTGCATCGACCGAACGT
GTTTTTGAAGCGCTTGATACGCCCGTAGAATTGCAAGACGCTCCGGATGCCCTGCCATTG
CCGGTGGTACAGGGATTTGTGGAATTCAAACATGTACACTTTATGTACGGGAAGGACAAA
GAGGTGTTAACGGATATTAATATAACGGCATGCCCTGGCCAAATGATTGCCTTTGTGGGG
CCTAGCGGGAGCGGAAAGACCACGCTGACCAAACTGCTGCCACGGTTTTATGACCCGGTA
AAGGGGGACATATTTATTGATGGGCATAATATCAAAAACGTCACCCTGCATTCTCTGCGA
AAACAAATGGCGATGGTGCTTCAGGAAACCTTTCTTTTTAACGACACGGTAAGAATAAAC
ATCGCTTACGCAAGATCAGATGCATCGGATAGAGACGTTGAATATGCTGCGAAAGCTGCA
AATGCGCACGACTTTATCATGCAGCTCCCGAATGGCTACGAGTCCATTATAGGAGAGCGT
GGGGTAAAACTTTCAGGTGGACAGAAACAACGCATCGCAATCGCGCGGGCCATCCTTGCA
AATCCCAGGATACTGATCCTGGACGAAGCTACTTCCTCCGTAGATACGGAAACGGAACAG
CTCATCCAGAATGCCATCTACCGGTTGGTAAAAAACAGAACAACATTCATTATTGCCCAC
AGATTATCGACGATTCTCCATGCAGACAGGATTGTTGTTTTGGAAAATGGAAGGATCGTC
GAGGCAGGTCTTCATCAGGAACTTCTTGCGAATAATGGACTGTACAAAAAGCTCTTTGAG
ATGCAGTTCGATACTCAGGAAAAAATAAAACCGAAACCGGAAACCGAAACCGGAGAAGGC
ATGAAAATCCCCGAACCGGTCATAGATATAGAAGAACTCCGGCAAACCATGGAATGGTAG
AAAAAGAGTAACACTTTAGTTTTTTGAAAAATGTATTACCTATAAGCTCCGTAGGAGCAG
CCTGTTTGTAGCAAAATAGAATATTATAACAGATCGTAGAGACAGGTTTGAAACCTGTCT
CTGCAATTAGGAGCGACCTGTCTCTTGCAAATCCATATTAAACAGGTCTGCCTGAATACG
TACAGGCCGCTCCTACGGAGCTATTTACTCTATTGAATTTTATTGTGCTACAAACAACCG
CCCCTAACGGTGCTACATGGTATTTTTTCTATACCGTGAATTTTTCAAAAAGCTGAAATG
TTACGAAAAAGGGGATAAATCTTGCATACTTACCAAATTTTTTAAAACAAACTGATTTTA
CTTTTACAACAGTAGTCATGTTCGAATTAAAATAACAGCATATCGAAGCTATCAATCGTT
GCTTTGCTGTATATTCCAGAATTGAGCAAGTGGTTCTCTGTGGCTCCCGTGCTATAGGAA
ATTACAAGGATGGCTCTGATATTAATTTGACAATTTTGACTTTGAAAAATCGCAAATATC
TAATATCTAGCAGGTTAGGTAGAACTATTTGTTATAGTCTTTTTTTGATAATCAGGTTTA
AGAATTAAGGAAATGGGTTTTTGTGTCTTTAATGCGCTTACTTTTAATATTGAAAAACCA
ATAACTTCTCCATCCTTATCTACTTTTTCCATAACAGCATCATTCTCAGTTTCTTTAAAA
AAACCTTCTTTCCTATCAAACAACACTTCAAGGTAATCCCCTTCCTGGTCGTACCATACT
TTTATTTCTCTTCCCATAATATTCCCCCCTTTTTTATTGTATCTGTAAAGTATGCAGTAA
TAATAAATGAGTCATCAATTCATGATTTTATGACAACACCGAGATATTTTTCGGTAACAG
GGGTTCTGGAGTATTTTTTGTAAAACAACTCTACTTCATTATCCGTTTTCGATCTTACGA
TCATGAAAGGATTTTTAAGTGTGTCCTTTATTTTATCATATTGATTTAGCATTTCAGGAT
GATCTTGTTCAATATGGTCTTTTCTGTCACCAGTAAATCTTATAGTTCGATTCTGGTAAT
CTTTAATGATTTCTATTTTATTTTTATTATTTTAGGCCCATAACGTTCAAATTGAGGGGC
TGCGCACTTTTGCGCAGTCCCTCTCGAATACAGGGTTATACACAGGTTTAATAGCCAGCA
TTTCATTGCCACCTCGCTGAAACTCGTAAGGAACACGCTTGACCTCAACGCCGAAGCCGT
GATTCTCAAGGTGTTTGCTCACAAAATCAAGGTGGGATGATGGCGTGCTATCGAGCGCAA
GCAGTGGAAACACACGCACTTCGCGAGCAACACGCAACATTTCTTGAAGAGCCTGAAGAT
GAAACTCCGCCGATAAGTGGGCGCTGTACAAAAATAGAAAATGAGACGATAAGGCGATGT
CGAATTGTCCGCTTTTGAAAGGTAACGACGGTAACTCCCCTGCAATGTATCGGCCTTCCT
GTTTTCCTGTTTCGAAGTCAGCAAGGAAAATTTCCATTGCTGACATGCGAACATTCCCGG
GTTGTTCCACTGACGGAATAGCTCCCCCCCCAAACGTAGTCGTTTTTGTTCTTGCGCATT
TGTGTCATCACGGCTTCATAAGTATCAGAGACGCGGCTTCTAATCTGCGCAGTGTCAAAA
ACATAGATCGGATCGACTGAGACGACGTTACTACCGCACTTGCTCAGTGCGGAATTGAAT
GCGGCAGGGCCATCACCGCAGCGAGAACACGAAGCTCCAGATCGCCCTCTGTGAGGCCGA
ACATGCGGATGTATTCGTCATACGAACGCCCCCACGGTACGACTTTGTCGAGCGTAAATC
CCATAGATGGCCTGCCTGTCTAACGGTTAAAATCACTGGCCGGCCCCGGTGTGTTAAAGA
AAAAAACGCGCTGCTAGTTCCGGCCAAGTGCATTTTTTTGTTAGCTGAATCACGTTAATA
TACTCAGCAATTGATAGGATTCTTCAAGTAAAACCCGTCTACATGCGACATCCTTAACGT
CTTTAAGTACAGTGAAGATTTCAACATATCGGTTTCTGATCTTTATGAATTCTGAAGAGT
TATAGAGTTGTGAGATCCATTTGATTTCTGTAACGGACAAATTGTCAAGGATTTGCGAGG
GGGTATATTCAAAATAATCGCTTTCGCAGTCGTTTGAAGAGTGCCACATGTTGTATTCAG
GTATCTCTATACCAATGATTTTTGGTATAAAGTATAAATTTGAAAGCATTAATTCAGCTA
ATTTGATTTTTGCTTCACCAGTTTTACCCATTTGATACAGCATAATTGCCCAACATAATA
TTTGAATCGGTTCTCCGCTATCATCTGGGAATTCATTCTCGTACCATTCAATGTATGTCG
ATGATTTTTTCGGATCACCGAGTAAAAAATAAAGACAGAAAAGCAAATATCTTTTACCAG
CACCGTCATTGATTGAACCATAAGTTTTCTTTTCTTTATTCAAGGAGCTTTTATAACTTG
AAATGTGCTGTTTAATCTTTTTTTCTGTATCTGGAATATTCATATATGTTTTACTTTCTT
CCTTTTATAGGTTTTCAGCCAACGTCGCAAATCAGCCGCGCCGCTTTTTGGCGTCGGCCG
AATTTGCCTTGTTATGTTCTTTTTTTCCAGTGCCGTGGATGACGACTGCCATGCATAACG
GCAAGTACCACAACCGAGTCTTCATCGACTCGATAAAATATCCCAAAAGGAAATCGGCGC
ACTACAGCACGGCGACTTTGCCTATGCACTACGGGGTAAATATTCGGATTTTCTGAGATT
GTATCTAATGCAACAAGAACGTCATCAAGAAACTCTTGGCCAAGACCTTTACGTTGCCTA
TCATACCACGTCGCAGCATCTTCAATATCTGCTTCAGCTTCTGGTCGAAGATAAACCTTA
AGACTCACAATCGTTTCCTAATGTCAGATATTGCTTCACCGGCTAAGCGGCCTTTAAGTC
GTTCCGATTCGTAAGCATTCAAGCGTCGGTCAAGTTCCTCTTTTTGTTCATCGGTTAATG
GCAATGCCGCTTGATCAGTAGCAATGCTATCCCAGATATCCTCAACCAGTCTTATCCTCT
CTTCAATCGGGAGATTACGTAAATAAGCTGTCATCGTTACTTCCTCCGTTTATATTTTAA
CAGTATTTGACTCACAATATTTTGAAACAGGACCATTGATTATCACAATCAATTGCCCTG
ATGGCTTGAGAAAAACACTATTATCAGGTAAAATTGTCGCGTAGTTTTTAAAAAATTACT
TTATAATTTTATTTCTTATACATTGTAGGATAGGAGAAAAAGATGTCAAACAAAAAAGGG
GGAGGTTGCCAGATGAAGCGAAAGATATAATGAGGCTTAAGCATTATTATATCCATCCAT
AAAGAACGATCATACGGTGATTGGATCAAACGATATATTCAATACCACTGAATGACCGGT
AGAGTGACCGAAACAGCTTTCGCTTGCATTTTTACAATCGCAAAGTAAAATGAAACATCC
ATGGCCTAAAAGTCACAGAGTGAAGTGAAAATAAATAATCCACAGATTACTTGGCGCGGC
CTTTGGCCGCAACCAAATTCGAAATACGAATGTCGAAATATGAAACAAGTTCAAATGACA
AAAAACCCAACACTCCAAACTTTACGTAAGCCTCATCTAATCAATGTCTTACGGTTGTGT
AGTTTGAAAAACTAGCATAAAAAACAAGAAGTTGATGGATAGTCGTACGGATTTCTACAG
ATCAGGAGAAGATTAAAGAAGTTTTTTATCTGTTGTGAGATCTTTGAATGCGGTAGTTTT
TCATAAAACATGACGATAGTGATACACGGGAATCCGGCGAATAAAATGCCCGTGAGTTTT
CAGTATGAAGCGCTGTATATGGAAAGGGACTTGCGTTAAATCATCTTTGGTGATATATGA
AGAAGGCAAAGTTTTACCCGTATTGAAATACAGTATAAGAAAGCTTTGATAAAAGCAAAG
AATTGATTGTTTACGAAAATTTATAAACGTTGAGAATGAAACATGAACGTAGAAACCGAT
AAGAAATCAGGATATGTATTTAAAGCCCCCAGAGGCACTGAAGATGTTTTGCCAGGCAAT
TGGGATTTGTGGAAGAAACTGGAGGAGGCGGGCCGTCAGGAGTTCGAATTATGCGGATAC
TATGAAATCCGCACCCCGGTTTTTGAAGACACGCGTCTTTTTGTAAGAAGCATAGGCGAG
GCGACTGATATTGTGGAAAAAGAGATGTATACCTTTTCAGACAGTGAAGATTCGAGCATA
ACATTGCGTCCTGAAAATACCGCGCCTGTTATGCGGGCATATCTGGAATATGAACTGCAC
AAAACAAAAAAATTTCAAAAGTACTATTACATCGGTCCGCAATTCAGGAAAGAACGCCCT
CAGGCAGGCAGACTTCGCCAGTTTCACCAGATGGGGATAGAAGCAGTTGGCGCAAACGAC
CCATTACTCGACGTAGAAACGATTGGTGTTGCAGTGAGGATTTTTGATCGTATCGGGTTG
AAAGGTTACAATGTGAAGATCAATTCAATAGGCTGCAATGAATGCAGGCCGGTATTCAGA
AATATCATAAAGGACATCCTCTGCGAGCGTGAGATGGCATTGTGCGAACTTTGCCAATCA
CGGCTTCACAGGAATGTGTTTCGTATACTTGATTGCAAGAATGAAAAATGCAAGGAAGTA
ACACATCAACTGCCACCCGTGAATGACTATCTCTGTGAAAAATGCCGTATTCATGCAAAT
AGCGTCAGGGAAGCCTTGGTGGGAATAGGCATCCCTTATATTGCGGATGCGCATCTTGTG
AGAGGGTTGGATTACTATACGAAAACGGTTTTCGAAATTACCCATTCTTCATTAGGCGCC
CGCGATGCAATCTGCGCCGGCGGGAGGTACGACAATCTGATCGCCGATATGGGAGGGCCT
TCCATCGGTGCTGTAGGGTTTGCGATAGGAATGGAGGCAACTATTCTTGCGATGCAAAAT
GTATTAAACAAAAAAAAACAGTCTGTTTATCTCGAAATTAACGAGCCTGCGCCAACGGTT
TACATCGTTTCTATCGACAAGGAGATCAAAAAGCATTGCTTTTACCTGCTCAACCTTTTG
AGAAAGTCCGGTATTTCCGCGGATCTGGATTATGAAGGGAGGAGTCCGAAGGCACAAATG
CGTGTTGCAAATAAACTGGGGGTAAAATACGTTCTGGTGCTGGGGCCTGATGAATTGGAA
AGGGGTAATGTTAAGGTAAAAATAATGGAAACGGGCGAAGAGGTTATCGTAAGGCAGGAT
GAGATACTCAATTGGTTCCTTCAAAAACGATAAACCGGCAAGCGCAATTTAGTCTCACGT
CCGTAGTTAAAGAATAGCAAGACACGCGATACAGCAAAAAGGAATTTTTAGATAAAGATC
AACGGTATTGCAACCCTCTCTTCACAACAAAAATCCCGCCCTGAATCTTCCTTGCAATAA
AGACACATTATTTTTTTTCGGACCATTTTAAATGAGAAATTTGTAATCCACAGGAGGCAG
TAAACACATGTCTAAATTAAAGCGAACGTGTACGTGTGGACAGTTGCGCTTAAAAGAGGT
CGATTCAACGGTAGTTTTGATGGGATGGGTAGATAGCGTTCGGGACCACGGAGGAGTAAT
TTTTATCGATCTCAGGGACAGAGAGGGAATTACCCAGGTGGTTTTTAATCCTGACACGGC
AAATAAATCATGTGAACTTGCACATCAATTAAGATCTGAATACGTTATCGCAATAAAGGG
AAAGGTTGCTGCCAGGCCCGCCGGTACCGTCAATCCGGATTTAGCTACCGGCGAGATAGA
GGTGCTTGCCGATGAGCTTGAAATTTTTAATAAATCCGAAACGCCGCCATTTGAAATCAT
TGACAATTCCAACGTTTCATTAGAATTAAGGCTGAAATATCGTTATCTGGACCTGAGACG
TTCAGAAATGCAAACGCATTTAATTTTCCGTCATAAGGTGTGCCAGACTATACGTGAATA
TTTTAACACACGGGGTTTTATTGATATTGAGACGCCTGTACTGACAAAGAGTACCCCCGA
GGGCGCCAGGGACTATCTGGTTCCCAGCAGGGTGAATCATGGCAAGGTATATGCTTTACC
GCAATCTCCGCAACTATTTAAGCAGGTGCTTATGGTTTCAGGGTTTGACCGCTATTTTCA
AATCGTCCGGTGTTTCCGGGACGAAGATCTCCGCGCACAACGGCAACCGGAGTTTACCCA
AATCGATATGGAAATGTCTTTTGTGGATGAGGCGGATATTATACAGGTTATCGAAGGGCT
GATTGCTGCGATTTTTGAAAAGGTTGTGGGGAAACCGGTCAACCTGCCGTTCCCCAGATT
ATTGTATCAGGAGTCCATGGCGTCCTATGGATGCGACGCCCCTGATTTACGATTCGGTAT
GAGGATACATGATGTTTCTCACATTGTAAAAGAATCAAACTTTAAGGTTTTTTTAGAGAC
AATTAACTCCGGCGGGCAGGTGCGGGCGATAAACGCGGCAGGGTGCGGGCATTATTCGAG
AAAAGATATAGATGGATTAACGGAATTTGTAAGCCAGTTTGGCGCCAGGGGGCTGGCCTG
GTTCAAAGTGGAAGAAACAGGTCTGGTTTCCTCAATAACTAAATTTTTTCCTCCGGAAAT
ATTGCAAAAAATTCAGCAGCACATGAATGCTAAAGCCGGTGATTTGCTCCTGTTTGTTGC
GGATAAGGAAAAGGTCGTATCCCAATCCCTGGCGCATCTCCGGACGCATCTTGGTCATAA
AAACAATCTTATCAATGCAGAGGAATTTAATTTTGTATGGATTGTTGATTTCCCGCTGTT
CGAATATAATGAAGATGCGAAACGTTACGTGGCCCTCCATCACCCGTTTACCTCGCCCCG
GTCTGAAGATATTCCTTTCCTGGAGGAAAAACCCTTGGAAGTCAGGGCAAGGGCATACGA
TCTCGTGCTGAATGGCGTGGAGCTTGGAGGAGGCAGTATTCGTATTCATTCCCCTGAAAT
ACAGAAAAGGGTGTTTCGCCTGCTGGGGATAAACGATAACGATGCGTATCAGAAATTTGG
ATTTCTGCTGGATGCGTTAAAATTCGGAGCACCGCCCCATGGCGGAATTGCATTGGGAAT
TGACCGCATGATTGCATTGTTGTTGCACCTTGACGATATCCGGGAAGTAATCGCATTTCC
AAAAACACAGAAAGCTACCTGCCCCATGACGGAAGCCCCTTCTGAAGCAGACCCGCAACA
ATTAAAAGAACTGGGCATAAGCCTTGCCTGAATATTTTGCCGGGTATTAAAATGAACCTT
TATAGAAAGGAGGATATTTTCACTAAAGGGAGAATGTCCTGGTTTTTCAGAAAAGACCTC
AGGAAAAAGGAAGGATACGCCGAAGAATATTTATGAAACAAAAAATGCTTATTATGATTC
TATGCGCGTCATTTGTCGTGCTGCTAACTTCAGTTGGCTTTTATATATATTTGAAGCGCC
AACACCATTCATTATCGTACCTGCAAATGGCTGGAGAATATGTGCAGCAGGGGAAATACG
ACGACGCCATTCATTTATTGAAAGAGACATTGCGTAATAATCCTCACATTGCGGAGGCGC
ATGCCGCGTTGGGCATGATATACAACAAAAAAGACCTGCCCGATGAATCTTTGCAGGAAT
TGAAAATTGCGCTAACGATGAAACCTGACCTTATAAGTATTTATCAGGAAATGTATAAGG
TTTACAAGAAAAAGGGCATGGAGGAAGAAGCACAAAAGGCTTTAGGTTCTTATGAAAAAT
TGAAAGGAAACGAATAAAATTTAATTTGTATAGTTTTTGCAAAAGTGTTAACATTTTTTT
ATGAAGAACTATTTAAGACTATTTCCTATATTCATATTTGTTGGCATTTTTACTATGTCT
TCTGTATTTGCCGACGCAAATAGCGAAGCAAACAAATTTTACCTGGATGCGTACAATCTG
TACAAGCTGGGGAAACTGGATGAATCTCTGGTATTGCTGGAAAAGGTAATAACTTTGAAT
CCCAATCACCCAGAGGCTCATTTTGGGATGGGAAGCATATACTTCCGCCAGGAAAAATTC
CAAAAAGCCGTTGAAGCATTTACGAAGGTGACGGAAATCAAACCTAATTATGTGGAGGCA
TATCAACGGCTCTGGCTGGCATATAAAAAACTGGGCATGAGTGAAAAAGCCGAACAGGAA
CTCCTAAAATACCGCAAACTGATAGAAGACCGTATGCAGTCAATGTCGGGTGGTTCGCCT
CAGGTGGTAAAACCAACGGCTCCCGCACAAAAGGAACCTGCGAAAGAAAAGGAACCTGCG
AAAGAACAGGAAGAGAAACCAGCAGAACCGGCAGAAACAAAACAAGTGGCAAGGCCAGTG
CCGGAAAAAATAACCCCATCGGGAACAACTAAATCGCCGGAATCGCATGTGACGGAATCC
AAGCCGGCTGAAAAAGAACCCGTGGCCGAAGTTGCGAAAACGGAGGTGAAAAAGCAACCG
GAACCCGTTGCCGTAGTACCTGTGAAACCGCAAAAAAAAGAGGCACAATCGCCTTCTGTT
GTTGTTCCGCCGGAATCTCCGCCGGTTGTACCGGAAACAAGGCCTTTAAGACCGGAAAGT
CCGTCGGTTGAACTGAAATATAAACCGCATCTCGATACGGAGTCTGCCGCCAAATATAAA
AAATCTTACAAAGGCGACGATCCTACCTGAAGGGTTTCATTAGAAAATTAAAATCCACGG
CTTCATTTTTGATTAAAAATCCTTTCCGTAGAAGCGACGGAGCAACGGAAAAATCTTATT
TTGCAAAACTGGTAAAGGGTGCAGTATATTATGTAGTGGTAATTCAAATTTGGTTATGCG
TTGCTGCGGCGCTATGCATTTATTTTTCTAAACCGAGAAGTAACGACAAGGGAAATGTCT
GAGTATAATAAGGATATAAACTATGAAACTATGCCCTTTTTGTGCAGAAGAAATTAAGGA
CGAAGCTATTAAGTGCCGTTTTTGCGGCGAATTTTTGACTTCTTCTCACGAAGAGGTCGG
TGAAAGAGAGCCCAAAACCGGATATACTCCCTCATCTAAAAACCTCTATAAAAAAACAAG
GCCTCAGAAGGGCAAAAAAACTCTTCCGCAACACATTGCTGGTAAGGAAGAAGAACGGCT
AATGTCTCAACAACAATCGGAGGGGCAAACACCGCTTCAGACGGTTTATGCGCCGCCGGC
AGTTGAAGTGAAGAAATCGATAAAAGAAGCATCTGCCATTGTCTTCCCTGGAAAATCCGG
CGAGGTAAAAAAGAAGAAAAAAGACTGGGTATTAATAATTGCGATTATTGTATTTGGTAT
TTTACTTCTGGTAATACAATTCAGCAAACAACTTGGCATAGAGGGATTTCCGTAATCTTC
AGAACATCGTAGTTTTTTGAAAAATTCCAATAATAGCGATGTTTGCCTCATAGTGTAGGG
GCGAAGCATTTGCTGCAACTAAAAAGGGGTGCATCCCGCTCTTTTATAAAAGCGGTATGC
ACCCCGGTATGCTTCCTTCCGCAGAGTAAAAGCTCTTATCGCCACTACCTGAATGAAGGT
ATATCCTCAGATTCGGTTTCGGAAAGGATTGCTGCAACAGTCATTGTTATTCCACGAATT
TCATTTCCAATATAGCGTACCTTGCTTTTCCTGTCTAATACATATATCAAGGGTAAATTC
TGCACATTATAAAGTTGGGCCAGTTCACCTTTAAATTGTTCTCCGTCAAATATCTGCGGC
CAATCAAACCGTTCTTGTTGCATAAAACTTATAAGGTTTTCAAGATCATTATCCAGACTT
ATTCCTATGAATTTCACCCCCTGACTTCCCAAATTGGTGTACATTCTCATGATCTTCGGA
AATTCCTGGATGCATGGTTCTGCCCATGTCGCCCAGAAAAACAAGAGAACAACCTCGCCC
TTGTAGTCCGCCAGGTTAACAGTCTTTCCATTTACATCCTTTACGCTGAACATTGGGGCT
TCCACACCCATTTGTGTAGTGTTGCTCAAGTCTCCTCTAAAACTGGCGGCAGCCTGTGGT
TCTATTTCTTTTAATGCCGCAATAGTTTTTTTTGCATTTACAACGTCACCCTTACCCAGA
AGGGCCTGTATTTTAAAATAAAGCGTTCGCGCCTTAAAATTTTTGTCGACCCCTTCCTGA
CTCAATACAGTATCAAAGCATTTTACCGCCTCATCAAATTTTCTCGTCATGTTGTACACA
TTACCGATAAAAAAGGTTGCTTCCAGACCCTCCCAGGTTCCCTCGTATTTTTTTTCCAGT
TTTTTTAAATCCTTAAGGAAATCTTTGTAGAAATTTTCAGCATCTTTTAATTTCATTTCC
GTTAACCCGCTCAGGTTTTTTCTTAGCAATTCAAGTTGTTTTGCAGCTTCCTGATTATGT
GCAAGCTCCTTTGCAAAAGATACCTGGCTTACAAAAGAAAAAAACAGTGCCGAAATTATT
GTTACAACAAAAAGACAATTTTTCTTCATGGTATAAACTCCTAAAGTCCCTATGGATAAT
GTGATGTTAAAAAAATAACGCCTGTAATATAGCGGCAATTCAAGAATTGCAGTTGCTATA
GTACTACACGGTGAAAGCTTATTTTTTGCGGGTTTTTTTCGCGGCCTTCATGTTCTTCGC
GGTTGAACTATTTTGGGTTTGCAGCTTTGCCTTCTATGTCAGCAAGGATACAAAACATGG
CAACAGTCTGAGGGCAAAGCATTTGCTATAAATTGTCATGAATGCGTTCATACCCAAACG
TGCAAATGCTTCGCCCTTACTTTTTAAAAAAACTAAAATGTTACAATAAATCTATTTTTC
AGAAAGCCGCCTAAAGCCTGATTTATATTGAAAAGAAATAAGGGAAGGAGGGGGGAAATA
TTTTACACGTTCGTATTAACATGCTATGAATTTGAAAAGTTCCCGCAATCCTTACGTTAA
AAAAGAATACAAGACAGCGGGCTATGCTAACACAGAATACATCCTTTATTCAAGACTCAT
TTTCGGTAAAATTATTAACACTATATGACAAACGCGGCTATCGTTGGAATTTTTTAAAAA
ACGAACTTGTTACGTTTTTTACAATGCTTATAGAAAAGGTGTGTTTTAAAATTTACGTTG
CAAAAAAGCCGTCTTTCCTTTTAGAATGAAACTGGTGGTTTTCTTATTAATTTGATATTT
ACAGACAGTGTTCATGTTTTCGATAAAAAGATTTTTGTCACGGATGCCATGTTTTTTATA
ATCCGATATTTTTAAAACCATTATCTATATTTTTATCAGATGAATAACCGGGAGTACGTA
TAAAATGATACAAACGAAACGTCTCATATCTTTTGCAATCGTGAATTTTTTAGTCATCTT
TCTTATTTCACTGAAGGCGCATGCCGAACCGCTCAAATTAGACGTAAAGGAACACGTTCT
CGGGAACGGCCTGAAGCTGCTCATGCTGGAGAAACACGAGGCGCCTATTGTCTGCCTTCG
GATTAATTTCCGGGTAGGTTCTGTGGATGAAAGGCCTGGTATTACCGGCGTTTCTCATCT
CTTCGAGCACATGATGTTTAAGGGAACAAAAATATTTGGAACGAAAGATTATGCTGTCGA
AAAACCGTTGCTTGAAAAAGAAGACGCGCTGGTAGCAGAAATTGCAAGGGAAACCGGAAA
AGAACTCCATGACAAGAAAAAAATTGCCGCATTAGAAAAAGAATTGCAAACGACAAGGGG
AAGACTGCGGGATTTGGCGGTAAAGGATGAAATATTTTCCCTCTACCTGCGACATGGTGC
GGTCGGATTAAATGCCGCAACATCTTCTGACGGCACGTTCTATATCTGCAATATTCCCGC
AAATAAACTGGAGTTGTGGGCTTTTATCGAATCAGACCGAATGAAAAACCGCGTATTAAG
GGAATTCTATTCCGAGCGTGACGTTGTAATGGAAGAGCGGCGGACAAGAACGGAAACAAG
CCCGTTTGGCGCATTAATAGAACAACTTAATGCGGTAACATTTATTGCGCATCCCTATCG
TTTGCCCACAATAGGATGGAGTTCAGATATTCAAAATCTAACAAAGGCGGAAACCGCCGG
GTATTTTGAACAATATTATACCCCGAATAATGCCGTGATTGTGATGGTAGGGAATTTTAA
GCAGGATGATGCAATAAAACTGATTGAAAAATATTTTGGCGATATTCCCCGCCAGCCTGA
CCCGCCAAAAGTTAAGACCGCTGAGCCTGAGCAAAAGGGAGAGCGGCGGATAGAGGTGGA
GTTTGATTCGAACCCTTATATGGCTATTTCATATCACATTTCGGGAATAGACCACCCCGA
CATCTATGCATTGGATGTATTGAGTTCCCTTCTTTCTGACGGAAGAACATCGCGTTTGTA
TAAATCTATGATCGAGGGAAAACGCATTGCAGTAATGGCGAATGCAGGCATTGGCGTCGG
AAGATTTCCGGAAACCTTTACCTTTTATGCCGCCCCCAGAGCCCCCCATACCGTTGAAGA
GGTAGAGGCGGCGTTTTATGAGGAAATAGAATTGCTCAAAACCAAGCCTCCATCTGAATG
GGAGTTGCAAAAGATTAAAAATCAATTGGAGGCAAGCTTCATACGAAGGCTGGAAAGTGC
CTCCGGCCTTGCCAGTGAGATAGGGTATTATGAGATTATTTCCGACTGGAGGTATATTAA
CACCTTTCTGGAAAAAGTAAGCGAAGTCACTGCCGAGGATGTCACAAGGGTTGCAAAGAA
ATATCTGATAAAGAAAAACCGTACCGTTGCTATGTTGGTTAAGAAAGAAAATGGGGAGAG
TGCAAAGTGAGCATAAAAAGATATCAGCATCTTATTATATGTGTAGTCTGTTTCGTATGT
GTTTTTTCTATAAACAATTTCCGGACACTATGTGCGGAGCACCAAAAAGAGGTACCCCCC
TCCTCCGGCAAGCCTAAATCCGAAGGAGCAAGGATATTATCAAAATTTAAATTTGCACCT
CTCGGCTTTAACCCTCCAAAGGCAGAGAGGCTGGTGTTGGATAACGGCGTAATCCTTTAC
TTGCTGGAAAATCATGATTTACCGATTATAAATGTAACGGCGCGAATCAGAACAGGGGCT
ATTTATGAACCAGCGGAAAAGGCCGGGCTGGCAAGTTTGACGGGAGATGTTATGCGGAGC
GGTGGCACGGTATCCATGCCGCCTGACAAAATGAATGAGGAACTGGAATTCATAGCAGCC
TCAGTGGAGACTTTTATAGGCAGAGAGTCAGGCGGTGCAAGCCTCTCCGTGCTTAAAAAA
GACATGGACAAAGGGCTTAGGATTTTTGCCGACGTGCTGAGAAATCCCGCATTTCCCGAA
GACAAAATAAGGATGGAAAAGGATGAAACCATTGAATCCATCCGAAGGGAAAACGACCGG
CCACAGCAAATCGCAGGGAGAGAATTTCGCAAGATACTCTATGAAAGCAGTCATCCGTAC
AGCAGAAGAGTGGACGGCACTCTGGAATCCATAGAAAAAATTACGAGAAACGACATGATT
GCATTTCATAAAAAATTTTTCCGTCCGAACAATATAATAATTGGCATTTCCGGCGATTTT
GACCGAAAAGCGATGATTAGTAAATTGAATGAGGTTTTTAAGGGATGGGAAAAGGGGAAA
AACATTATCCCTGATATACCAAAGGTCAAATACGAACTAAACAAATCGGTAAACTACGTA
TATAAAGACATCAATCAGGCAAACGTCATCATGGGGCACCTGGGGATACACAGGAGGAGC
CCTGACTATTTCCCCATTGAGATTATGAATTTTATTCTTGGCGGCGGAGGGTTTAATGCC
CGAATAACAAGCAGGATACGTTCCGATGAAGGGCTTGCTTATTCAGCATTTAGCAGTTTT
CAAACATCTCAGGACCTTGGCATGTTTTATGTAATGTGCCAGACCAAACTGGAATCCACC
AATCGCGCTATTTCAATTGCGCTGGAGGAAATCGAAAGAATGCGCACCACACCGGTAGAC
AATGAAGAATTAACGCATGCCAAAGAGACTTTCTTAAATCAGTTTGTTTTCCGTTTTACT
ACAAGCGCGAGCATTGTTGCGCAAATGGTAGATATTGAATACGAAGGCCTGCCGCTGGAC
TATCTGGAAACGTATGAGAATAATATCCAGGCAGTGTCTGTTGAAGACATAAAAAGGGTG
GCACAAAAATATTTACACCCGGACAAAATCTGCATCCTTGTTGTTGGAAATAAGGATAAA
TTTGACAAACCGCTTGACACTTTCGGCAAGGTCAACGAGGTCTTGTTGGAGTAAGCTCCG
GAAATACCCGCAAAAAACGAGGCTGAATAAACCATGGTTGAAACAATGGCGATAACAATG
GAGCTGCCGGAAAGGGCAAATATAATAATCGGCCAGGCCCATTTCATAAAAACGGCAGAG
GATATTTACGAAACCCTTATAAATGCAGCGCCGGGAATAAAATTTGGCATTGCGTTTTGC
GAAGCTTCCGGCCCCAGGCTTATAAGAATCGAGGGGAACGATGAATATCTGCAGGAGACG
TCCGCAAGAAATGCGAAAAACATTGCCGCAGGCCATACATTTGTAATCCTAATGAAAGAG
GCATATCCCATAAATGTATTAAATGCCCTGAAATTATGTCCAGAGGTGTGTACTGTTTTT
TGTGCTACCGCCAATCCCCTTCAGGTTATTGTGGCCAAAACAGTGCAGGGGAACGGCATA
ATCGGCGTAGTTGACGGATATAGTCCGGCGGGGACCGAAACTGAAAAAGATATTAGGGAC
AGAAGACAACTATTGCGTAAAATAGGATATAAGCTCCCTTGAACTGGCTTTTCATTTCTC
TCTTTTGTGCATTTTGCGTGGCAACCGCTGATGCACTGAGCAAAAAGGTTCTAAAAGAAA
AAAACGAGTATATTGTTTTATGGGTGCGCATTGGATTTGCCTCTCCGTTTTTGCTGTGTT
TCCTGCCTTTCATAGAAATACCAACACTGGACCACATCTTTTTTCTTATTCTCATCTTCC
TTGTCCCGTTGGAGACAACCGCACTCATATTGTATATGAAGGCGATAAAAATTTCACCGT
TGTCAATGACATTGCCTTTCCTTGCATTAAGTCCGGGGTTTTTAATAGTAACCTCAAATA
TCATCCTTGGCGAAAGGCTGCATAAGCACGGCATTATCGGTGTACTGCTTGTCACATTGG
GTGCGTATTTGCTTAATGTAAAAATGAGCCGGCAGGGAATATTGCAGCCGTTTAAGGCAA
TTTTGAGGGAACGCGGCTCTGTTTACATGATCATTGTCGCCTTTATCTACAGCATTACCT
CCAATTTGGGGAAATTGGCGATCCAGCATTCCAGCCCGTTGTTTTTTTCAGCAACCTATT
TTCCATTCCTGTCGTTAGTTCTTTTTCCTCTTCTTCTGTGGAAAAATAATGGCAAAATAA
GACAGCCGTTGAGTTCTCATCTCGCTATCTTTATTTTAATAGGATTGTTGATCGTGTTTT
CAACGGTCAGCCACTTCTACGCGGTGACATTAACAGAAGTCCCCTATTTCATCTCGGTGA
AAAGGACGAGTCTGCTTTTCGGCATTCTCTATGGGGCAATTTTGTTTAAAGAAAAAAATA
TTGCCGAACGACTTGTCGGGGGGATGGTAATGTTTGCAGGAGTTATTGTTATTCTCTTGT
TTTAGGGCAGCCCTGAGCTGTTCCGGAATTCGGGGGACACCATACGTAGTTATTGACTCA
ATGTTGAAAAACAGCTAAGATTCCCCGTGGTCAGGATTGCTCGTGTGGCAGTCCCAGTCT
CATGCTATGACGTCAGAATTCTGCTATACCATAATTATGCAGTTTAATGCCGGACGGCAA
GTGAAAATATTTTTACCCGGGAGAAACCGCCTTGTTTGAACAAACCTTCAAGAATATAGA
CGACATCCTCCACAAAGACGCCGGTTGCAGCAGCGAACTGGACTATGTGGAGCAGACCTC
GTGGATTCTTTTCCTGAAATATCTGGATGATTTTGAGAAGGATAAGAAAACCGCGGCAGA
GCTTGCCGGTAAATACTATGAAGGTATTATTGACAAACAATACAAATGGGAAGTCTGGGC
AGTGCCCAAAGGCAAAGACGGCAAGATCGATCATCATAAGGCGCTTACCGGCGATGACCT
GAAAGACTTTGTTGACCACAAGCTGTTCCCTTACCTGAAAAAATTCAAAACGTCAGCCGA
AAGCGCCGACACCATCGAATACAAGGTCGGCGAGATTTTCAGCGAGCTGAAAAACAAGAT
TCAGAGCGGCTATAACCTGCGCGAAGTCATTAATCGTATCGATGAACTCCGCTTTCGCTC
CCACGCTGAGAAGCATGAGATGTCGCACCTGTACGAAAACAAAATCAAGAATATGGGCAA
CGCCGGCAGAAACGGCGGCGAATACTACACGCCCCGTCCGCTCATAAAAACCATCGTGAA
GGTGGTTGCACCCACCATCGGCAACAAGGTGTATGACGGCGCGGTCGCTTCGGCGGGCTT
CCTGGCGGAGGCTTTTGAATATCTGAAAACCAGCAAGAACCTAACCACCAAAGATGCGGA
GACACTTCAGAAAAGAACCTTCTACGGAAAGGAAAAGAAGTCGCTCGCCTACATCATCGG
CACGATGAACATGATTCTGCACGGCATCGAAGCGCCCAACATCGTGCATACCAACACGCT
GACGGAAAACATGGCCGATATCCAGGAAAAAGACCGTTACGACGTCATCCTTGCCAATCC
CCCGTTTGGCGGTAAGGAACGCACCGAGGTGCAGCAGAACTTCCCTATCAAAACCGGCGA
AACGGCTTTTCTGTTCCTTCAGCATTTCATCAAAATCCTGAAAGCGGGCGGAAAAGCGGG
TGTGGTGATTAAGAATACCTTTCTTTCCAACACTGATAATGCGTCCGTATCTTTGCGCAA
ACTGTTATTGGAAAGTTGTAATCTGCATACGGTGCTGGATCTGCCCGGCGGCACCTTTAC
CGGTGCGGGCGTCAAAACAGTGGTGCTGTTTTTTGAAAAAGGCGTACCAACTCAAAACGT
CTGGTTTTATCAGCTCAATCTGGACAGAAAACTCGGCAAGACCAACCCGTTGAACGAAAA
CGATCTGGCGGAGTTTGTAGAATTACAAAAGACCAAGGCCAATTCGGAAAACTCATGGTC
GGTGAATGTGGCCGATGTAGATAAAACCACATTCGGCCTGTCGGTGAAGAATCCGCATAA
AAAAGATGAACCCGCGCTACGTGAACCGGGAATAATTTTGGACGAGATGAAGGCGCTGGA
TGAAGAGAGTGAAATGATTTTCAAAAATATTTTAAGGATTTTATGAGAGCTATTCTAAAA
TATTCAAAAAGGCAGATTGATAAAGCTGGTGGTGTTTTGTCAGGCGTGCCTGATCAAAAG
ATGAACAAGGATCAAGCTATAGAAATTCTAGAAAACTTTCGATCATTACATATCCACCCT
CTTATTGTATTTAGAGTGTCTTTGCAAAGAAAGTCTGAAATTATTTCTGGTGATGTACTA
ATTTCACAACGATTAAAAAGAGCACCATCAATTGTCAATAAATTAAAAATCCAGAAAAAG
ATGTCTTTATCGCAGATGCAGGATGTGGGTGGTTTGCGTATCGTACTGAATAATCTTGAC
GAAGTATATAAGCTTAAAGATCTAATACGTGCTGGCGAGACACAAATCGCCTTCAAATCT
ATTCTTTTAAAAGAAATAGATTATATTAATAACCCTAAAGAAAGTGGATACAGAAGCATT
CATTTGATTTATAAATATAATAAAAATGCTCCTAATGCGAGTCAGTGTCGAATTGAAATA
CAGATTAGAACAAAAATACATCACGCATGGGCGACGGCAGTTGAAGTTATAGGCACGTAC
CTCAGGCAACCATTAAAACAAAGTTTTGGGGATAAAGAACTATTAGATTTATTTAAAGAA
ATAAGTAAAGTATTTATTTTATTGGAAAACAAAAAAATGGATATTTCTTTATTCAAAAAT
ACAGTAAATAGAATAGATGAATTAAAATTGCGCGACAAATTACAAGGATTTTCAATGGTA
ACAAGGATTTCAGATCAGAACGATGAAAATAAAAAAGGTAAATATTTTCTTATATCCTTG
AATTTTAAGAATAAGACATTGACTGTAAAAAGATTCACTGCCTCAAAGTTAGATCAAGCA
AATAGTGAATATTCTGAATTAGAAAAAAAATACTTGAATGATAATAATACGGAAGTTGTT
CTTGTATCAGTAGATGATATTAATAATCTAAGAAAATTGTATCCTAATTATTTCTTGGAC
ACACAAGAATTTGTAAAGTTCCTAGACATAGTGAACAAGGAAATTGAAAAATATGAAAAC
TAACTGGCAAATAAAAAAAACTCGGCGAGGTTTGTGAAATCAAACCACCAAAAAAAGAAG
CAAGAGACCGATTGAATGATGATGACATTGTCTCGTTTGTGCCTATGGAAGATTTGGGAA
TATTGACAAAGAATTTTATTGCAACAAAGGAAAGACCGCTGAAAGAAGTATCTGGAAGCT
ATACGTATTTTTCCGATAATGATGTGCTTCTCGCAAAAATTACGCCTTGTTTCGAAAATG
GCAAAATTGGAATTGCTCGCAATTTAAAGAATGGTATTGGTTTCGGCTCAAGTGAATATA
TTATTTTTCGATCACGTGGCGAAGTAATACCTGATTACTTGTACTACTATTTAGCTCGTG
ACCAGTTCAGGCAAGACGGCAAAAAAGCGATGACTGGCGCAGTTGGCCATAAACGAGTGC
CGAAAGACTTTATTGAAAACCAAAAAATACCTTATCCAAATTCCCTCCCCGAACAACAGC
GTATCGTTGCCATTCTGGAGGAGGCTTTTGCCGCCATCGCCACAGCAAAAGAAAAAACCG
AAAAGAATCTGCAAAACGCCCGCGAGCTTTTTGCGTCGTATCTGCAGAGTGTCTTTGCCA
ATCCGGGGGACGGGTGGGAAGAGAAGACATTGGGGGAATGCTTTAAATTAAAAAGTGGCG
ATAATATAACAAGCAAAATGATGATTGAGAATGGAAAGTATCCTGTTTATGGTGGTAATG
GAATCGCGGGGATGTATAATAAATTTAATCTATCAGGGAGCAATGTAATTGTAGGTAGAG
TCGGAGCTTTATGCGGAAATGTAAGGCATATAGAAGAGGCTATTTGGCTCACTGATAATG
GATTCAAAATAACAGATTGTAAATATGATTTTGATAATGCGTTTCTTGCATATTTATTGA
ACTTAAAGAATCTACGAAATTATGCAAGGCAAGCAGCACAACCAGTCATTTCAAATTCAT
CATTAGAAGAGGTGTTACTACAATTTCCAAAATCATTAAAAGACCAAAAATCCATCGTCA
CCAAACTCGATGCGCTTTCCGCCGAAACCAAAAAGCTCGAGGCCATTTACCGGCAAAAGC
TCGCAGACCTGGACGAATTGAAAAAATCGGTATTGCAAAAGGCGTTCACAGGACAATTGA
CAATGGAAAATTGAGAATGGGTGATTGAAAACGAGCAATGTGGTCAAAGAGAAGTCGTTT
TACGTTCGTGGTGCGGGTAGTGGACCGGCTACCGAACGTTGTCAGCGCCTGAATACCAGC
GAAGCGGAGTCGGCCATCAACGACAACAAGGAACTCTTGAAACTGTTAACCCGTATCATC
AACTCAACTAAACAAGGAATGGACACATGACCGCTGTCAATTACCAATTGTCCACTGAAT
ACCGTGAAATTGGCTGTTTTTTCTTAGATTTTCACGATTATGTTGACAAAAGAGTGAAAG
ATTTTATACTGTAGCTATGGCAAAAATCTTACATGTTTTTAATTCAATCAATCGCTTGAG
AGAGCGGTATTATGTTGCGGCGGTCGGTAAACAATCGCTTTTGGATTTATTGAGCGAAGC
GGAGGTTGCCGAGCAGGTGTATAACTCTAACGCCATCGAGAACAGCACCCTCACCCTTGA
AGAAACTGAAAAAATCCTTTTGCAGATACATTTAGACAGATACATCACGGAAAGAGAAAT
CTTTGAAGCAAAAAATCTCGCACGGGTAGTTTCTTACATCAATATCAAGGCCAAAGAACA
AGAGCTTACCCTTGAGGTTATGCTATCGCTTCACAAGATGCTTATAGCGAATATCAGGGA
TGATATCGCCGGCAGATTTCGCAAGGACGGTGAGTGGGTCAGGGTTGCAAACCACATAGC
GCCAGACCCAAAAGAAGTGGCAGGAAGATTGGAAAAAATGCTTGCCGGATATAACGCCGC
CAGCCATGAAAATATTATAAAACGTATTGCGCGGCTGCATCTTACCTTTGAACACACCCA
CCCGTTTGTTGATGGCAATGGCCGTATCGGAAGGGTAATAAATAACTATTTGCTTATACG
GGAAGGCTTTGTGCCGATGAATATTAAATTCATTGACAGGAAGATGTATTACGAGGCGTT
TAAGGAGTTTGACGAAAAAGGCACTGCCAAAATCATGGAGGAAATAGTCGGCAAAGCGCT
TACGAATAGTTATCACAAGAGACTTGCGTATCTGGAAGGAGCGCACATTATGACGCTTGC
TGAATATGCAAAAAAGCATAAAGTATCGCACTCTAATTTGATAAATAAAGCACATCGCCA
AACTATAGAAGCCTTTTTTGAAAAAGGCGTTTGGAAGATTGGAGATTACAAACCATGAAC
GAAGCGGAACACCCCTATTCAAAGATAAAAGCCATTATCAAGCAGGGCAAAGGGTTGACC
GTTGAGTTCAAGGAGTGTAATACCGCCCTCAACAAAGATATTTACGAGACGGTGTGCGCC
TTCCTGAACCGCTTCGGCGGCGAGCTTCTGCTTGGCGTTAGAGATGACGGCGTGATAACC
GGTATAGTCCCTGAGTGCCTCCACCAGATCAAAAATGATTTTACGACAGCCGTCAATAAT
CCACAGAAAATCAGCCGTCGTTTTATCTCTCAATGGATGAGGCCGTAATCGACGGGAAAA
CCATTCTCTCCATTTACATCCCCGAAAGCTCCCAGGTTCACCGCTGTAACGGGAAAATAT
ACGACCGGAATGAAGACGGTGATTTCAATATCACGGACAACCACAACCTTGTATCCGCAC
TTTACCTGCGAAAGCAGATCGGCTACTCAGAAAACACTATTTACCCATATACTGAACTTG
CCGATCTGCGGCCTGATGTTATAGCAAGAGTTCGAAAAATGGCTTTGCTCCAGTCGGAAA
ACCACCCATGGGGCGCTATGAGTGACCTTGACCTTTTGAGAAGCGTTCAGTTGTATAGGA
AGGATTTTCAAACCCGGAAAGACGGTTTTACGCTTGCCGCAATACTGCTCTTTGGAAAAG
ACGAGACCATTCTATCGGTAGTGCCGCATTTCAGAATCGATGCCATTCTGAGACGGGACA
ACATCGACCGTTATGACGACCGTGACGATATCCGCACGAATCTCATCGAAAGTTATGACC
GCCTGCTACGATTTGGAGAGAAACATCTGAACGATCCGTTTTATCTGGAAAATGGCCAGA
GGATAAGCCTGCGCGGCCATATTTTACGGGAAGTAATCAGCAATATCCTTATCCACCGCG
AGTATGCCAATGCGTTTCCAGCGAAGTTCGTCATTGATAGAGAAAAACTTTTCACGGAGA
ACAGCAATAAACCTCACGGGTATGGCATGATTGATCCGTCACATTTTACGCCCTATCCAA
AAAATCCTTCTATTGCGCGATTATTCAGGGAAATTGGACGGGCGGATGAGCTTGGGTCTG
GTGTTAGGAATCTGTTTAAGTATTGCAAGGCCTATTGCGGCCACGATCCGCAACTCATAG
AACAGGATATTTTCAAATTCATCCTGCCGCTTACCGGGGAAGCTACCCCTCAAGCTACCC
CCCAAGCTACAGGGGAAGACGAACGGACAAAAAAAATAATGAATTACTGTCTTAACCCAA
GAACAAGAGAGGAAATACAGGAGTTTACCGGTTACAAAGACAGAAAACATTTTCGTTTAG
AAATCTTACAGCCGCTTCTTGATAAGGGCTTGCTGCACCCGACTATACCCGATAAACTGA
CAAGCCCGAAACAGAAGTATTACTCTGCAAAGAAACGAGAGAACCTATGAACGAAGCGGA
AACCAGAGCGGAACTGATTGACCCGAAGCTCAAAGAAAGCGGCCGGGGCGTGGTGGACGG
GTCAAAAATATTGCGTGAATACAATATCACTGCCGGCAAAATCCAGACCGGCGGCGGGCG
TGCCAAGCCGTTGATTGCCGATTATGTGCTGGTGTATCAGGGGCGCAAACTGGCCGTTGT
CGAAGCCAAGAGCGATGAGTTTGTCGTGGGCAAAGGGTGGCGCAGGCCAAGAACTACGCC
GAAAAGTTAAAATTGGATACTACCTTTGCCAGCAACGGTAAAGAGATTTATCAAATCTGC
ATGAAAACCGGCGGAGAAGGTTTGGTTGCGGGTTTTCCCGCACCGGATGAACTCTGGAAT
AAAACCTTCGCCACGCAAAATCGGTGGCGGGACAAGTTTAATCAGGTGCCGTTTGAGGAT
GTGGGCGGCACGAAGAGTGTGCGCTACTACCAGGAAATCGCGGTCAACAATACCATGGCC
GCTATTGCCGAAGATAAACAGCGTATTTTGCTCACCATGGCGACAGGTACCGGAAAAACC
TTTATTGTCTTTCAGATTGCGTGGAAGCTGTTTCAGACTCGCTGGAACTTAAAGCGCGAC
GGTTCGCGCAGGCCGCGGATTTTGTTTTTGGCTGATAGAAATATTTTGGCGGATCAGGCG
TTTAACGCATTTTCCGTTTTCCCTGAAGATGCGTTGGTGCGGATTAACCCTAAAGAAATC
AGCAAAAAAGGCGGTGTGCCCACCAACGGCAGCATTTTCTTTACCATCTTCCAGACCTTC
ATGAGCGGGGGTTCGACAGGCTCAGGGCAGGCTCCTTCGGCAGGCTCACCACATCGACCT
GTCGAAGGGTGTTTTGGCGAATATCCTCCAAACTATTTTGATTTCATTATCATCGACGAG
TGCCATCGCGGCGGGGCGAACAACGAAGGCAACTGGCGCGGCATCATGGAATACTTTTCT
CCTGCGGTTCAGCTTGGTTTAACCGCAACGCCCAAACGCGAAGATAATGCGGATACCTAC
AAATATTTCGGAGAGCCGGTGTATATCTATTCGCTCAAAGAGGGCATCAACGACGGCTTT
CTGACGCTGTTCAAGGTAAAGCGGATCAAGACCACGCTGGACGATTATATTTATATAGTC
AAACAAATAAGGTTTTCGAAAAATTTACACCTCCCAGTCCTCTCTATAAAGAGGGAATTA
AGGGGCGTGCTTGTATAGTATGCTTAGTCAAATAAATCTGTTTTTTAGAAAGCCATTTTA
TCGCCAAATTCCTAAAATCATATTTGTTTGGCTATACCTCGGATGATCAGATTATTGAAG
GTGAAATAGAAGAAGGCAAAATTTACACAGAACCAGACTTTAATAAGATTATCGAGATTA
AAGAGCACGAAGCCAGGTGGGTGCAAATATTTCTCTCGGAAATCAATCAGAACGAAAAGG
CTATTGTTTTCTGCGCTACCCAGGACCATGCGCTGGCAGTGCGCGATTTGGTCAATCAAT
TCAAAAAGAGCAAGGAACCAAATTACTGCGCCCGTGTTACCGCCAATGATGGCGCGATGG
GTAAACAGTATTTGCGCGAGTTTCAGGATAATGAAAAGACTATCCCGACTATTCTGACTA
CCTCGCAAAAGCTATCTACCGGTGTTGATGCCTGTAATATCCGCAATATTATCCTCATGC
GTCCGGTCAATTCCATGATCGAGTTCAAGCAGATTGTGGGGCGCGGCACACGGCTATTTG
ATGGGAAAGAGTTTTTCACAATCTATGATTTTGTCGATGCCTACCATCATTTTGCCGACC
CTGAATGGATGGTGAGCCTGTTGTTGATGATTCCTGCCCTAAGTGCGGCTACAGTCCGTG
TACCTGTGTAAAAAAACCGCAGGGACATTGTCCGGAATGTGGTGAACGGCCTTGTATCTG
TATAAAAGAACCGACCGAACCCTGTTCTGTTTGTGGAAATGCCCCATGCATCTGTAACAG
GAAACAAAAGGTAAAAATCAAACTGCGCGATGGTAAGGAGCGCGAAATTCAGCATATGAT
AGCCACTTCATTTTGGAGCGCCGAGGGAAGGCCGATCTCATACGCATCAACCTAACTTTT
ACTGAAAAGCCAGCAGTTGAAGCAAAGCAGA
>NODE_6_length_54059_cov_84.125250
AAAGAAGGGCCTGATTTTTAAGAACGATTTTACATTTTTAAAGACATCTTCTATTTTTGT
CTTGTCCCGATAGGCTCTAACTATAGATTGGGGTTTTGCTTTAAACGCACCTCCATCTTC
CCGTTCTGTATGGTTAGTGATAAAAACACATACGCCATCCAACAATCTATCTGCGGCTAT
AACATCAGTTAACAGCTTGATTTCTATTTTGAAACTTTTGACGGATTTGACCTGCCCGTT
TTTCAGTCTATGGGTAACGGTGATGGACGTCAGAACAGGGTCTTCGAAATATTTATGAAT
CTTTAACCTTTTCAGCTCATCTACAATGCGGCTCTTTGTTGCGTCATATTGCCGGTCTCT
TTGGGCATTTTTAAGGTTTTTATTCTCTTCTTTGAGATAATCCTTAAAAAAGGTTATTTT
CTCGTCTCTATTATTGCGGTCTTCTATAAATAAAGTGGGATTAAAACCGGTAATAAAACG
CTTGTTTCCTATGACGCCATTGTCATGGTAGTATAATTCATCATCATAGTTTAAAAACCC
TTGCGGGATAGGTATATCGGAGGCGTCCTTATCTTCTATGGATAACCCATTAAGAGACTT
TAAACTGACACCGCAAGAGGGTATCTGATTTCTATCCAATGCCGAGATGTATTTGAGTTT
GGCTTCTTCTATCAAATTGGCATTGTCCTCAGAGATTATGCCTCTGTCAAATACAAGGGT
GACGTTTTTATCAGTCAATTTGAATCTGGTTTTACAGGCATTGATATTCTGTTTGAGGGT
TTTTACCTCAGCGGTGTTCCCGGGGAATACATCCCATTTGAAAGGATATCCCTCAGAGTT
GATAAGAACACCCAGTAAGACCTGCCGCCTGCCATGACACTCTATTTTGCCCTTGCCAAA
TGCCGATAGATCACAGTTATATCCCACAAAGTAGGAAGTAGTTAGGTCGTAGTTGATAAA
TTTATAGGATTCCGGACGTTTCCAGAAGGTTTGGTTAAAAAGGTGGTTCTCTATAGATAT
TTTGTTTTTGTGTATTTTATCTAATTCATAATAGATTTTATCGTCATTTAGGCCTGAAAG
ATCAATTTTAAGAATGTCCTCCAGCGCGCTCTTTTTCGCCCAATGAGGAATGGAATAATG
AGAACACGGATCGGTGCACCTGTTAATAGTCAGTATCTTTGCAATCATATTGGTAGGAAG
GGCGCCTGCAGTGACATCGTAGTCAAAAGCCTGATCAAGCTGCCACTGGTTCCACAACTC
ATTAACAACGGCTATATCGAGATATGCCCTGCTTTCCAGGACTGCAACGTCTTTGAGCTG
AGTCTGCAATTGATCTGTGTTTTCAACTGTTTTACATATCAGTTTGATTTGCTCGGCTTG
AATATCGGAAAGTTTCCCGATGGGCCAAAGTATTCTTTTTCTGACCTTTTTGCCATCCCT
GTAGGATTCGGCAATAGAGTAAGATTTATAGGTTTTCCCTTTGTATTTAGAATCGCTATA
AGTAAGGTGCATAATGTAGTCCCAATATTCTTTGACTACACTATCATTAATAAAATATTT
TGTCAAGTCAGTATTTATAGGGTTATAAAGGATTTGTATTAATAAATAGGCCATTTATTC
TGCGACTACATATTATTTTGAATTTGTGGAAACCCGCTTAAAATAAGGATTTTGTTGAAA
TCTTTCCGGAAAGGGGGTTATAAGACAATAAGGGAAATAACAATATGGGGAAATTGTCCA
AACACACATCATCGTAATCCGGCGCAGGTAGTGACAGATTATCAAATAAAAATACTCGCC
ACGCACCTGATAATTATAACAGGCGCCTATTTTAAATGCGACATAAACGTATAGTTTTCT
CTGTTGATACTCATAACCGCAAAACCCCGCTACAGAACCAATAGAGGGCATGCTTCATCC
CAAACTCACATAGAGCTTATAATATGAAAACACCTAAAGAATAAAATATTTTTTCAGGTC
TTTGAAATAGATAACAAAATATATCTTTATTTTCAATGCAAAAGAATAAAGTGGCTTGCC
TTGCATTTCTTTTTACAAAAGCGGAAAACATTTTATATGTAGTAAACCAATCGATGAAAT
ATTGGTAACTATTCAGCGTGATTTATTAAACTACCGGAGATCAGAGCGCAACTCGTTGCC
AAACCTTGTACTGAACATAGTGAAGTATATGTTTGGGAACGAGCCGTGTATCGTTTACGA
TGAATAGTTACCCCAAATTTCAATTTTCAAATGTTCAAAACCCGTTTTTTCATTGGGATT
TTGTATTTTTGAATTTGTTTCGTATTTCGTGCTTAGAATTTCGTATTTCACCATTAAATA
TTTTGCCGAAAAAAGAGGAAAATACATGGTTTATCTGATAATTTGCACGGTTTCACTGAT
AGTATCCGCCTTAACTCTCTTTTCCGGTTTTGGTTTGGGGACACTGCTTATGCCGGCCTT
TGCGCTTTTTTTCCCACTGGAGGTGGCCATTGGCGCAACGGCCTTCGTCCATCTTGCAAA
CAATATATTTAAAGTCGTGCTGGTCGGGAAGAGGGCGGACATTCGGGTCGTACTTACATT
TGCTATTCCCGCATCAGGCATGGCTATCGTCGGGGCGTTATTACTGAACTATTTCAGCGG
CATGCAGCCTCTCGCCGAGTATGTGCTTGCCGGAAAAGTCTTTTCTATTACTTTTTTAAA
ATTGATTATCGCCGTTCTTATTGCAATCTTTGCAATCCTCGAATTGGTGCCCTCTTTTGA
AACACTCTCATTCCATCCAAAATATATTCCGCTTGGCGGGATGCTATCGGGATTCTTTGG
CGGATTATCCGGACATCAGGGGGCATTGCGTACTGCATTTCTGATACGAATCGGACTGAA
AAAAGAGGCGTTCATAGGGACGATGGTTGTTTCTGCAGTCGTGGTGGATGTAACGCGGCT
TGCTGCTTATGGGGTCACATTCTTTTCGCAAAACATTCATGTCATTCGTGGACAGATTGG
GTATGGACTAATTGCGGCGGCTATTTTGACCGCATTTACCGGCGCATTTATCGGTTCGCG
CCTCATAAAGAAAATTACTATGCGCACAATCAAACGTATTGTCGGGATATTATTGTTTGT
GTTGGCATTCATACTGGGGACGGGGATTGTCTGATCTACATGCCCTGCTCTGTGTGAGAG
GTGACCGTTTTTTGAATAATTGATGCTTTTGGCTATAGTGGGGCTTTTTTTACTATCTCC
TAAGCTGGCATAGCCAGAACCAACCAGGCACGAAAATAATCCTCAGTCCTCAATCTACAA
CTTGCCGACTGCCGACTGTAGGCTGTAGGCTGTAGACTGTAGACTGCCACAACTTATCGG
GAGGTTTAGATTTTGCCGATTTATGCTGAACAAATGCCGTTTTTTTATTATACTATTTTG
AAATTAAGTGCTATAAGAACGTGTAACGGTTTTCAGTCCGTAGACTGCCGATTGCCGATT
GCTGATTGCAGATTGCCGACGGTAGACTGATGAAGTCACAAATTAATCGATTATTGGGAG
GAGGGGAGGTTTTCATATCGTATGGACATTAAAGATAAAACAAATACTGCGGGCAGTATG
GACGAAATAAAGACAAAGCAACAACTGATTGAAGAGATAAAGATATTGCGTCAAAAATTG
AGTGAATACGAGACGCGGCAATTAAAAGTTGAACAGGCGGAAGAAGCCGCTGCATGGGAG
GCAAAAGCTAATGCAGCGCTGGTAGATTTATCAAAGGCATTGGTAAAACCGGAAAACTCA
ATTGAAAGTTTGTCGGCGCTTGTTTTGGAATATGCAAAATGTCTGACAAACAGTCCTGTT
GGCTATGTCGGATATATTGACAAGCAAACAAACAGCTTTGTTTCTCCTGCAATAACACCC
GAAGTTTCCAAAATATTTAATATACCGGAAGGAAACATCGGGGTTGATGAATTCCAGGGG
CTATGGGGATGGGTGCTTGAAAACAAAAAACCTCTTCTATCAAGCGACCCGTTAAATGAT
GCAAGGTCGGAGGCGTCATTAAATAAGAATGCATCATTAAAGCATTTTTTATCAGCGCCT
GCCATGCTCGGCGAGATAATTGTAGGGCAGATAACTGTGGGTAATGCTGCAAACGGCTAT
TCCGGAAAAGATATTCAGTTGTTGGAACGTATTGCAATCTTATATGCCATTGCTGTCCAG
CATCTGTGGACGCAAGAAGTGATTACACACATGGCGTATTTTGATGAAATTACGAACTTT
CCCAATAGAAGGCTATTTAATGATCGCCTGTATGTGGCCATTTCAAATGCGAACCGGTAC
CGGCAAAGGCTTGCAGTAATGTTTCTTGATCTCGATGGATTTAAAGAGGTTAATGATGCC
TTTGGTCACCAGACAGGCGACCAATTGCTTAGGGAAATTGCGTATAGATTAAACCAGACC
GTCCGAAAATCAGATACGATTGCAAGGATGGGTGGTGATGAATTTACGGTTTTACTGACG
CAGGTAGAGCATGAAAGCAATATAATAAGCGTAGCTGACAAAATACTTGAAGCGGTAAGA
CAGCCGGTAGTGCTCGACGGCAACACAATAAGCATTACCATTAGCATTGGAATTGCGCAG
TATCCTGATAATGGCAAAGACGTGAATACATTATTAAAAAGCGCAGACATAGCGTTATAC
CGTGCAAAAGAATCGGGTAAAAATAATTATCAATTTTCATCTTTTAGCGAAGATTCTCTT
CGCGGTGAATGCGTCTGATGCCACTCCTACAAATGCACGGTATAGCTAAAAGTATCTATT
CTGTAACACTTTAGTTTTTTTGAAAAATTCAAATAATAACGATGTTTCGCCGCACGATGT
AGGGGCGAAGCATTTGCTATAACCGGCACACATGCGTTTATAACCAAACATACTAATGCT
TCGCCCCTACGTTTTCAAAAAATTAAATTCTTACTATATTTTCAGACAATTTAATATAGC
ATTTTAATATCGACCCGCCTGTGCGTTGCATCTCTCTGCGTGCGATTACGCACAGAATGA
TAACCATAAATAGAAGGGAGACGTCTATGAAAAAGATATCTATTTGTGCATTGCTTTTAT
TTTCAGTTTTTCTTCTTACTTCAAAAATATATGCTATTGGCAAATCACAACATGATTTGC
CTTATGCGGTGAGTGAACAAACAAAGATATGTATATTATGTCATAAAAACGTGACTCCTG
GCATTGTGGAAGATTGGAAAACAAGCAGGCACTCGAAAATAACTCCCGAAATCGCCCTTA
AAAAAACGGTATTAGAGAGAAGGGTTTCGAGCCAAACAATACCGGAAGACATTCGTCCGG
TTGTCGTTGGATGTTATGAATGCCATAGTCAAAATACTTCGCAACACAAGGACAGTTTTG
AGCATTTCGGGTTTTGGATAAATGTAATTGTATCTCCAAACGATTGCAGGATATGCCATG
CCGTAGAAGTAGAACAATTCACCGGCAGCAAGAAAGCATACGCGTTGGATAATCTGCTGA
AAAACCCCGTTTACCAAAAATTTGTTGATGCGATTCCTGGTATAAAAGAAGTAGGCGATA
AATCAATACGATGTTTAATCCCATCAGAAAATTCAAAACGGGAAACATGCTATGCGTGCC
ATGGCGCTGAAATAACAGTGGATGGCATGAAAGAAATACAAACAAACACTGGAAGCATTG
AAGTTCCCAACCTGAAGAATTGGCCGAATCAGGGAGTAGGGAGGATTAATCCTGACGGGA
GTCGCGGCGCCTGTACTGCATGTCACCCAAGGCATAGTTTCTCCATTGAAATAGCAAGAA
AGCCATATACATGTTCACAATGCCATGTCGAACCGGATATACCGGCGTTTGAAGTGTACT
GTGAAAGTAAACATGGAAACATTTTTCTTACAAAACAGGATACGTGGAATTGGAACAACG
TTCCCTGGAGGGTTGGCAAAGATTTTCAAGCCCCTACCTGTGCAGCATGCCACAATAGTT
TGCTTGTCACGCCCGAAGGGAAGGAAGTTGTATCCCGAACGCATGATTTTGGCGCACGTT
TATGGGTCAGGATATTTGGTCTTATTTATTCTCACCCGCAACCTAAAAACGGGAAAACGT
ATGAAATAGAAAATAAAGATGGTTTGCCTTTGCCTGTGACATTTATGAATGAACCGGCTG
CGGAATATTTGATTAATGAAGAAGAACAATTACTGCGGAAAAAAGAAATGAAAAAAGTAT
GCAATAGCTGCCATAGCGCCGACTGGGTTACTGGCCACTTTGAAAAACTCGATACAACAA
TAAGAGAAACCGACACTATGGTTTTAAATACGACAAATCTTATGAAAAACATGTGGGACA
ATGGTTTTGCAGACGCATCGAATCCGTTTGATGAGTTGATAGAGTTGTTGTGGGTAAAAG
AATGGTTCTTTTATGCAAATTCAATACGGTTTGCGTCTGCCATGATAGGCGCAGACCACG
CCACTTTTAAAAATGGATGGTGGCAGTTGACGGAGAATTTTCACGAAATATATGAATATT
CAAAGAAATGCGAATCCGGGCATTGAGCGACAAATTCGGCACGCCGAAATGTTCATAACC
GTAACGGCATTTGATGTACGAAGTACGATTTAAAAATCGTAAATTGTAAATCTAAAATCG
TACATCGTTTGAGTCCAAGATGTATGCAAAGTAAGTCTTGCATGAATTATATTGAACCCC
AAATGGTATATAATGCAATTGAAAACATTTTGAAATAAAATATGTGTAAAGAAGGGGTTT
GAAAGACAGAAACTCGCATTTGTATCAGAGAAAGAAGTCGGAATTAAATATTTGGGTATT
ATTAGACTTTTAAACAGGAGGCGTAATCAATGAATATTGAATTAGAACGGGAGGAAGATG
GTCGCTGGATAGCTGAAATTAAGCAATTGCCCGGAGTTGTGGTTTATGGAAGTAACCGGG
AAGATGCTATTTCTAAAGTGGAAGTTTTGGCGCTTCGCGTGATGGCTGATCGGGTTGAAC
ACGGCGATCAAATCCCCGAACTTGACGCACTTTTTGTGGCACCTGTATGAGTCAATGGCC
TTCTAAAAAAGCTCGCCTTGTCCTGAAGGCGTTAATGAGAATCGGATGGAATATTAAGCG
ACATGACAAAACATCTCATAGGGTTCTGGAGAGGGAAGGATGGCCTGATTATGTTTTTGC
CTTTCATGACAAAGAAGAAATTGGCCCTCGTATGCTTGCGAGAATTTCAAAGCATACAGG
ACTAACTCCAAACGACCTTTCATAAAGCACAAATTTTGCAATTTGATATTAATTTGATGA
AAAATCTATGGATAAATATAGGGACATTTCCCTTATTTATTGATTGATCTGGGGAAAATA
AGGGAAGTGTCCCTATATTTCCATATTTCCGTTTGATGAGTTGATCGAATTGTTGTGGGT
AAAAGAATGGTTTTTTTATGCAAATTCAATACGGTTTGCGTCTGCCATGATAGGCGCAGA
CCACGCCACTTTTAAAAATGGATGGTGGCAGTTGACGGAGAATTTTCACGAAATATATGA
ATATTCAAAGAAATGCGAATCCGGGCATTGAGCGACAAATTCGGCACGCCGAAATGTTCA
TAACCGTAACGGCATTTGATGTACGATGTACGATTTAAAAATCGTAAATTGTAAATCTAA
AATCGTACATCAAAAACGGAAACGTTGGGAGAATTATGGACATATCCCATATTTCCGGCT
TGATCTGGTGGGAAAATAAGGGAAGTGTCCCTATATTTCCATATTTCCAGTAAGAAGCAT
AGACCGGATAGTCCGACACGCAGAATATTGACAATGGGCATTTTGTCCATATTTTCTACA
ATTCTCTCTTCTATGGCTAACGTTGAGCTAAGCTACCGCGTGTCTTTTTGCGGTTAGCTT
AAGTGACTGGTTATGTGTATTATTTGCTTAATTTTGCACTGGCAAGGCGGTTTATACTGA
CTCCTGCTTCTGCGGCTTGTATCGCAAGTTTTCTATGTTCTTCTGGTGGAACTCGCACCA
TAAACTTACCGCTATAAGTTCTATTAGCAATTGGCTCTGGTATTTCTTCACCGTTTCTTT
TCATATCATCTATTACATCAGCAATAACTTTGCGTATGCCTCTTAATGCTCCCTCAGGAG
TTTTTGCAAGCCAGCTTAAGCCTGGAAATTCTGCACATAATCCTACATATTCATTGTCTC
TGCCGACCATGTAACACGATAAGTATAATGATCATTTTTCAGTGCCATAATTTATCTCCA
ATCTCCAATCTTTCAATGGCCATAAGCACTTGTTTCACTTGATATGCTTTAGCCTTTCCT
TTATTATTCTGTATATTTATCCGCGGGTTATCCAGCCATGGTGTTTTATATACTCGATGA
CTGCTTCCCCTTTGACGTGCGTCTCCAAAATAATTATCACAAACTGCGCAAAGATCATTG
AATCTTACATTATTAGGGCTTTGGCGCATCTGTTCTAAAATATCTTTTATCTTGCTCACT
TTTAAGATAGTATCATTAATGATATCATTGTCAAGGCTAGAATGTGATTGGGCATTTATA
TTGTTTTGACACATAACGAAAAGCTAAGCCGGAGCTGACCACGGGCCAGCGATCGGCTTG
AGCGTCGGAAGTGTCCCTATATTTCCTATATTTCCCCTTAATAAAGGTTAGGTTGATGCG
TATGGAGAGATTCCCTCCCGTTCATTTCTCAAAAAAACCAAAAAAAGATTGCATTCTTCT
TTATTTTTGTATTATCATCCTTTTTAAAGGAAAAGCAATTTCCTATCATCTCCTATCATC
TCATCTTGGTTTCGCCGAGGAGGGAAGACCATGCAGAAAGCTTGCTCCGCAACAACAAGT
TCGAACATGACCATTAAATGTCCATCAGACAAGTCGGAAATGGACCACAAGCCGAAACTC
ATGGACCGTCTTCGTGAAGCCCTTTGCTCTCGTCATTACAGCCGCCGCACGGAGCAGACC
TATTGTCATTGGGTCAAGCGGTTCATATTCTTCCATAAGGTTCGACATCCTGCGGAAATG
GCTGAGCCGGAAATCAACGACTTCCTCACCCATCTCGCCGTAAAGGAAAAGGTGAGCGCC
TCAACGCAGAACCAGGCGCTTTCAGCCTTGCTGTTCCTCTATCGCCACGTGATCGGTCGC
GAAGTCGGCGATCTTGGCAAGGTCATCCGTGCCCGCAAGCCAACACGCCTGCCAGTGGTT
ATGACCCGAGATGAAGTGAAAGCCGTGTTGTCGAACCTTTCGGAAGACAAGTGGCTGATA
GCCTCGCTTATGTACGGTGCGGGGCTGCGCCTGATGGAATGCCTGCGGCTTAGGGTTCAG
GACATTGATTTTTCCCGAAACGAAATTCTTGTCCGTGACGGCAAAGGAGCTAAAGACCGG
ATAACGATGCTCCCTGAATTGCTTAAGAAGCCGCTTCAAGACCATCTGCGAAAGGTCAAG
GCGATCCATGAGAAAGACCTTGCCGAAGGGTGGGGACGGGTGCAAATGCCCGACGCTTTG
GATCGTAAGTATCCCAACGCGCCCGCCGATTGGCGCTGGCAATGGGTCTTCCCACAGGAG
AATAGATGGAAGAACACGAAAACCACCGAAGAAGGCCGGCATCACATGGATGAATCCATT
ATGCAACGAACTGTCAAAGAGGCTGTAACATCATCCGGAATTACTAAAAGAGCAAGTTGT
CACACCTTTCGCCATTCATTCGCCACCCATCTTTTGGAATCAGGTTATGACATTAGGACT
ATTCAAGAATTGCTGGGACACAAGGATGTTAAAACTACTATGATTTACACGCATGTGCTG
AATTACGGTCCAAAAGGAGTGCGAAGTCCAATTGATGAACCAAAAGCGGGGTCTTATACT
GATCAGTCTAAGACACCTGCTTTTCATAACAATTCTGCGCAACATAAAGGAGGTAAATGA
GATAATGAGATTTTTATATCCAAAATACCGGCGTAATAGACTGACAGCCCAGCGTGCCGT
GGGCGGTTATAATGACCAGTCTAATTATTGTTGGCCGCAGTAATGGACATAAACTAATAG
AGGGGGCAAAATGAAAGTATTGGGTGTTTCAGGATCTCCAATAAAAAACAGTAACACGGA
TAGAGCCCTTAAAGCAGTGCTGAATGCAACAGGATGTGAAGCAGAATTTATTAAGCTAAT
AGATTATACCGTAGCTCCTTGCAGAGCTTGTTTAGGGTGTCTTGAAACCAATCAGTGCGT
CATCAAAGATGACGGAATTATTTTAGCTGAAAAAGCAAAAAATGCAGATGCGTTGGTAAT
AGCCGGATTCACACCTTATTCCTCGCTTGATTCTCGAACGAAAGCATTTATCGAACGGTT
GTATCCATTACGTCATAAACATGGATTTATGGCTACCAAGCCAGGAGGTGCTGTTATCAC
GTGCTGTGTCTCAGAAGATAATGACGCATTGCCTCCTGCATGCCAAATGGGTGTTAACGC
CGTCCAGTTTTACATGATGGAAGAAGGAATGAACTTTGTAGGTGCTGTGAAAGTACAAGG
GAATGTTCCATGTGTAAAATGTGGAAGAGGGGACGAATGCAAAATGTCCGGCATTAAAAT
GCTTTATGGGGAAAATGCAACTGTCGACACTGTTGGCATAAAAAGATTTGAAGAGCAATC
ATTAGTGGTTGAAGCGGCCACCGAACTGGGGAAAAAAATCGCTCAAGCCTTAAAAAAATT
GTAAACGGCCAACCAGTCGCTTAACCAGACCGCCAGAACGTGAGTGGTTCTTTGCTAGCT
CTTTTCGGCGGCTGGTTAGCTCTACGTTGGCTTGAATAAACAATAAAAACAAAAAAGGTT
GGGACATGGCATTAACTATACAGGCTAATGAAAAGTGTCTAGTTAGACACATGGACTGCA
AATGGATATTTGGAGGCTCAAGGATTTGCTTCGTTGCATGCCCAAATTCAGATGAGATAG
CATTAGAACTAGAAGTTATAAAGCAAAAATTGAGGTGCGCAAATATTGAACCATATGTAG
CAGTAGATAATCGAGATTTTCAAAAAGATATTTTTTGTGAGAAAATTTGTACAAAAATTA
TTGAGTCTTTATTCTGTATCGCAATTCTTAATGATGTCCCAGATCCTAAAGACGGAATTA
GAAAACCAAATGCTAATGTATATTACGAATATGGTTTGATGACAGCATTCAAGAAAAGAA
TCATTCCCGTTCAGCGCACAGACCATCAATTAGCATTCAACATTCAGAGCCTTGACACCT
TAAAGTACAATCCTGGTAATTTTCCAAAGCTGATTGAGGAAGCAATTCAAATGACAATGC
TTTCATTCGATGAGCGGAATATAGAAAAAGAAGAATGTGGGTATGACATTAATCGGGCAG
AATGGGCTCTCGATTTGATGGGCATGGTTAGAGCAGATGAAAGGTTTCGCTTTAGGCATG
ATCGTGTCGTTAGTTCCAAATCCCTTGGATTTCAGGCTTTCACTCATCCAAGCGAAGGGA
CTTTAAATTTCGTGGGTATCTTTCTCCCTGAAGAAAACGAAAAAGAAGTTCTGCTTCGGT
CTAAAATGTTAACTCTACGTGTCAAGAATTACTGCTCCCAATTATCGGCTGATTTAGCTG
AGGCCGAAAAGTCGTTAATCTACAGCCCGAGGCCAATGGTTGAGCAACGGCTTGGAGATT
TAAGGGTGTGGGTTGATCAATTCCGAAACTCTCGTATTGTTATTGTGAAGGACAATATAC
ATGACACCAAAATGTTCAAAGATGAATATGCTGCAGCAGTTAAAGACTTGGATTTTTCTC
TATCGTTTGAAGTGATCGATAATGAAAAAATGAAACAATTATTAGGAAGCTAAGGAAAGC
CAACAATCGGGTCAACCTGACCGCGGGGAGCGCGGCGGCGCTGCGCGGGAAGGTTAATGG
CGCGGCCAGGTTACCCGTGGCGTTGGGCACCATAAACGGAACGCGAAATGGCTGACGAAG
AACAAAACTACCTCTTCTGCTTTCTTGACGTGCTGGGCTTTTCGAATATCGTGAAAACAC
GCGGTCTGAGTGACCTATATGCCGACTATAGAAAGCTAATTGAGGCCGCATCCGATAACA
CACATGATGGTTTGGTGTTTAGTTCTTGGGACGGCGTACCTTATTTTGGAATGGAGCGGT
TTGAATCTACATACTTCAGCGACACCATTGTGTTCTGGGGTGCATATCACCCTCGAAAGC
TTCAGTCTCTTTGCTACATGGCAATGGAAGTTATGTGTCGGGCCATCGAGATAGGTCTGC
CACTGCGCGGATCAATTAGCGCAGGTGTGGCCATTTTGGACAAAAGTCAAAACCACTTCT
TAGGCAAGCCAGTCGTCAATGCTGCCGAGGCAGAGAAGGTTCAACGGTGGATCGGTGTAA
CCTTGAGTAAAGAGTTTCGGGAAGCTCCTTTTAATGAGGGCTTCTCGGCTGCGTGCCTCA
TGCCGTGGGAGCGGCATTTGAAAGAAGGTGGCTTGGCTGCGGTGACTCCTCTCGTATTGG
ACTATCCACGCTGGTGGAGAAAGTCGAGGAAAGACTCCCTTCAAGAAGCCGTAGCGCGAC
TTGATACTGACCCGGATTGTTCTGACATCTATCAGAATACGCTGGCTTTCTGCGACTATT
CGCAGGCGAATCCTCGTTGGTGGGAACAGCATGAAAACTATCGGGAACGTGATGCCCAAC
CAGCGAATTCAAAGGGACGGCCTAAAGGCCGCCCCTGATTTGCACCGTTAGCACTTAAAA
GAAGAAAACAGATGAAACCAGAAAAAAACGATATACCTATAAAGGTCAAAATATCTGGCA
GGCAATTAGAAGAACTCCAGAAATATACAGTCGATATGTGTGAAGCATTTGGTCTGGATA
GAAGAATTGAAAATTACAAAGGTACTAGACCAATATCCTTTTACAGTTGGGATTTAGATT
GTATCCTAGATGTACTTTCTATGGCCCTTAATGATAAAAAAGAATATCCAGATAGAGAAG
ATGAAGGCTACATCAAGCTGCACGAATTATATGTTCAGTTGAAAACTGCATATAAAGAAA
CATACGGGTAATTTACAGGGTGTGACTTGTCGGCGGCACTGGGATAAAGCCAATAGAATC
CAAACATTATTGGTATCAATGAAGAACCGCCAAGCCACGGCCTTATTTTGATGGGTTGGC
TTAGCTTAACATATTTTATAAATCAAACATTAATTGCAGCAGAAAGTAAGTGCAAGAAAA
GTAAAGGCAAGGCTCGTGGGTATAATAAACAACGCAGGTAATTCAGTGCTAACCAGCGCA
TTCAGCCGACCAGCTACCCTTTTGCGGTTTTCTAGTTTTGTGGCTTCGTTCACCATCATC
ATGCAGGCCAACTTATGCGCTTCTAATCCGCTGTCGGCTGATGCTGTGCGTTAGTATCAG
TAACTATCAATAAAGTACCAGGAGATTAAAGATGTTAAATACATTGTGGGGTGTTGTCAA
AAAAGAAAAAATTGAGCTTCTGGAAAAGGCAAATATCCCTGAAGGGACAAGGGTTTTGGT
AACTGTGTTGCCTGACGATACTGATTTACAGTTCTGGTTGAAAACAAGCCAAATCTCTTT
GGATGCGATTTGGAATAACTCAGAGGATGATGTGTATGCAGAATTACTCAAAGAATGATG
TAGTTTTAGTCCGTTATCCCTTTGCAGATTTGTCAAGCTCAAAGGTCAGACCTGCGGTTG
TTATCAGTACGCCACATATCTATGGTGACATTTTTGTTGTGCCACTGACCAGTAAAACAG
CTTCTCTTTTGCCGGGTGAGTTTATACTGACAGACTGGAATAGTGCGGGGCTTAATGTGA
TCACGACGGTTAAGCGTGGAATTTACACTGCAAACAGGGAATATGGGGACACTTCCCATA
TTTCTTGTTTGATCTGGTAGGAGAATAAGGGAAGTGTTCCTATATTTACCTGACAGGGTT
ATGCATCGTATTTCGCGTTTCGGATTTCAACATTAAATATTTTGCCAAAAAGCACGCACT
GACGAATGGAAGTGTGCAAAGAAATTACTGATAAGGTACTGCAGGGTTATGATTCAGGGT
CATCTTCCGGGATATTTCGTGTTTTCCCGCGGTGGGGCTTTTCATTTCTGTTCTCATAGG
GGATAAAATCTACCTCTCGTTTTAAAAGATCGATTTTGTATATTTTTACTTTCACCACGT
CTCCGACTCTAAACATTTTTTTCCGTCTGGTGCCTACAAGCGCCATATGTTTTTTGCTTA
TCTGATAGATATCATCTTCCAGGGTACGGATATGTACAAGACCTTCCAGGAGATATTCGC
TTAATTGCACAAAGAAGCCGTATTCCTGCACTCCGGTGATAACGCCCTCAAAATTATCTC
CCACACGGTTTTCAAAAAAGCGCAGCAATTTCAGTTTGGTGATTTCACGTTCCGCTTCTT
CCGCCCTACGTTCCGTAACGGAACAATGCCCTGCCCATTCAGGCAAACAGTTTTCCCACA
TTTTTTGAATGACAGGAGACCGCAATTCTCCGGAAAAATGCTGATCCAGCGTCCTGTGGA
TAATGAGGTCGGGATAGCGGCGGATAGGGGAGGTGAAATGAGCGTAATTTTCAAGGGCGA
GGGCAAAATGCCCGCTCTCCGTTGCCGAATACACTGCCTGTTTCATCGATTTCAGCAAGA
CAAGGTTTACCATATGCGCCTCAGGTTTTCCGCGTATTTCAGCCAAAAATGCTTGTAATT
GATGTATTTTAAAGGGATCCACCCTGGTGTTTTCAAGCCCGCGGACAAAATCAGCGAATT
CGAGCATATCTTCTTCGTCAGGCTCCGGATGCACCCTGCTTATCAGCGGCAATTTGTTTT
TATGCATAAATGTCGCCACCATTTCATTTGCCAGGAGCATACACTCCTCAACAAGCCGGT
GTGATACATCCCTTTCTTCCTTTTCAACCTTTTCAATATTTCCCTCTTCGTCCAGTTTCA
GGGATACTTCAGGCAGGTCAAGCTCTATTGCCCCCCGGTTCATTTTGTTCTTAAAAAGTA
TTTGCGCCAGTTGCGCCAGTTCTACCAAAACATCCTTTACCATCTCCGGTATATTCCCCG
CCGATTCATTATTAATAATTGCCGTTGCCTGTTTATAGGTTAATCGTTTTGTAACGTTGA
TGACTGAATGTTTAACAGTGCTTTTGAGGATATTTCCCTCAGGGTCAATCGTTACAAGAA
CGCTTTTGGTCAGCCGGTCTTCTCCTTCCCTGAGACTGCAAAGATTATTCGATAAAGCCT
CCGGTAACATTGGAATGACTTTTCCGGGCAAATACACGCTCGTACCGCGGAGTCGTGCTT
CTTTATCAATGGCAGAGTCCTGTTTTACATAATAGGAAACATCGGCGATATGCACCCCCA
ATTGCCAATTACCCCGTTCGTCCTTTTCAAGGGACAGCGCATCGTCAAAGTCCTTGGCGT
CATCCGGGTCTATTGTGATAATGAGCTTTTTTCGCAAATCAAGCCTTGTTTGGATTTCCT
CCTGTGGTATTTCCTGAGATATTTTTTCCGCTTCATTCGATACCTTTTTATGAAATGCCT
GCGGCAGTTTGAATTGATATATTATGGAATGGAGATCTACTTTCGGATCGCCTTCTTTCC
CTAAAATTTCCGTTATCTCGCCTTCCGGATTCAGGTGTCTTGACGGCCATTGCACTATTT
TAACCACTACCTTGTCGCCAGGCGTCGCGTCTTTTGCATCGCCTTCCGTTACATAAACAT
CTCTGAACAGGCGTGCATTGTCCGGTACAACGTATAGTAACCGTTTGGATTTTTTAAAGG
TACCCACAATGAAAGGATTGGCACGTTTTAACACGTTGACAATCTGACCGGAACCGCCGC
CCTTTTTTTTGCCTCTTTTTGGTATCTGCTCTAAATCCGGCAGGCGAACAACGACGATAT
CTCCGTGCATGGCGGAATTCATGTTTTCTTCGTTCACAAAGATATCCTTCCCCTCGCCTT
TTTTCGCCGGCACTACGAAGCCAAACCCCCTTGAATTGCAATCCATCGTTCCTACCAGCA
GATTCACTTTTTTAGGATTTGCGTATTGTTTTCGTTTTATCTTGACGATTTCACCCTGAA
ATTCGAGATCCTGCAATAATTTGCAGAAAGCCCTGTATTCCTCGTCGTTGACCTCAAAAT
GTTCCGCCAGTTCGGCGGCAGTCATTGGAGTGTATTTTTTGCTGTGGATAAATTGGATAA
TTGATACAGGTTCTATCATAGGTACTTTGTTAACAATAAAATTATTTTAATGAAAAAGGG
GAATACATGTACGGATATTTAAAAGGTTATAAAGGGGATGTCTTTAATACGGGAGTATGC
TGCATAGCCGGAACCAAACAAGCAAGAAATAAAAAATACGAAATACGAAATACGAAATAC
GAAACAAATCCGAATAACAAAGCATAAAATTCAAAACAAATCCAAAACATCCCTGTCTGC
GTGCGATCACGCACAGGCAGGCAACAATATGAAGCACGAAATGCGAGATACGAAAGATGC
ACTTGTTTAGAATTTCAAATCATTTTGTCATTAGAATTTGTTTCGGATTTCGTACTTCGT
ATTTCACCATTAAATATTTTGTTAAAAAATGCAAAGAAATTACTGCCAAGGTACTAAGCT
CCCATGTGCCTTCATTTTTTATAAAGTCTCCGCTCAAACATCCTCACATAATCCGTCCAG
GCGCTGCTGTCATCTTTATGATTACTGATGGCTTTTGAAGCGCCCTGCATTTTTGCGTCC
AGATTATCAAGATAGTGCAGCGCTATTGCCTCAGGTGTGCCTGGTTTTACCGGGGAACCC
CATTCATACTCGCCGTGATGACTCAATATGAGATGCAAAAGGACGTTAAGAAGTTCCTTC
GGAAAACCTTCAATCTTAGATGCCTTTTCATTCACCATAAGGACGCCTGATATGAGGTGT
CCCGTAAGCAAACCTTCATCGGTATACTGAAAGCTCCGCTCGTAAGATAATTCTCTAATC
TTACCAATATCATGAAGAATCACACCGGCAATTAACAGGTCTTTTTTGACTACAGGATAA
AAACCGGAAAAATTGACTGCCAGTTTTGCTACGGAAAGGACATGTTCCAGCAAGCCCCCC
AAAAAAGCGTGGTGATTTTGTGTCGCAGCCGGTGCAGCACAAAATGCCGTAACAAATGAC
TTGTCAGTAAAAAATGAGATGAGCAGTTTTGAAAGATAGGGGTCTTTAACGGACCTGATA
ATTTCTTTCAATTCCGCCAGCATTTCCTGGACATTTTTTTCAGTGCTTTGTACAAATTCA
TCCATTTGCACTTCTGACTCAGAAACAGGATCAATTTCCAAAAGTTTAATTTGCAGAGTA
TTGTTAAAGGTTTCTACCGTACCTTTGACCTTTACAAATCCGTCACTATTGAAACTATTA
TAAAGCGATGTGCTTGCATCCCATTTTTTTGCGTCGATACATCCGGATTTGTCTGCCAGT
TGCAGATTGAGATATGGTTTTTTGTCCTTAGTCTCCCGAATCTCCTTTTTGAGAACAAGG
AAAACGCCCTCTACCTGATTGCCACTCTTTAGATTTGCTATATATTGTCTGGACATTCTT
TAAGCAGGATTTTTTTGGAAAGGTAATTTATGCAAAAATTGTAAGGGAGTAATTGTGCAA
AGTCAAGAAATATAACGAAATACGCCGCATTTCTTTACAATAGACACAGTGCTCTATGCC
GGTGAAAGGGGGAATTACAGATTACACAATGAGAATTTTTTCATCTGTGCTAATCTGGTA
CGCCAAGAAGTGTTTATATATCAGTTGGTGCAAATCCATCCCGTCAATTGGCCGTTCGGG
CGGTAGTGAAAGAGGCAGAAAGCCTCACGGGAGGGCGTAAACAGCGATGAATACGTTCGA
GTTCTCTGTAGCGAGCCGTCAGACTGTAGCGCAAGCTAACAAACACGCAGGCCTCGTTAC
GCTAAAAATACGATAGATGATCCTCCCGGGTTGGTCGAAAGCTGTAATTGCATAAGCAGA
AATGCTGCGTCTCAGTTTATTTGGTACAAAATCTTACATTATTTGAATTTGGAATTTGGT
AACACTTTAGTTTTTTGAAAAATTCCAACAATAGTGCTGCTGCTTGCCGGATAGTAGTGT
AGGGGTGGAGCATTTGGTATAAACGGTTGCGGTTCGTTCCTCACTTGAGATATCAAATGA
TTATTTCCAGTTTCAAAAGACATAGCGGCATTATAGATTTATAACTATTTTAATTCAAAT
ACTTTAGAGAAGAATTTTGTGTAGAGGCGCACGGCCGTGCGCCTCTACACAAATTAAATG
TTAATTATGATTTAAAATTATTTTATCATTAGAATTTGCTTCGGATTTCGTAATTTTATC
ATAGTACATAATTAATGGCATGCTGATTGCTCGAAAGAAAGGCCGTATTGATTATTTTTT
TACAATTGTTTGGAGGAATTATGATGGGAAAGCATAAAAAGATTTTTTCAGAATATTATA
ACGATAATGACAGAGAAGAACTTTATGATACCCTGGATGCCTTACATGTTCTTATGGAAG
GAGACAGGGAATTTAGATATGGCGACCTTCTCTTAGAGATGGATCAAATAAACAAGCATT
AACGTCGGGGCGAAGCATGTGTAAGTTTGGGTATGAACGCATTTGTGACAATTTATAGCA
AATGCCTCATCTACATCGGGTTATATCGCAAGGTATAATAATTGGACATTACAATGACTT
GTTTTGTGAGAAAATAGGATACAACGTATTTTGAAACGCAGGTTTTGCATTATTGCGGAT
ACACTCACTACCTGAGCTTGATCTTCATTTTTCGATTAATTTCCGCTTCCTGCCGTAGAT
TATTTGCCTCGTTTTTTAACGCCCGCAAATCATTTAACATTTTAGGCCAACAATGAGAAT
ACGCATAATTTGCATTCATATGACGAAGCGCTTTTTCGGCAATACCCGCATGGCGTTTTG
TCAGACGTATAAAAATGCCTTCCGCTTTTGAAACAGTGCTGTGCAAGGGGTATTCTCCTG
TAAAATATGCATGCTCAGGATAACTGCTATTTAGTGGTATTGTCAATTCAGGTAAGAGTA
GTTTCTCCCTGTCAAGCGCCAGCACCAACTCTTCTGCCTCTTTTACGACCGTATTAAATA
CCTTTTGCGCATTTTTTGCGCTCACCAGCGCATCTTTTGAAAAAGCGGAGGAGTGGCATT
TATTGCATAGTACCAACATATCATTTTTCTCTTTCCTGGAATCATCTTTATTGAAGCCCA
TCTCTTCTTCTTTCTCTGAATAGGGTGATTTGCCGCTTATTTTTCCGGATAGTCCGCTAT
GTGTATCATGTGCGCCGTCAGGCATATGGCACGTTACACAAACAGGTGCGGATAACGAAG
CGGATTCGGAATAGCCCTCTTTTGCAGACTGAATAGCGGCAATCACCATACCGTGTTTAG
AATTCATATAGATTTCATACTGCGGATGATCAGAACCGGTATGGCAGACGCCGCAAACAG
CGGGAGATTTTATATGAGATGAGCCGGTTATATGCTGGGTATGGCATGAATTGCATTTAA
ATTGTATGGCATGGCATGATTTACAGGAAGTTAAAAGATTGTCCGATGAGAATGAAACAT
TTTTTTGAAAATCAACCACTGAATCCCAACTGGATGAGTGGCTGCTTTGCATGAACTCAT
TGTATTGTTTCATGTGACAGCGTCCGCAAATCCGTGGAGATACCGTACGTTGAACGCCTT
TGTCAGAACAACTGGTTTCTTTTTTTTGAAATGACTCTTTTTCTGTTTCGTCAAATTCAG
GAGAAACAGCGTGACAATCCTTGCAGCCGACATTCATTACGGCGTGTTTGTTAGTTTGCA
ATTCGGCAGTCAGATGGTGAACAACGTTGGATTTTTTATGACAGGAGATGCAGTGTAACG
AATCTTCCACGGCAACGTTTTTTTCTTCTTTTGGTATAACTACCTCAACAGTTGGAACAT
TTGAATATTCATTCTGTGTGGCGCAGCCCGCAATGAAGAGTAAACAGGAAATAAGAATGA
GGGATGTTTGCAGATACATAAAAGTTTTAACAGGGATTGGAGCAGACATTTTTATTCTCC
TTACAAATCATTTCGTAAAAATATGAAGATTATTCAGACAACAATGCCCACATCCGGCAT
TGTCCTCCCGAACCTCCCTCTATTTTAATCGGTGCGAGGATAAGTATGGTGCCTTTTGGC
GGCAATTTGTCAAGGTTTGCGACATTTTCAAGTATGTACTTGCCGGCGCCATTTATTATA
TGATGCACCTGAAAGTCTGAACACATGCCGCAATCTCCGCTTAAGGTATCAATGCCAATG
CCCTTTATCTCTCTTTGCTGTATTAAAAAAAGCGCCGCTTCTTTAGAATAGCCGGGGAAA
TGCATCCTGTTGCAGTTGTCCATATTTTTGTATTGTTCATTATTATCCCATCGCTTGCAC
CATCCGGTATAAAGCAAAACAATGGCCCCATGAGGAATTGTGCCGTGTTCTTTTTCCCAG
TGCAGTATATCTTCGGCAGACAGTGTATAATCCTGGTTTCTTTTTACCTTTTCCTGTATG
TTAATCACAATAGCGGGGCCTACTAATTGTTCGAAAGGTATTTGGTCTACGGAAGATTGA
TTTGGCTCAAAATGATTTGGCGCGTCAATATGTGTGCCTAAATGTTCCGGTGTGCTGTAT
TTTCCCGAAAAAACCTTGTCTTTTCTTAATGAAGCGATTATTTCATATCTGAATGGTTCA
TATGCCCCTACAGGCCAATGCGCATTTTTTTCGTTTAGTGGATAGGTTAAGTCGATAGTT
GATGCCTTGCCGTTCATCACATTCTCCAAAATCCCTGCGAATATGTTTGGTGTCATGCAG
GACCATGCAATGCAGGTAAAAAGGGGTATAAAAACCATTTTCATAACAGATTTCCTTCAC
GGGAGTAATAAAAATAACAGTAGGGGCGAAGCATTTGCTGTAAATTGGCATAAATGCGTT
CGTGCCCAAACGGGCAAATGCTTCGCCCCTATTTTTTCAAAAAACTAAATTGTTACGAGA
AAATTTGCACGATAATTCATTCAAAAACAAAAGTGAAGCATATCTTATCGATTCATATAG
GCTAAGTTCAATAATTATCTTTTTTTATTTATTTTAAGGTGTATATGTATTTAAATAACA
AACAGTAACTGTGGTTTTTATGAAAAAGGTATAATTCCCGGCAGAGAATTTGTTATTTTT
GAGTACAGGTTTTAGAGGATACTAATTATGCGTAAAATGGCAATGTATGGTTTTGTGTTA
TTATTAGCGCTTATTGTGGGAAATGCTATTGATGGAATTGCAGATGATAAGATACAGGGT
GATGGCAAATTAAAAAAGGCTGAAAGCATTGCGCCGGCTATACAATTTGATGCATATACA
TAATTTTGGGAAGATCTATAGTGGTGAAAAAGTTATCCATAAATTTAAATTCAAAAATCA
TGGCGACGGTGAATTGATAATCGATAAGGTGAAATCTGCATGCGGTTGTACGGCGGCATT
AAGTACAAAGAAAAATGTCAAAAAAAATGAAGAGGGAGAAATCGAGGTAAAATTCAATTC
CGGCAAGTACGTTGGTAAAATAGCAAAATCAATATTTGTGCATTCAAATGACCCCGTTAA
TCCAAAGGTTAAATTGGTCATTGAAATGAATATAATTGAAGAAGTAAGCGTTACTCCTAG
ACGAATTAATTTTGGCGTTATCAGAATGGGGAGTTCGTGTTCAGCAAATCTCGAAATAAA
AACATTACCCGGGTCAAAGATAAAAATATTGAAAGTTGAAACAAGTTTTCCCTATATAAA
ATTAAAGGAAAAAGAGAAGGGTGAAGATGCTTGGAATTATGAGGTTGCGTTAAGGGGTGT
TGAAGAGTTTGGAAAGTTTAACGGATTTATTTTTGTTCATACAAATAGCGAAAAGAAACC
AAAGATTGATGTCCCCTTCAACGGCGAGGTAATTGGTGATATTACGTATTACCCAAATAA
ACTGTCATTTGGAACAGTCAGGAAAAACCGGGAAGTAAAAAAAACGGTTATTGTTACCTT
AGTGGATAAAAGTATAGAAATCGAAAAAATAGAGATAGAACCTGCATTTATGACATATAA
TATTTCTCCGCTGAATGATGATAGCCGGGTAATCAGTGTGCATATGAATCAGGGAGATTT
TACCGGAACGGTAAACGGCAGTTTGTTGATCTATTCGAATAGCTCTCTTCAGCCGGAGGT
TTGTATCCCTATTTCGGCGACAATAAATGATTGAATATTGAATAATGTAGGGGCGAAGCA
TTTGCTATAAATTGTCATAAATGCGTTCATACCCAAACTGGCAAATGCTTCGCCCCTACT
TTTTCAAAAAACTAAAGTGTTACCTTTTTATGAAAAGATATTATAATGCCATACTGCTCC
TTGTTTTCATTTCTCTGGTCGCAAAGACGGGTATTTCTTCCGATAGATTCGTTTTAATAT
TTTTCGGTGAAGAACAGGGCGCCCTTGCCCCCTGCGGTTGTTTTGAGGGTCAATTAGGCG
GTATCTCGCGAAGGGATACGCTTTTGAAGGATTACAAAACACAAGGCATTTCTGCGATAG
CGGTAAGCACGGGCGATCTTATTAAGACTTCTGAACGGCAGGAAGAGATTAAAATGGAAT
ATTTGTTTGCCGCAATGAAAGAGATGGGGTGCATATTGCACAATCTTGGCGAGAAAGATT
TTGAAATCGGCCTGCCGGCTTTGAGTTTTGCATCGCAAACAAATACGATAGATTTTCTTT
GCGGCAATATTGAAATAATTTCGCCCTTCCCTTTAAAGTATAAGAAATACCTGTTAAAAG
AATTGTCAGGATTCAGCATTCCGTTAAAAATCGCATTTTTAAGCATTATTTCAGAGTCGC
TGGTCAAATGGCATTTATTAGATTTTATAAGGGTATATGATCCTGTTCAATCATTAACGC
CGGTAATAAACCAGATAAAAGGGAAAGCAGATCTTATCGTGCTTATCTCGCACGCACCAA
TGGAGGAATCTGTTGAAATTGCCGAAACATTCCCGGAAATTGGATTAGTAATTACCGGAC
ATGGTATCGAAGACCCAATAGAATCGTTAATGTATGTAAATAATACCCCTCTTCTCTCAC
ATGGAACAAGGGGGAGATACGTAGCGGTTGCTGACTATGTTGTGAAAAGCGGCTCGATAC
GAAATACATCCGTTGATATAGTTCCCTTAGACGACAAATATGCTGCATCTGAAAAAATGC
AGGTATTGCTGAAGCAATATCAGCAAACGTTAAAGGAGGAGGATTTGTTGAGCAACCTCC
CGAAATTACCGTTGGAAGATGGAAATTTCTATATTGGGAGTTTGGCTTGCGGAACATGTC
ACAAGAAAATTCATGCCCATTGGAGTAATACAAGTCATCAAAAAGCATACACTACATTGT
CCGATAGCGGACAACAGTATGATCCCGAATGTATACGTTGTCATACGGTTGGATTTGGAT
ACGTCTCTGGTTTTGCAAATTATGATACAAACCGGAATCTTGCGCATGTCGGGTGCGAAA
GTTGTCACGGAGCAGGCGGCAATCACATAAAAAATATCACTGATTCATATGGCAAGGTAA
ACGAAAATCGTTGCCTTGAATGTCACAATTTCGACCATAGTCCAAAATTTCAATACCCAA
AATACTGGGAAAAAATTAAACATCCCAAAGAGATTCCTGAGGGCATGCCTGAAAATACAC
ACGGCGGTTGACTAATGACTAACTTCATAATAATTTTGCGAATAACGGGAATTGATAATT
ATGCCAGACCTTAGAAAAGACCCTGTATCCGGTCGTTGGGTTATTATTGCGACGGAACGG
GCTATGCGGCCTAACGATTTTAAGATAGAACCGCATGCCCCATTAAGTGCAGATGTGTTT
TGTCCGTTTTGTGAAGGCAATGAAGACAAGACTCCTCCTGAAATTATGGCATATAGGGAA
AAAGGCAGCTATGCAAATAAAAAAGGGTGGAGGGTGAGGGTTGTGCCGAATAAATTCCCG
GCATTAAAAATTGAGGGGGGATTGAACAAACAAGGTGTGGGAATATACGATACCATGAGT
GGCGTAGGCGCTCACGAAGTGATTATTGAAAGTCCCTTGCACATTACATCATTAACGGAA
ATGTCTATCTGGCAGGTGGAAGAAATATTGTGGACGTACAGGGACAGGATGATTGATTTA
AAAAAGGACAAACGTTTCATTTACGGATTGTTGTTTAAAAATGTGGGAAGAGCCGCAGGC
GCCTCTCTGGAGCACTCGCATTCCCAGTTAATTGTCACTCCGATTGTGCCTATTACGGTT
ATCCATGAAATGGAAGGATCGGAGGTATTCTACAAATACAGGGGACGTTGTTTATTTTGT
GATATGGTCAGACAGGAATTAGCAACAGACGCCAGAATTGTAATGGAAGGAAAAAATTTT
ATAGCCTTTACGCCTTATGCCTCCCGTTTCCCCTTTGAGATTTGGATTTTGTCAAAAACG
CATGCGTCTCATTTTGAAAACATACAAAAACTTGAGGTTGAGGAATTAGCAAAGATATTA
CAGAAAACAATATTAAAGCTGGAGGCATGTTTAACATATCCTCCTTATAATTATATTATT
CACACAACGCCTTTTACCTATGGAGAAATAGAATACTATCACTGGCATATAGAGATTATT
CCACGCCTGACAAACATCGCCGGATTTGAGTGGGGCAGTGGTTTTTATATTAATACGGTT
ACGCCTGAGACTGCCGCTGAATTTCTCAGGAATGCTAACATCCAAAACAACAATGAGGAT
ATGAAATTGTGAATGTAGTATATTTATCATCTGAGGTCCTTCCCTTTGCAAAATCAGGAG
GGCTGGCTGATATCTCGAGTGTAATACCAAAGAATTTAAATAAATTGGGCATCAACGTTA
TTGTAATAATGCCATTTTATAATATGGTGAAAGAATGTAATTGCACTATAGATAAGACAG
ATATCACCTTTACGGTAAACATCGGAGACGATGCAAAAACCTGCTGTGTATATAAAAGTT
GTCTGCCCGGCACAGATATTCCGATATATTTTTTACACAACGAACACTATTTCGGGAGAA
ATGGCCTGTATAACTATCCTGGTACCATGCGCAATTATGAAGATAATTGCGAACGTTTTA
TCTTCTTTGCCCGAAGCGCCCTGGAATTAATGCTGCGTTTAAAACCTTGTCCGGATATTA
TCCATTGCAACGATTGGCAGACCGGGCTTATTCCTGTTTATTTAAAGACGATATACGGGA
ATAACGAATGTTTTAAAAAGACACGGACGATAATGACCATTCACAACCTTGCGTTTCAGG
GATTATTCCCGGCTGATTGTATGAAATATACGGGGTTAGACTGGGGTCTTTTTCACCCGG
CTTATTTAGAGTTCTATGGAATGATAAATTTTCTCAAAGCAGGCATTATCTTTAGTGATA
GTATTACCACCGTAAGCGAGACATATGCAGAGGAGATACAGACGCAGGAATTTGGAGAAC
GTCTGGATGGTGTATTGAGAACGAGGTCAAAGGATATCTATGGCATTCTTAATGGAATAG
ATTATTCATTATGGAATCCTGAAAGTGATGCGCTTATAGCGGCTAATTATTCGTACAAAG
ATCTTTCAGGCAAGCATGTCTGTAAAAAGGCCCTGCAAAGAAAGCTGGGACTGCCGGAAA
AGGCTGTTCCCATAATTGCAATGATTACACGCCTGACGGATCAAAAGGGTCTGGATTTAG
TAATGAATATTTTTAATAAATTGCTTAGATTGGATATACAATTCGTTTTATTAGGTTCCG
GAGAATCTGTCTATCAGGATTTTTTTAAACAGTACGCTAAAATTGTCCCTGCAAAGGTTT
CAGCAAATATCTCGTTTAATGAGCCACTGGCGCATGAAATTGAAGCCGGGGCAGATATTT
TTTTAATGCCGTCGCGCTATGAACCGTGCGGGTTAAATCAATTATATAGCATAAAATATG
GAACGGTACCGATTGTAAGACATACCGGAGGTCTTGCGGACACGATTTTTGACGTTCGTC
ACGAAAAAGTTTATAAAGAAAAAGCAAACGGGTTTTCATTTAAAGAATATAATGCAGATT
TATTGTATGCAACAATTATACGGGCGCTTGATTTCTATAAAAATCGTTCAGAGTGGACGA
AACTTATGAGAAACGGAATGAAACAGAACTGGCTATGGGAGGAAAGTGCGCGAAAGTATA
TCTCTCTTTATGAAAAAATTTTGAGAAATTAATCTTATTTCCCCTGTAATTGCTATTTTG
CCGGGCGGGATGAGAAAATGCAATTTCCCTGTTAAGTATACTTAGCAGTACTAACTTAAC
GTTTAGGAATTGCAATATTTATTTTTATTTAAGCAATGAACAAACCCACCCCTAACCCCT
TCCAACAGGGAACTTGTCAAATTCCCCTCTCGGGAGGGGATTGAGGGGTGGGTAAAAAAT
GAACGCCGTTGGGTTTTGTCTTTTGGAAACCCAACTTAACTTAACCTTTGGCCAGATAAA
TGTTGCCGGATACTATAAAATTAAAACTGGAAGATATTATAAATAATATTTCAGATTCGG
GAGTTGCCGGATTGGCATTGCTTGATCACGATCTTAATGTTGCATGGGCGAACCGCTCAC
TTTCTTCTATTTTAAAATTGAATTATGATCCGGTTGGAAAATCATGCCGTGAGATATTTG
ACTGTGAATGCAAAGATAAGAATAATTGCACAATACTCAAGGCTCTTTCCAGCGGCAGAA
AACAGTACAGCGAGGTTCAGTTAAGCGCTGATAAAGATACAAGAAAATACCTGCAAAATG
TATCGGTACCAATTAAAGATGAAAAGGGAAGCATAACACATTTATTAAAAATTACTACTG
ATATTACGTTAAAAGAAGAGAAGATTCATCAATATGATTTATTGAGAAAATTAGCTGAAT
TAATGCAGGGAACGCTTCAAATTGACCGGCTTCTTCATTTGATTCTGACGTGTGTGACGG
CGGGAACTGCGCTGGGGTTTAACCGTGCAAGGCTTTTTGTTGTGGACCATGACCGCAACA
TTGTTTTCGGCAAGATGGCGGTAGGTCCGTCAGATGTTGCCGAAGCGAATAAGATATGGA
ATGAAATAGCACATAAATACAAAATGCTGGAGGATTTAATAAAGGCGTCGGAAGATAATT
ATCAATATGATTCCCCCTTGCACATGATTACCCGGCTGATGGCATATTCGCTGGATGACG
AAAATGAGGTTATTGTTTCATGCATCAGAAAAAAGAAGGTTATCGTGGAAAAAAATGCAT
TTAACAATCCCAATATCAACAAGAATTTTGTAAATATGATTGGTTCAAACGAATTTGTCT
GTGTTCCTTTGATTGTAAGAGATAAAGCGATTGGGGCTATTTGCGCAGATAATATATACA
GCAAAAAACCAATAACAGATGAAATGGTAATGCTTTTATCCACATTTGCGAATCATGCAG
CGCTGGCGATTGAAAACGCGGATGCGTACAAGAAATTAGAGAAAAAAATTATTCAACTGA
AAGACGCACAGGAACGCTGGTACGTTCTGAAAAGCTTGCGGTTATCGGTAACATGGCGGG
TTATATTGCCCATGAAATACGAAATCCTCTGGTGACTATCGGAGGATTTGCCAGATCAAT
AGCCCGGGAAACAGCGGATAATAAAACAATAAAGAATAGCGCAGAAATTATTATTGATGA
GGTAAGCAGGTTAGAAAAAATTCTTGCAGTCGTAATGGATTTTAGCAAAGTCGCTAAACC
TGCTAAGGTGAAAACGCAGGTAAATGAAATAGTTGACAATACAATATCACTCATGGAATC
ATATTTTAAAAATATCGGCATAGATGTAGTAAAAAAATACGAATCAATGATACCGGATAT
TGTGGTTGATCAGGACCAGATACGGCAGGTATTTTTAAATATCTTTAAAAATGCCGCTGA
ATCGATGCAAAATGGAGGAAAACTGATTGTCGGAACAACGAAAGAGGATGAATATGTGAG
AATAGATATTACTGATACAGGAGTGGGTATGGACGCGGACACTATAGAAAATATTTTTAC
TCCATTTTATACTAAAAAAAGGGAAGGGACCGGTATTGGTTTGGCGGTATCGCAGAAAAT
TGTAGATGATCATGAAGCTTTATAAAAGTAAAAAGCGAATTAAATCAAGGCGCTACATTT
TCCATTTTTCTGCCGCTAAAGAAATAATTATATATTGAAGGGAGTTTAAAATGGATACTA
TATTATTGGTAGAAGATGATAAAAATCAGATTTTGTTATATGAACAGGAACTAGCAATAG
AAGGTTATAAAGTTGTTACGGCTACAAATGGGATAGAGGCTATTGAGAACGCGCGGCATT
TTAAACCGGACTTAGTGGTAATGGACATAAATATGCCCATGATGGACGGCATTGAGTCTA
TGTGCAGGATTTTGAGTGAACATAAAAACATTCCTATAATCATTAATACGGCGTATAGCA
ACTATCAGAACAATTTCATGTCATGGTCGGCTGATGCATACATTGTTAAATCATCTGATC
TAAAAGAATTAAAAGACAAGATTAAAGAATTGCTTAATAAAAGGAAGAAAAACGACAATG
ATAAAACCGTTTGATCATACATTGTATAGAAAAGTCCTTGTAATGCTGCTTGCAGGGGGC
AAAGGGGAAAGGTTGTATCCGTTGACAAGAGACAGGGCAAAGCCCGCAGTCCCTTTCGGC
GGGATTTACCGCATTATAGATTTCACCTTAAGTAATTGCATTAATTCAGGATTAAGAAAA
ATATGCGTTTTAACACAGTATAAGTCTTATTCATTAGACAGGCATTTACGGGTAGGTTGG
AATATTTTCAATACCGAGCTGGATGAATTTATTGAAAATATCCCTCCTCAAAAGAGAACC
AACGAAATGTGGTATCTGGGAACTGCCGATGCGGTATATCAGAATATATATGTTCTGGAA
AGTGAACGCCCTGAGATGGTATTGGTTTTAGCAGGCGATCATATATACAAAATGGACTAT
GCTGAACTGATAAATTACCATATCACAAATGAAGCGGATCTGACGGTTCCCTGTATTGAG
GTGCCGTTGGAAGATGCTACTCGGTTTGGCGTAGTAGCCATAGATAATGATTCCCGTATC
ATTGATTTTGATGAAAAACCTTCGAATCCCAAACCACTTCCCACAAATCAAAATGTCGCC
CTTGTTTCCATGGGCATATATTTGTTCAATACCGAGGTGCTTGTAAGGCGCATAATAGAG
AATGCAAAAAATGACACTAACAGAGATTTTGGGAAAAATATTATTCCAACTATGATTCAA
AAAGACCGGGTGCTTTCATTTGTTTTTAATGGCAATGAGCATAACACGTCTAACTATTGG
AGAGATATTGGCACTTTAGATGCATATTGGGAGGCGAATATTGATCTGGTTAAAAAAAAC
CCCGACTTTGATCTTTTTGATAATAGGTGGCCTATCCGAACATATAATAAGCAATATCCT
CCCGCAAAATATATATTCGAAAATGAGAAAAACGGAATGATAAAAGATGCATTGATATCA
AATGGATGCCTGATCAATGACGCCAGCATCGTGAAATCCATTATATCTCCCTGCGTTACA
ATCGGAGCTCAATCATCAGTGATAGGTTCCATTATAATGGAAGGTGTAAGAATCGGGGAA
AACGTTAAGATTAAAAATGCAATCATTGATAAACATGTAACAATACCGGATGGGATGAAA
ATGGGATATGATTTGCAGGATGATGGAAAACAATTTACGGTAACCGAAAAAGGCATCGTT
GTTGCGCACAAGGAAATGCATCTGATATGAAACATCCATGCCGGTGTTCGACTGTAATGT
TTACGCTGAATAGTTACATTTTATTTTCGGTCTTGATTTTTTTTGTAATGAATGTTGGAT
GGTGAGTAACCGTTTGCTTGCAGAAAATGGAGAAGTTTTTTACTTGCCTTCTGTTCTCTT
GAATAGTCTGGCAGCCAGAATTTTGTGGTATCAATCCCGCTGACGGTTTTGTTCCTGGAA
TTTATAACGTAAGTTTTTTGTTCAGAAGTAGCACTCTGGTATTTGACAAGGATGATACCG
TCATTCGGGTCAAAATCGACTTCAATACGCATACCCTCATCGTCGTATATCTTTCCAATA
GCCTTCACTATATCAACTAATTCATCCAAAGAGTTTCTCTTCATATTTTATAATGCAGCA
AAAAGCTGCAACCAAAAAGAATTTAACCACGAATCCGCCTTACCTACCCACAAAACATAA
AAAATCTTTTAGAACCCAACCTAACTGGCATGGACGGAACCAAACAAGGACGAAATACGA
AACACGAAATACGAAATTCTAAGTACGAAATACGAAACAAATTCCATAATCCACCCCTGC
ACCCCCGCCAGCGGGGGACATTCTGCCTCCTTTGTAGGGGATTAGGGGGAGGATATTTAG
GATTTCACCAGTAAATATTTTGCCAAAAAATGCAAGGAAATTACCTGCTTAATTCTCATT
GCAATTGTACAGGAATCTTCATTTTATGAAAGCGTTTTTATAGTGGTGTTTCCAGAAGTC
AAAGATTGAGGCAGGCATCAAAAAATTATAGCAAAAGTCATGCGGAGAAAGCGATGTTAC
GGTTCTTTACACGATTGGCGTGATTTGAATGCAAAAAATAATAAATAATAATTGACAATA
TTGTTTTTTATTATACAATCCTAGACGTGTGAGATTGAGTCTCAATATAGTTTTTAGGAT
GGAGGTGTGATGTGAGGTATGTGTGTTTAATTGTTGTATTTGGAGGTATAGGGGTTTTTA
CTCCGCAGGCATTTGCCCAATCAGGAGATACGGAAATGTTAAATAACCGTGTGCAGGCGC
TTGAAAACCAATTACAAGAGATTAAGGAACTATTGAAAAACCAAGTATCGAGAGACATGC
AGAAAGATGAAGAGATTGCTGACTTGAAAAAACAATTAGCTGCGCAAGCGGATGTGGTAA
GTAGTAAGGCAGAGAGTGTTCCTGCGGCTTATGCGGGCATGGATGATCAACAAATCACTG
CAGGACAGGAAATGGAAAAGGACTTTTATCTGGCAAAAAAGAGTTCTGAAATGGTGGATA
AAGACCTTGGGTCTGCATTTGGAGGGGTTTACACAAAGCCCTTTTTGAGACGATTCGGCA
GGAATACGTATCTTGGAGGATATATGGATTTTGAATTCAGGGCGCCGGAAGATGAAGACG
CCGCACACGGGTTTACCCAGAAAAGATTCATACCGTTTATCTATTCAGACATATCTGACC
GTGTAAAACTGGCGACGGAAATTGAGTTTGAGTTCGGCGGCGTTGGCGGCGGCAGATCCG
GCGAAGTGATTCTTGAATTTGGAACTATCGATTTCCTGGTAACCGAATGGATCAACTGGA
GAGGCGGCTATCTTCTTACGCCTTTAGGAAAGTTTAATCTTGTCCATGATTCTCCGATAC
AGGACCTCACTGACCGACCACTTGTTAACCAGTTGATTATTCCAACCACGCTTACCGATC
TGGGGATGGGCTTTTTTGGCTCGCTCTATCCAACGGAACTGAGCAAGCTCAATTATGAAA
TTTATGTTACGAATGGTGCGTTCAGGGGGCTGGATAAAGATGGCGATATAAGTATCGGAG
AAATGAACGGATTAAGAAGCGCAAAGGGGGGTATAATAATGATAATTATAATAAAAGTCC
CGCCGTTGTCGGGCGTGTTTCTTTTAGTCCGTTCATCGGGCTCGATTTGGGGGGATCTGC
GTATACAAGCAGGTATGACGAAAATAACAATAACCAGTTGACCATTTCCGCCCTTGATTT
TACCTATCAAAGGGGTGCATTTGAATTCCTGGGTGAGGGCGCATATGCATTTGTTGAGAC
GGATGATTTTGCAAAGGATTCAGGGATTACTGATGATATGTGGGGATATTACCTTGAGGC
TCGTTACCACTTTATGCCGTCTTTCCTGAGAAACATGTCCCCAACACTGTTTGGCGATAA
TTCAACATTTACCGGAGTAGTGCGATGGGATCAGGTGCAGACGGCAGGCAGGATGATGAT
TTTGCAAAAGTCCATTGGCTGAGATCGAGGGTTACGCCGGGCATTAATTACCGGTACACA
GAGGACACGGTATTTAAACTGGATTATCAAATCAACATGGAAAATAAAGATATGCCTGAC
GAAGCAAATAACGCATTTCTGTTTTCTGTGGCAACATATTTTTAATAAAACATTTAAGGA
ATTTACATGAAACGCTGATGGATACCGTTTTGTTTGAGCAATGAATATTCGATTTGCAAA
TGTTCAGAAAAACCGGCGTTTTTGTGAGAAGGAGTAAGATTTATGAAAGGAAAAGTGCTT
GTTTTAGGGGGAGGCCCATGTGGCTTGTCTGCCGCATGGGAATTATCCAAACATGGATAT
AACGTTACTGTGCTGGAGAAGGGCTCAAAAGTGGGCGGATTGTGCATTACCAATGAATAT
AACGGTTATCGGTTTGACCTTGGCGGGCATAGATTTATTTCTAAAAACAGGGAACTGGTA
GAAGATGTTCGCACAATGATGGGAAGTGAACTTTTGACATCGTCGCGGAAAAGTGTGATT
TTGCTGAAGGGAAAGGTCTTTGAATATCCCCTTTCCGCAAAGGATATATTCCTGAAAATG
GATATGTGGACAAATGCAAAGGCATTTATGTCTTATCTTATCGCTGCATTTTCACGTATG
TTCGTTCGCAAAAGGGAGGTGTCGTTTGAGGATTGGATTGTGCGTCGTTTTGGACGTACT
CTTTATAATTTGTTTTTTGGCCCTTATACCGAAAAACTGTGGGGCATATCGCCCGGGGAG
ATTTCCTCCGACTGGGCATCACAAAGAATCTCACTATTGAATCTAAAGGACGTCCTTTTT
CATCTCCTTAAACTGAAGAGGAGGACGCCGAGAACCTATGCAAAGGGATATTATTATCCC
AAAAAAGGCATCGGGCAGATGTTTGATATTATGGGTGGTGAAATAGAAAGTATGGGTGGC
AGGATCGTCCTGAATGCAGAGGTCGTGGGTGTGAATATAAACAACGATGCGATAACCGGC
GTGCGGTATCTGAAAGATGGCGTGGAGGAAACGATTGATTGTGATGCGGTGATTTCCACC
ATATCATTGCCGGATCTGATTAATACGTTTCCGGCACATTTGACTGCTGGCATGGAGAAA
CATATATCTCTGCTGAAATTCAGGGCGGTTCGTTTCCTTAATATTCTGGTGAATCTTCCG
GATATAAGTGAAAACACATGGATGTATGTGTCCGAAGGAAAATACATCATGACACGCATC
CAGGAACCAAAGAGAAGAAGTTCCTTCAGCGCCCCGGAGGGAAAAACGTCCATAATGCTT
GAAATCCCATGCAATGAGGGTGATGAAATTTGGAGTTGCCCAAAGGTGGATTTGCTGGAG
AGATGTTTGAAAGATTTAAAAGACCTTGGCCTCGATATAAGGGATAAGGTCGTCGATTAT
TTTACCACCGGCGTGACTCACGGATATCCTGTTTATACCCTTGATTACGTGGAGCATCGC
CAAAAACTCTTTCAATTTTTAGAAAGATATGAAAATATAATCACGTGCGGCAGGCAGGGG
ACTTTCAGGTATATCTTTATGGATATTGCAATGGAAATGGGAATTGCCGCTGCCCACCAT
CTTATGCTGGATACAATGTCGAAGAAGGATGCTATTCATCACATGCGTTCTGAGGATGAG
CTTATTGAAGTAAGCTCTGTGACATCCTAGGCGTTTAGCGCCTCGACATCGACAAAATTT
TGTCGATATGTCAAAACGTTTAAATTCTAAAATCGAATATCGAAATTCGAAACAATACCG
AAACTCAAAATTAAAATGTTCAAAACTAAAACCATGAGGTGTGTCCGTTTGCTGTGACCG
TAAAACCAGCCTGTTTTATATTTCGTGCTTCGAATTTCGTATTTTTATTCCTGCTTGTCT
GGTTCTGGCTATACCAGCTTGGAGTAATTTAGTTAATGTTAATAGTGCAAGGGTGTATAA
CGTAAATGGCAGAGCAAAATCTGACAGCTATCAAAAAAAAAGAAAATTTATTAAAGGGAA
ACATGTTTCCATTATGTGCAGTTGCACTATGTCTTGTGACAAGACTGTTGTTCTTTGGTA
GATATGTTGACGAGTGGGATAGTGTTAACTTTGCCTTTGGTTTGTCAAAGGGATACGATA
TTTTACACGACCAGCCGCATTTCCCGGGGTACCCGGTATACATGTTTTTTAGCTGGATAG
GGTATAAGATTATCGGTTCTGACATTAAGGCATTGATTTTTTCAGGTATTTTATTTAGCA
GCATGGCGGTATTTCCCCTGTATGAACTGGCAAAACGGATGTTTTCCAAAAATGTGTCAA
TACTTGCTGTCATTTTATACATAGTAAATCCGCAAATATGGTTGCAGGCGGAAAAACCAC
TCTCTGACGCCTTTGGCTTATTTTTTGTGATTACTGCTGTTTTGTTTTCTTATCTTGCGT
TAGAACGGGTGGCTATTTCAAAGGATATTCCGGAATATCTGGAGAGGAATGAAAATAATG
CTTTGACATATCTGGCCTTCAGCGGGTTTCTGCTGGGTTTGGGGATTGGCGTAAGGGTTA
CATACCTCGCGTTAGCCCCTGTTATGCTTTACGTGGCTTTTCTGTTAAGGAATATCTTTT
CTGTCCGAAGGATTGTCGCATGGGGCGGCCTTGGTTTTGCTGCCGGGGTCTCGTCATGGC
TGGTCTATCTGATAATACATTTTACCCCTGGCAAGTTCTTTAAAAAATTTTTACGTCATG
CTGAGTACCATTTTTATGAAGACGGCAATTCTATTGTTACAACAGACAGTTTTTTTGAAA
GGGTGCATGATATCGCTTACCGTTTCATTGCCCATTGTATGGGGCTGTGGTGGCAGGATG
CGTTTTTACTGCGCGTAGTGCCTACAATTATTGTGGTAGTCTCTCTGGTGTATTTCTTTA
AAAAGGTGAAATGGTCTGAAAAGATACGGTTTTTATCGGTAGTTTTCCTCTTTTATGGTT
TATGGGTTCTTTTTATTCAGGATGCTATACGTCAGATCATGGTGCTTGTTCCTTTTCTGG
CAATGGTGATAAGCGCCGGATTGCTTTATTTTTATACGTATTATCTGAAGAATAAAAGAT
ACGGAAGAATATCCTTTTATCTTATGACAGGGGTATTTATTTTATCACATGCGGTTGACT
CCGTGAGGATTGTATCGATAAACAGGGATATAAAACCTCCCTCTGTTTCGCAAATAGACT
ATATAAAAGAGAATTATAAAAAAGAAGATACTAAATTCTACTGTCTGAATGACTGGCGGC
TGTTCCAGTATTACGCCCCTGAATGGTGTGACAGGAAAAACACTCACGTATATTTTGTCT
CACATATGAATGGGGTGAAAAATGACTTAAAACGGCTGAAGAAGAAACCGGAAAATGTGC
TTATCTCCTCAAAACTTTTTGGACGCCACAAATATGCAGACAGGTTGAAGGAACTGGCAG
TATTTGAAAGAGACGTTTATGGAGTTGCAGATTATAACTTGCTTGCATTGTATCGCTTTG
AAAGCAAGGCGAAGATAAAAGAGCCTGTGGAAAGGAGAGATCATTCAAATAGACAAGGTA
TTGTTGAAGAACAGGAGGGCATGCCGTTGGTAAAATTTGATGAAACAAGATAAGAAATAA
TTGCTTAGCCGCATCCGTTAAGGGACTAGGTATTTTCTATTATACCGTAGCAGTTTACAG
TTTACAGTCGGCTGTAGGCAAATTGCAGATTGAGGGCTGAGGACAGAGCTTCTCAAAAGG
GGAATATAAAAAGTTTGACTCTTGGAACGATGCGTTCATAAAAAATGAGATTTTTATTTA
TTCAGGAAGGAGTGTGAAAGATGGTAAAAACGTTTTATTTGTCGTTGTGTTTTGTATGTG
TTACAGGTGTGCTTGCTTCTTTAAGCGAGGTAAAGGCACAGTCCGTGGGTGGCGCGAGCG
TCTCCGGCACGGTAACCAGCGAGCAGAATGAACCGGTAAAAGACGCAAATGTAGTATTGA
AAAATAAGAAGACAAAATTCAAAGACAAGGGTACTACTGGAACAAACGGTGAATACGAAT
TTTCCAATCTTGATGCAGGAAAATATAAGCTAACCGTAAAAAAGTCAGGATATTCAAATG
GGAAAAAGAGTTTTAAGCTTAAAGATGGACGGGAAAAAACGGTTGACATTACGTTGAAAA
CAAAAGAGAACGGAGGCGGTAGTGGTTCCGGTAATGGAGGTGGAAGTGGGGGAGGTTCTG
GTTCCGGAAGTGGCGGCTGATAAAATGTCTCTCAACATGGCAGTATACTTAAGGGCGGCA
CAGACAAACAAAGTTTGTCTGTGCTTATCTTAAAAAAATTTTAAATTATCTGTGAGAGTG
AGTCTCAGTATTATCAAGGAGGAGTATTTTATGTTGTTTAAGAAAGTATTGTTGTCGTTT
GGTTTTATGGGAATTTTGTATGGTGTGCAGTCATTGCCGCAGGATCACTCAATGGTTTTG
GCGGCATCTATCAACGGTATTATAGTAGATGAAAATGGCGTTGGGATAGAGAAGGCCGAG
GTGACGATTAAAGGGAAAAAAGGGCATGATAAGAAGCAAAAAATAAAAACAGATTCCGAT
GGGCTTTATGAGTTTACTGGACTGAAAAAAGGAAAATACACGATTAAGGTGACGTCTGTT
GGATATAAAAACGGGAAGGAAAAAGTAAAGATTGGAAATAACGCAGATGATGTCGAGGGT
GATTTTACATTGAATTTTGATGAATACGTGAAGACAAACGACACTGAAACGATGGATGAT
GCCGTATCGGCTTTTCAGCAAATTGGCACATTGAGAAAAGAAGACCCTGTCAATATAGAA
GAGATTGTATCTCTATATGAGGAATATTTACAGGATTTAACGCAGCAATTGGATAGTGAA
TATAGTCTGACCATGGACGAAGACCTGATTTCTGCAATGGGTGATATTGAAAATGATATT
GACCCAAAGCTGGCAGGGCAGGTAATCGACAAAACGCTGCAACGGGTATTTTACCTGGCG
ATTTATGACAGAATTACAGAGGTCAACAATGATTTTGATGACGAAAGTACTTCATATCTG
GGAACATTATGGGATGAGGCATATGCTGCTTATCAGGCATTGTTTAGTACGGCAGACAGG
GAAAATAAGGTGCTGACGGAGGACCGTTTGTCCATAGAAACAGGGAGTAATCCGAATCTT
GAGGATGGGGTTACTGTTGCATTTATACGGGGAAAAGCAGCGTTAAATAAAAAAGATTTA
GACGAAGACGAGATTACCGTAGGGGTCCAGAGGCAGGTTATCCGGTTATCCCTTATCAGG
TCTTTCTATATTGCAGTATTGAGGGAAGTGGAGAGCATTATCAATAATCGCGATACAGAC
CTTGAGAAGGCATTGGAATATCAGAAAGAAGGAGAAGTTTATTACAGAATCATCGAAGAA
TATGTTTCCCGTGATAATCCTTCCGGAAATGAGACGATAAAAAGCCAACTGACTGGCGAT
GTGTCGGAGGTAGATGCCGATACCATTGTAAGTGAAATGAGCAGGGGTTTTATTGGCCGG
GTAGAAGGGGAGTTGGATGCTGCCGAATCCAACATAAGCGAAGGTGACCGTAAAGATGCC
ATGATTGTAGCTGAAGAGGCATTGCTTTATTCAGAAGTATTTCTGGAAGATTTGGGATTA
CGGTTGGGTGATGATGCTATGGATGATATGGAAGATGCGCTCCATGATTTGAGGAATGCC
AGCGATAAAATGAAAGCATCATCTGCCGCATCCGCCATAGAAACAATCAGTTCACTTATT
GAGAGTTACGAAAACGAATTGCTGTAGTTTAGGTTTTTAATCTGAACCCGCTTTATGTAT
TGTCAATGTAGCGTTGATTATCTCAGGCGTTATTATCCAAATAAACCACGTGGAAGCCCG
CCAGGAAAATGGAAGTATGTTGTGAGTTTGGATTTTATTTAACGGTCTTTCGTGTAGCAA
GGAGATTCTATGAACAGAAATAAAAAGATTTATTCGATACTTTTTTTTTTGATACTGGCA
ACAGGGATTTCTGTAACGGCTTATTACAGGTCCGGAAATGCAGAAGAGCATTCTCAATAT
GAACATGCAAAATCGGATGTAAAAAACAAGTTAGGTAAAAAAAGCAAAAAGATTAGCTTT
ACCAATGATATATTGCCGCTCTTTACTGAGCCACAAAAAAGAGGCGGTGAGGAATCGGTT
GTATGCGTCAGATGCCATTTTACGAGTCTTACCATAGAAAGCAGCGGAATTCAGGAAAAC
GCCTTTGCAGAATTTAGCCTGGGGTCATATGCGGATATTATGGCAGGGGCTGACGCAGGT
ACAGAACCTATTATTGATATTGAAGATCCTGATATAAGCTTGTTGTTGCAAAGGCTGGAG
GGAAAGGGCGATGATATGGCGGCGGGCGACGCGCGCATGCCATACGGCGGCCCGTTTTTT
AAAAAAAATAAAATCAAAAAAATCCGCACCTGGATAGAACAGGGGGCAATTGATGATACT
CCGGAACCTGATTTTAATCGTGATGTACTTCCACTGTTGACTAAATCGGTAAATGGCAAT
ATTCCTTGCAGTCTATGTCACTATAATAATAATGATGCTAGTTCCAAAGAACGTTCGCCT
GCTCAGGCATGCATGGATTTGACAAGTTGGGAGGGGATAATATCAGGTGCTGACGGGATT
GAACACGAGGAACTTGTGGATAGAGAAAACCCATCGAATAGTTTACTAGTACGACGGCTG
CGCGGTCAGGTAACGGAAGAGGAAAAAGAAAATGATCACAGAATGCCTTACGGAGGCCCC
TATTTTAGCGAATATGAAATCCAGAAGATAGAGCGCTGGATAGCCAGCGGGGCAAAGGGG
CCTAATGGTGAGGATCCCAGTGAGGCAGACATCAGCGATGCAGGGGTATGTCCCGAAGGA
AGTGGCAGCGGCAGCGGAAGTGGAAACGATAAATGAATAGTGTACTTTCCGGGAAAACCG
GCGGCAAAAAAAAAGAATGGAGGTGTGTTGTGTCAGCAATGGTAATAAGTAGTGCAGAGG
GCTTTGCCGGTATGGCGAAACCACTCGAAGATTACGGTATTACAAATATTCATTTTTGTA
GTGTTAAGGAGAGAACGGATTTGGACGCTACCGCAATTGCATTTGTGCCGTTTGTTGATT
TTATCATAGTAGGGAGAGATGCCGGTGGTTCTCCCTACCTCAATACTATACTGAAAGAAG
CAAAAGAACTTCAGATACCAGTATTGCAAGAGAGCTGCATAGCGGAGCAGGGGAAAAAAT
GAGCTGAATAAAACGGGGAGCAATTACCATTTTCCTTGCTGCTATTGAATGGTGAAATCC
GAAGTCATCAACACTCAATCTACAATCTACAGTCGGCAAATTGCAGATTGAGGACTGAGG
ACTAATGACTGTTTTTTTGCTTGTTTACTTCTGGCTATGCAGCTTAGGAGGGAAAATAAA
AAATGAGAAGGTTTGCATATTGGTATCTCTTTTCTTTGACGGGTTTGTTGGTTATAAGTA
TGTTGTACGCATTAGTTTGATTGTATAGAAATTATTACGGAGTTATTCATCATGTATTAT
GTTTTTAAATTGTGTAAGGTGCTCTTTGTAGTAACGATGTAGTTTTTTGAAAAATTCCAA
TAATAGCGCTGCTTGCCGCATAGTGTAGGGGAGAAGCATTTGTTATAATCGGTTGCTGCT
CGTTCCTCACTTGATATCTACGCCCACTAAATTCATGTAGTGCGACGAACCTCGTCGCAC
TACAAATGACAATTTCCAGTTTCAAAAGACTAAAGTGTTACTCTTTGTAAGTAATAACAA
ACAATGACTTCCATTGAATCAGGCATTAAGGCCTCTGTGCTTGGTATAATTATTAATACA
GCGCTGGCAATAATTAAAATCATTACCGGCATCATCGGGCATTCGTATGCATTAATTGCA
GACGGCATTGAATCCACTACGGATGTCATCAGTTCTGTTATCGTATGGAGCGGCCTGAGA
ATAGCATCAGAACCTCCGGATGAAAAACACCCTTACGGGCATGGAAAGGCAGACTCTATT
GCAGGACTGTTTGTTTCCATGTTATTATTTGGGGCAGCCTTGTTTATTGCAGTTCATAGT
ATTAAAGATATTCTGGTTCCCCATAAAACACCTGAATGGTTTACGCTTATCGTATTAGTG
TTTGTCATTGTAACAAAAGAAATACTCTTTCGGTTTGTTATTTCCATCGGAGATTCAATA
GACAGTACCGCATTGCAAGGTGACGCATGGCATCATCGGGCTGACGCACTTACTTCAGCC
GCGGCATTAATTGGTATTTCAATTGCTCTTATAGGCGGCAAAGGCTATGAAAGCGCAGAC
AGTTGGGCGGCTTTATTTGCATGTGTGATTATAACTTTTAACGGTATGAAACTTTTCAGG
ACAGCGCTCAATGAGGTAATGGATGCCTCAGCTCCGCAAACAATAAAAGATGAAACCATT
AGAATGGCAAAACAGGTAGAGGGTGTTTTATCGATCGGGAAATGCAGGATTAGAAAAAGC
GGAATTACGCTGCTGGTAGATATTCATGTGCAGGTTGAAGGTGAGATGAGTGTAATGGAA
AGCCATGCGATTGCACACCTGGTAAAAGACGAGCTGATTAATAAAAATGTAAATATCCGC
GATGTGGTAGTGCATATAGAACCGTACCATTCTGATAAAATAAATGTAAAAGAATACAAT
GGACTTTCATTTTTTTCATATGTAAGCTCAATTTGGTTTTTATTACTTTTATTTGACAAA
AAGGAGAATACCATATGACTAATAATGCAGTATTTTATTGGTGGATTTTTTAAATAAACA
TTTATAAGAGGAAATTCGGGAGGGATGGTTATGGGTATTTTAAATACATTTAAAAAAGTA
TATGCAGTGACGGGTTTTTTTGCCTTGTTAGCAGTATTTTCTCTATCGCAGGTGGGGTCC
TCTGCTTTTGCCGCGTGTGCAAAAGTAGATGATTGCTTTTCGTGTCATACCACACAAGAA
TTAAATGCAGTCCATAAAAATACTCCATACCAGGGACAAAGCTGTATTGTGTGTCACAAA
GCTTTTGCTGCAGATGATACATGCTCAGACGCAAAAGATGGTAGATTCGCAAAAATTTCA
TCTGAAATAAACATCAACAAAGAAGATTGGAACAAAATTCAACGTGCAGTCCATGAGACA
ACAGAAAAGCATCTTGTAGGGAGAAAATTCTTAAACATTTACGGACCACTTGGAACAGGC
GCCCAGAGTGTGCCACTTGATACGTATGGCCTGCCATCATGGGCAAGCATTGATATGCTG
GGCGAGGGCAATGAGGCGATACATCCCCTTAAGAGGGAAATTGCTCAAATATACCTTATT
TACAAAGACTTTTGGCTTTTCCGGAGAGATATTGAGTTCAGCAAAAAGTGTGAGACGCCC
ATTGATATAAGTGCTGCAATAGGAGCTGCGGTGTCTGTTTCCAGGAAAGAGGACGACATG
GTTTTTAACGGTTTGTCTGAGATGGGCATTCCGGGGCTTTTGACTGCAAGCGGCAGGAAT
ATAATGAAACTCAGTGATTGGTCAGTTATTGGAAACGGCTTTCAGGATGTTGTATTGGCA
GTAGAGAAACTGACAAGCAGGGGTTTTAATGGCCCGTTTGCTTTGGTAGTGAGTCCAAAG
TTGTATGCATATCTCCACAGGGTTTATGAGCGTACAGGACAATTAGAGATACAGGGGGTA
AAAGAGTTGGTAAACGGGGGTGTTTATCAGAGCTACGTTTTTAATAAAGATGTGGCGCTC
GTAATTGCAACGGGCAGTCTGAATATGGACCTTGCCGTAGGGAGCAATTATAAAGTAGAG
TACTGGGGCCCTCAGGATCTGAACCACCGGTTCAGGGTTGTGGGGAGTTCTGTGCTCAGG
ATTAAATGTCCGCAGGCAATTTGTACATTGGAGTAGGTTATGCTTAACAAATCAGCGGCT
TTAGTGCCTGTGGTGCTGGCTTTCCTTTTCCTTTTTCTGTGTTTTCAATGTTTATACGCT
GACATCCGCTGTCTTACCGGTAAGGATGGTGCTGTGCATTTGGAGATGGAGGCCAAACCC
TTAACAATAGAGCCAAGGCCCGGCGTGTTCTTTGATGCCTGGGGGTATTGCCTGAAAGGT
GACGTACCCACCGTACCCGGCCCTGTCATAAAGGTAAGGGAAGGAACTAAGGTTAAGATT
CTCTTCAGGAATAAACTGACAGTTCCTGCCTCTATCCACCCTCACGGAGTTAAATATACC
ACCGCCAATGTCGGCGTTAATATTGCCGGGAATCCAGCAAGTATTGTAGCGCCTGGGGAT
TCAAGGATTTTTGAGTGGGATACTGCCGGCACGCCAGGCACGTGGTTTTACCACTCCTAC
GTATTTGAGAGAGGCGGCGAAGAGGGATTATCCAGAGGATTATGGGGAGCGCTTATTGTG
GAACCGGTTGGCGGTGATCCAAATCCTCCGGATAAAGAGTTTGTGGTATTTATGCATGCA
TTTAATGTAAACGGACAGGAATACTATGCCTTTAACAATAAATCAGGCGATATTGAGCTT
ATGAGGGGAGACAGTTCCGCATTTCCAGGAGAAACATGGAAGGCAAAAATGGGGGACAAG
GTAAGGTTTCATCTCATAAATATTACGGAGGAAGCACACACTTTTCATACCCACGGGCAT
CGCTGGCTGGATAAATCTTGTGATAAGCTTATTGATACTATCGGGTTGAATCCATTTGAC
TCTTATGTCCTGGATTTCGTTGCCGGTGAAGGTGTGGGGAAGGGTAACTGGGCTTTTCAC
TGCCAGTCACAGGAACATATGATGAACGGCATGTTCGGTATTTTTATGGTTGAGGAAGGG
AAAAGGGTCAATGCTGTGATTGCATCGTGCGATGAAGGTAGGAAAACACTCAGTGCGCCT
GGCCAGGATAGACAGCCTCCAACGCTTGAGGGTTTTTCAGGTGCTTACATGTATCCGGAA
ATTACAGAGAAAAACATGTATGAATCATTTGCAGGCTTAGAAAAGGGTGACGGCATTTGG
GGTGATTATTATAGCCCTATTCCGCTTTATACCTATTTTAATCCTTCACGGCATTATGTT
CCTCCGGAAAGCGACGCTTATACAAATCTACTGGTGAAATACAGGCCGGATCAGTGCGTA
GAATGCCATGAGGAAACAACACCTGGTATTGTTGCCGAATGGAAAATGTCCAACCATGCA
AATCCAAAGAAAAACCCGCATGTATCCGCTGAGACGCAGGAGATAGAGGCATTAATCGGG
AAAGAGCTGAACAACTGGCGGCCTGGCACAAAGGACGGTGTGTATTGTTCTTACTGCCAT
GGTTCCGATCATGAAAAACTCTTTATGCCCACAGTTGACAATTCATGCGGAGCCTGTCAT
CCAAAACAAGCAGCGGAATTTATAAAAGGGAGAGATCATGGAAGGCCAAACCACCCTCAA
AGCTGGGAAGGGAATGTATCTACTCCATGGTATGCTGAATACTATCGGCGAGGCGAGGGA
TATTCTATGGTGGGGTGCGATCAATGCCACCAAAACATGTCTTCATGTGATGATTGCCAT
TCACGCCACCGTTTTTCCGCGGCTGAAGCCCGAAGGCCCGAAGCATGTTCAATTTGTCAT
ATGGGACCTGACCACCCCGATTGGGAGAGTTATTCACGTTCCAAATGGGGGGTAATTTAT
GAGACTACAAAAGAGCGGTGGAATTGGGACAAAAACCTTGCGGAGGTTATTCCCGGGGAA
GATTATCTGGCGCCGACTTGTCAATATTGTCATATGTACGTTGGAAATAATAAATGGGAA
ATGAATGTGGAAACAAAGGGTATATGGCGCATGGGAGTCATTCCCCCAAAGGAAGTGGAA
TTTAAATCAGGACTAAAAGACTTCCCCTATGGAATAAAAATACCGCCCATGGATAAAAAA
CTTGAAATCTATTCTGCTGAAAGCCAGGAAAAACGCCGCAAATGGGTGGAGCTTTGTTCA
AAATGCCATAGCAGCCGCTTTGCCGGCATGTGGTTGATTCGTTAGACCAATATATGTTTG
AATCATGGCGGCGGATAGACGAAGCGCAGCTTATTATAGAAAAACTTTTTAGTGAGAATG
CAATTGAACCTCCTCCGGAGAAAAGGCCTCCCTTTCCCCTCAGTGATTTGATTATTAAGG
TGCTTGGCGCTGAAAAACTGGGGGCTGAAATGTACAGGCTATTTAAACAAACCAACGGGC
ATTTACCGGTGATAGGCCCCATTCTTGGCGCTTATTCTATTTTTACCCAAAATGAAGGGA
ATCCTGGCGGCATAGAAAGGGAATATGCGGAGATGTGGTTCTGGAGCCATTTGCAAGGTT
ATAAAGGCGCTGCTCACGCCCAGCCGGATATAAGCTGGTGGTGGGGTACTGCTCAGGGAG
TCGGGAATCTGACTCGTATACGGGATGAGGCTGAAAAATTAAGACGTTTAAAATCCGGTA
GCAGTTCAGGCTTTTGAAAAAGCAAAGGCATTCGTTGGCAGGATTTTAAGTTTTTTATAT
GTATGAGCGTGTTAAGAGTGTTGAACCGTCGTTACAAAAATCGATATTTTCAGATGAATA
ATTGTGTGAATTACAAAAAAGAGATAGTTAAAAATAGCATAAAATGGCTCTTCCCCATAG
CATTGCCGTTTGTTATTTATTGGGTTTTATTTTCGAAAATGAGGCCGGAAGATTTTCTCG
TTACGATAAAAAATGCGTCTGTTCTCTGGTTAGCATTAGGGTTTATTGCCTATAGCGCAA
ACCAGGCATTTCGCACATTACGTTTTCAATGCCTTATCCACACAAAAAAGACATTGAGAA
AACAATTGTTCCGGGTGCAGTCATTATACATTTTTTATAACTACTTGCTGCCTTTTAGGA
CCGGAGAGGCTACGTATATATATCTTGCGCGAAAGCATTTGAACATTCCTGTGGCGAACG
GTATCTCTTCCCTTGTGGTTGCAAGGATGTTTGATTACTCACTTCTTATTGTATGTTGCG
GGATAATAGCATTATGTATGAAATTGCGCATGACACCCTGGATAAGCATGCTAATGAAAG
GCGGGGCAGTATTGTTTTTTGCGATTACCGCATTGTTTATTTTGTGCATGTTAAGGAAGA
ATACCTATGTGGTATGGATAGGGGAAAAAAGTAATTTTTTCGCTTTGTGGCAGGAAAATA
AATTAATCCAAAAATTTTCAGGAGAGTTTCAGAAAATTGTACAGAGCTTCAGGGAAATCA
GTAATATCAGGACAGGCCTTCAAACCGTTTTTTATACACTATGTACCTGGTTGTGCATAT
TCCTGGCTTTTTATATGATTACCAGGGGATTAGGGTATTCTGTAAGCTTTTTGCAGATGA
CAGCCGTATCGGTTATCGCCGTAATGTCAAGGGCGTTTCAGGGGGTCGCGGATTTTGGTT
CACACGAAATGGGATGGTTCGGAGGACTGGTGCTTATCGGGTTTTCTGGGAAAGACGCCA
GTATCGTATCTTTTTCATCGCACGTAATTATACTGTGTTATATGCTGCTTGTTACCCTTT
ATTCAAAAATTACTTTGAGAAAATACGATACTATCGCAGCGGCGCCATGTATTTTGAAAG
AAAGATATGGAAGGAAAGTCGGAGAATAATTTTATTGACAATCAGATTTTTTTTAGTAGT
ATATTGCGAATGAGTCTCAATAACAATATTTGGAGGATTGAAAATGTCTGTATTGATAGT
GGGCGGTGATCATCTGGGGAGTATTCCAAAGGAGCTCGATAAAATAGGGGTGAATGATAT
AAAACATCTGGCTGGGAGGAGCAATCAAAAGATGCGAAACAGCATTCCTGAGTCAATGGA
TTTTATTATCGTATTGTGTGATTACGTGAATCATAACCTTTCACATAAAATTAAAGAGTA
TGCAAGTTTGAAGGAAATACCCGTTGTTTATGCAAAAAGATCATGGTCGTCCATTTATCA
AAAGATAAAGGATAACCAGTGTCAGCTTAAAAAGAAGGGGTTGCTGTTCCCACTTAATTA
AACGTATAGGAATTTTCAATATTTTTGTAGAGGCGCATTGCATGCGTCTCTACATTAAAT
GTTATGGAATTTCAAAGTTGTAGAACGAAGCGATTGCTTCGTTACGAGCGAAGTGGCGCT
TTGCTCTGCATTGATATATTGGAGTTTCAAATTTTTAGTCAAACAATGAATAAACCCACC
CCTTAATCCCCTCCCAAGAAGGGACTTGTCAAATTCCCCTCTTGGGAGGGGCCAGGGGGT
GGGTAAAATTGAATGCCGTTGGTTTTTGGCTTTTGAAAACTCAACTTAAAAGAAACAATT
CTCATTTTCCCGCTAAAAAGAGGGGATAAAGAAGGGGGCAGTGGGCTAAACAGTTATAAA
AATTACGAATGTTTAACAAACCATTGAGGAACAGTTATCGATTAAAATAATGTTATGACA
AGACAAAAGGCAAATATCCACGAAGTAATTGATATTGTCGTAAATATTTTAAATGCAAGG
GATCCATACACCTCTATTCATTCATGGCGCGTTGCTGAATTGTCAGTGATGATTGCAAAT
GAAATGGCATTGCCGGAGAATGAAAAAGAAATAATACATATAGCAGCACATTTGCACGAT
ATAGGCAAGATAGGTATATGCGATAAGATATTAAATAAACCTGGAAAACTGACCATTGAA
GAAAAAAAAGAAATACAGGCACATCCACGGATAGGTTGTAATATTCTGAAAAGATTGCCG
TTGTTTGGGGATATATCATGGATAGTGCTTCACCATCATGAACGTTTTGACGGACTGGGT
TATCCGGAAGGCATTAAAGGGGGAGGCATTCCTCTGGCCTCGAGAATAATTTCTGTGGCA
GACGCCGTTGATGCAATAATTGCAGGCCGTTCCTATAGAAGGGCAAAAAACATAGAGGAA
TGTTTCGGGGAGATTGAGCTTCATACCGGGAGCCAGTTTTGTCCAACAGTAATAAGCCAC
ATGATGAAGATACAAAATGAAATAGAAGTGGTATTAAATAAATTAAAAACAGAAGAAATA
AAACATTATGCCTTTGTGGGGCATGAAGAATTAATGCACTCAAGGAGATTGATTTAGTTA
TGAAATATAATACTACTCTAAAGATAACCATTGTGTTTTTCATTGTATCTGTTTTTCTTT
GCAAGGGCGCCTTTGCCGGTGTTTCATATACGTTGAGCAGAAATGCGGACTTTTCTACGG
ATGACAGGGCTTTTCTCGCCACGGATACCCTCTTTGTGAAGATATCACAAAATAAGTATG
ACTATCATGACGTTACAAAATCTGTTTTTACTTTAAAAGAAAAGGGTAAAAACTCAAAAA
ATGAATTTGAATTAACCTGGAATACGGCTCAAAGCGCGTTCACAGGTTCAGTTTCGTTCG
GTGATTATGAGGTTGGCAAAAAAATAACAATCAAGATACTACTGGAATGGAAAGATTATA
AAATCAGAAAAAAAGCGCGTCTTGTGGTAGGTACGTATGAAACGTGGGAGATTGCCGGAA
CCGTTTATGATAAATATTCAGGTAATATAAAAGATGCCCGGGTAAGGATACAGGGGATGG
CGGATATTAATAAAAATGATGAGAGCTATTATCCGGAAGATGAAGCACACTATGTGCTCT
CTGACGAAGACGGAAGTTTTTTAATTACATACGAGGGCATTTCCGGACAGGAAGTCATAG
TTGCCGCAGGCAAAGAAGGATTTAAAAATGCGGGTAAAGAAATAATTTTGGGGGAGGATG
ATTTTGCAGAGATTGCCCTTTCAACGTTTCCGGAGAAAGACCATTCTGATTATGAATACC
GGACGAGTAAAAATTGTAAAAAGTGTCACAGTAATATTTATAATGAATGGAATGACAGCG
AGATGGCAGCCTCGGCGATGAATCCGATAAATCAACTGAACTTTCTTTTATATACCGCAT
GGTACGTGACGGGTGACCGCTCAAATTTTGAAGATGATTCAATCTTTAACGATCCGAATC
CTGAATTTGTAGGCGATAAGGGGAAAATATTTGAAGACGACACCGGCAGATATAAGATTC
TCGGAGACGCGGGGAATCTTCACGATTGCGCTGATTGTCATTCTCCTTCGTTTGCATCCG
GTTTACAGGGCGACGGTAAGACACCAAAATGGGATATGAGGGCAGGTGTTTTGACTGATG
TTGATAATTTATCTTCAATAGACAAACAGGGTGTTCATTGTGATTTTTGTCATAAGATTC
AAAATGTGCATGATGGGGAAGAGTATTGGACGGAACCAGGCGTGAATTATAAAGTTGACC
TTTTACGTCCCGATCCTTCCCTGGAATCCTCAAAAGAGGGGAAGGTGATGTTTGGGCCTT
TTGACGATGTTACATATAAAAGTATGCAGGCATCGTACGTTCCTCTGTTTAAAAAGAGTG
AAATATGCACCTCCTGCCATCAGGATGCACGGAAATTATATTTACAACCGGTAGACGAAA
ATGATCAACCTACGGGCGAAGAAACCATTGAGAGAATATTATGGAGTGAAGATACATATC
GCGAATGGAGATTTAGCGGTTATAGCGGATTGGAAGAAGATTATCCGGTAAACAATTATG
CAGGGCGGGCGCTGCAGTGTCAGGATTGCCATATGAAAGACCCACCCCCTGACCCCGCAA
CGGGCAAATCTATTGCAAATTATAAAGAGGTCACAGATTCATTTTATATGTTGTCCGAAG
ACAAAAAGCAGTCGGGGACCAGCCGCGACCCCAGAACCATATATCCTCACCATTTTGAAG
GAACCAATCAAAACCTTCCGGTTGGCGAAAAGAAACGATATCTTGATTGGGCGGTGGATC
TTTCAGTTTCGAATGCCAGTGTCACTGATGGTATTGTCAGTTTTGATGTGGATGTGAAAA
ATTCACATACGGGTCATGCTTACCCATCCGGTGTTACGCAACGAAATGTCGTTTTATATG
TGGAAGTAACGCAAACAGGAAATTCTCTTAGTCAAACCAATGATCAAGTCGTTGATACCC
CGGGAGGAAATTTCCCGAATGGCTATTATAATGGTGAAGGAGACTATGCAGGGAAGTCGG
GCAAAATATTCATAAAACATAACAGGATGCTTGAAGATAACAAGGATCTGGATCCTTTTT
TCAATGATATATTGTATGCCTTTGCCGTTGAGGAATTGTACGATACGCGCATCAAGGCGA
ATGAGACAGACACCACACACTATGAGTTCCAAACACTGGACAACAGCACAATAACCATCA
CTGCAAGGCTTATTTACCGCTTTTATCCGAAAGGAACGCTTGAATTTGCGGCGCAAAACG
GATATGTGATTTCTTCCCTGGAGGAAAATGATTATGAATCGCATAAAGTGGAAATAACCG
TAGAGCCGTAAAATGGATATCCGTGAAGGCGCGTTACTGAACAAAAAAATTAAGAACAAA
TTCGAATGTCGAATCACGAAATTCAAGACAAATACTAAATTAAAATGTTTGAATGCCCAA
AACATTGCAATTATTGGGATTTTTCAAAAAACTCTTTGCGGGTTCAGAAGCGCCACATAC
ATTTTATGGTTAAATTGCCTGTATAAAACGTGGGGTTCAGGTCACAGACCTGAACCCGCT
TGGAGATCGCATAAATTGGAAATAACTGTAGAGCCGTAAAATGGATACCAAGGATTTACA
TATTTTAAATAAAATCCATTACAAGGGGTGGCACGGACAAACTCTGTTTGTCCGTGATTT
TTCCGTGGAGTAGTTTCTTGGATCTGATTCAATTGTCCAAAATTGAACCGAAACTTTTTG
CACTGTTTATGGTTTTTTTCACGGCTTTTTACCATTCACAGCCAATGGTACTGTAAAAAA
CATCCGGTTCAATCTGAAAACAGGAAGGATACAAAGTGTTTGTAAAAGATGGATATATCT
GTTACTATTTTTACTTTTCAACGAAGACAAAGGGATTGTCGTAAATGAAACGGAATGTTG
CCTTATTAATGATCACTTTTTTTGCTTTCATAGCACTTGCCGGTTGCGCTACAGGACAAT
GGGGACGAAGGAATTTAACCAATGTTTCACGGTATGTCAACGGCGATGCAGCATCGGTTT
GGGAGGCGGTTGATCAGGCGCTTATTGGAATACGCGTGAAAGAGAAGAATGTAGAAAAAG
GACTTCTGATAACTGACTGGGTGAGTGGCTATTCCACAACACAGAACATGGGAGTGCTTT
TGGAGGGGCGATGGCACGAACGTTACCGTTTATTCATTACCGTTGTGCCGGAGCAAAACA
AAACCTATCTTTCGATAGGATCTCAGGTGGAACAGAAGGCTCCTGGCGGAACGCGCGCGT
ATCGCTGGGACCGCATTCCGTCAAATGGACTCCCCGAACAAATGATCCTTGATAGGGTTG
AACAGATTCTTAGTGCAATGGAGCAGGCACCTTGAAACATTTAATTGCAATGTAGGGGCG
AAGCATTTGTTGTAAATTGTCATAAATGCGTTCATACCCAAACGGGCAAATGCTTCACCG
CTACCGTGCTCTCCAATGTGTCAATATTAGCTTTTTTAAATCGGTTTGAGGCCCCGCTTC
GCCGGATATTTTCCGATAGGATAGTTTATCATGAATAAAAATGTATTTTTTCAGTTCAGC
CTTTACGTTTCACTGATCTTGTTGGTGTCTTTTGCCGGCAAGGTTTTTTCTCAGGAAGGG
GAAGCGGAACCTGCAGAAAATTTTCAAATGGACGTGTATCTTACCCAGGAAGAGGCGCTT
AAACTGGTTTTCCCGAAGAGCGATGAAATAGTAACCGACGAATTTATTATGACTCCGGAA
GAAAAACAGCATCTGGAACAGTTATTAAAAAGGCGTATCTTTGAGGATGGTTTTATCGTA
TATATTGGAAAGAAAAATAATGAAATCCAAGGATATGCGATCATAACAGAAGAGATAGGC
AAGTTTCACCCGTTTACCTTTATTGTTGGAGTAAAACCAAACGGGAAGATAAGCGAGGTC
GCCGTGCTTGTCTATCGGGAAAGCCGCGGGGGAGAGATTGCAAGGAAACGTTTTCTCCAC
CAGTTTTCAGGCAAATCATTCAAAAATTCAATCAGGACCAACAAAGACATCATTAATATC
ACCGGTGCTACCATGTCAGTTCAATATATGTGCGCCGGTGTAAGGAAGGTGCTGGGAGTG
ATAAATGAATATTATCTGAACGGCAAGAGGGAGGTAAACGTTAAGAAACAGGGCAATACC
CTGGTAAAACTTAATGGAGATGGCACGTTTAATGATAAAAAAATGCAATCGTCTGAGGGC
GTGGCGCATCGCAATTTCAATGAAGAACAGAGCAAAAAAGGGGATGAAGCTTCCGGGAAA
AAACTCGTAAAAGAAACGAGAATGATTATGGGTACTTTCGCTGAGATATCCACCTATTCC
AATGATGTGAAGAATGCAGGTGCAGCAATTGACGCCGCGCTGAATGAAATGGAGCGAATG
GACGCACTTTTAAGCAATTACAAAAAAGACAGCGAACTTTCCAGGGTGAATAGGGAAGCG
GCAAAGGCTCCTGTTCCATGCTCTGAGGAATTCCTGGAATTTATTGAACAATCACTTTTT
TTTAGCGAGTTAAGCGGCGGGGCGTTTGATATTACCGTTTCTCCCATAGTTTCGTTATGG
GGGTTCTTTAATGAGAAGGGACATATTCCCTCTGATGAAGAAATTAACAGGCTTTTGCCG
TCTGTATCGTATAAAAATATAGAGATAAAAAGAAACGGAGATAAGAAAAAACCAGGCACG
GTGTTTTTTAAACATATATCAACGCAAATAGACCCGGGCGCTATTGGGAAAGGATATGCC
GTAGACAAGGCGTTGAACGTATTAAAGAAATATGGCATTGACAATGCCTGTATTAATCTG
GGCGGCAATATATATGTATTGGGGGTTTCTGACGGGAAAGACGCCTGGAGGGTTGGCATA
CAGCATCCTAGATATAAAAATGAAATACTGGGATATTTGGAGCTTAAGGATGAAGCAACT
GCGACGTCGGGCGATTATGAACGATTCTTTGAAATTAATGGCGTCCGGTATTCACACATA
ATTGATCCACGGACAGGGAAGCCTGTAAACGGAACAATTGCTGTGACAATAATTGCTCCA
TCCGGAACGGATGTTGATGCGCTTTCTACAAGTGTATATGTTTTGGGACAAGAAAAAGGA
CTGAAATATTTACGTGAGATTCCCGGTGCTGAGGCATTGATTGCGTGTGAGAAGGGCGGG
AAAATTGTATTGTATGCAACCCGTGGTTTTAATGAAAAATTTACAAGAGTTGAAAATGAA
GGAAAAACCGATGTCACGTGGCATGTGGTCTCTGCCAATTAGCAATAAGATATTTTTTAC
ATTTTTCCTGGCCATAATTACCGTCGCCATTGGGGTAGGTTTTTGGATAGCGTATGACAA
GACGGGTTTTTCTCCGGCGAAAACGGTGCGCTATTATTGTGGCGATGAAGGGGAAGAATT
TGATCCGAATCAATCTCAGGAAGAATACCTGGAGAGCTTAAAGGAAGGTATTTATTTTCC
CAAGTCGTACAGAGAACTTTTAGGAGTAACCCACGCCCATATTTTCTCAATACCCATTGT
CGTTTTTATCCTTTCCAGGATGCTTGCAATGACGCAATTGCGTGATTGGTTAAAGATTGC
CGTTTACAGCGGCTCTTTAGCAGGGATCATCATGAACCTCGGTGCGCCATGGCTTATACG
CTATACATCACACCATTTTGTCATACTGTTAACCATTTCCAACATCCTCTTTATCCTTAC
CTTCGGCGCATACATCTTTTTCCCCCTCTACGATATGTGGTTTTATCGTGGGCAAATAAA
AAAGTAACAGGCAACACAGACAGACAAACAGCTACAGCACGACAATACCTGAGACAGTAG
GGGCGAAGCATTTGCTATAAATTGTCATAAATGCGTTCATACCCAAACGGGCAAATGCTT
CGCCCCTGCTTTTTTAAAAGACTAATGTGTTACATAAGTTTTGATAATTTGTTAAATCAA
ATCCCACTAATGTTCTGGAAACAGAGTTTCCAGTGCAATAAGGCGCTCTCCGACGAATAG
TTAGTTGGCTCTTCAGGCAAATGAGTGGGTAAATTTTTGCATTTTTATATCTCTGGTAGC
ATACAAGTAAGAATTTTTAGCCGAAGATATTCCTCATTTCTCAGACCGTATGCTCTTCTC
TGTATCACCCTAATCTTGTTATTTAAGGCCTTCGACAAAGCCTAATGGGACCTTGTTCTC
AGGTCTGCTGTATGCTGCAATGCCATCACAGTGTTTCTCTATCATTTCTGCAAACTTCTC
GTAAGGCTTTAACCGTTGCCACTTCAGCGATTCCTTCCAGTTATCGAAAAACTTCCTTGA
CCATCCCCCTGTCTTATAGCTCCATAATTGTCCAAAGGATTCCTTCAACAGATAGGCAGT
GTTGAGCCGTTTGTTTGCCATGAGCAGCTTCTTTAACGCCTTGCGTCCATCAAGGGTGAG
GTTCTCTCTGTTTGACAGAAGCGTATATTTCTGCCCTTTGATATACGAACGTTCTTTACC
TGAAAGCCGTGCATATTCCATCTTCCGCACTTTGTCCAACGCTTCCCCAAGATGCCTCAT
TACATGAAACTTGTCATAAAGGATCGCAGCATGAAACGCATTCTCCCTCGTTGACTTCTC
AAATTGCTACGTCTTAGAATAAATGCTCCAAAAATGCCCAATTAGTCTCAGAATATTTG
>NODE_7_length_52537_cov_72.780858
GGGCTACATGGTATTTTTTCTATACCGGGAATTTTTCAAAAAACTAAAGTGTTACGAAAC
CCGTGGTTTCAGTCTGATTGAGTATACATCACTTTGCTCTGTAGCTTCACCACGCGCATA
AGAGCCAAATACAATTACCCGTTCAGAATCGGCGACAATGGCCATATTTTTTGTGACTCG
TCTTATTTCATCTTTATTAACAATGAGGTGTACCCCGTTGTCAAGATGGCTTCAAGTAAA
ACCTGACGGTGAAGAATTCATGAAGCGGCTACAAACCGAAGGTTCTAAGGTTAAAGTTGA
ATTTCTGATATCGTCTTACGATATACCAGAGGCTGTGCGTGGTTCCTATAACAAAGAGAA
GTACCGATTTGTTATTGAATTTAAATATATAGGCGACGAACCAACGAAAGCAGAACCGCA
AGATAATTACGTTACATTTGTAATTGGCAAAAATAGTAGTCGGTTATATAGAATTGAAAT
TGGCGTTAAAGCATTAAGGGTAGAAAAGGTTGAATTGCGAATGAAAATAAAAGATAAAGG
CAAAAAAACACTCAACAACCTCATTCAGAAACCAATAAATAGGCTTAGACAGGATAATTA
CCGGCTCACACAGAAGGCTTTATCTGAAATAGAAGATGAGCTTTACTCACCTTTGTTGTA
ACACTTTGGTTTTTCGAAAAATTCCAATACTAGCGCTGTTTGCCGCACAGTGTAGGGGCG
AAGCATTTGCTATAAATTGTCATAAATGTGTTCATACCCAAACGGGCAAATGCATCGCCC
ATACTTTTTCAAAAAACTAAAATGCTACCCTCTGTTGGAAATATCTCATAGAAGGCAATT
CAGATTATAAGCTCCCGCGAACTCAACTTGGAAAATTGCAAATTCCTGGTAATTTCGGAA
ATACCTTACTTGATTCTACGAACTAAAATTAGGTATGATGTCGCTTGAATTCAAGTCTGG
CAATGATTTTTGGAAAAGAGTTGCAGACCATATTTATTCCAGACCAGCATTGTAAATAGA
TACGGTGACCCCATGACCCTTTATGCAAATCTCATGTTCTCATCAGTATAACTGAAATTT
AACAGCGAATTACTGTAAAGCCGTTAAGCGGAAGAAAAAGAGAAATAAGTATTGCACAAT
CATCCTTAATGTGGGATATTTGATGCGAATGTATGACTTGGAAAAGCGAGATGTTAAAAT
CTATTATTTGGATAGGTTCTTCATTGAAAGACTTGAAAGAATTTCCAAAAGAAGTACAAA
GAGAATTTGGGTATGCATTATATCAGGCACAGATGAATAAAAAGCATCACAGAACGAATC
CACTAAAAGGTTTCGATGGTGTTATGGAAATTGTCAGTGATTAGGATAAAGATACCTACA
GAGGAATATATACTTATAAACTGGGAGTGAATATTTACGTGCTCCATACTTTCAAAAAGA
AATCCAAAAAGGGCATAAAGACTCCGAAAGAAGAAATCGAGGTCATAAAGCAACGATTAA
AAAGAGCGAAAGAAATAGCCGAAGGAAAATAAGATGAAAGAAGATTATATCGTCGGTTCA
GGAAACGTATTTAATGATTTAGACTTTGAAAATCCGGAAGAAGAATTAGCTAAAGCAAGA
TTGGCTTCAATTATTAATGATATAATTGAGGAAAGAGGACTTTCCCAGGAGCAAGCCGGA
AAAATTCTTGGAGTAAATCAACCGAAAATATCTGCTCTAAAAAATGGGAGATTAAAGGGT
TTTTCTATGGAACGGTTATTTTCTTTTCTAGAAAAATTAGATCAACACATAGAAATAACC
ATTACCGATAAATCTAAAGTTAAAGCGAAGCGTAGTATTGAAGTCGCATATATACATTGA
TCTTGTTCGTTTTAAAGGGTTACACATTCCTTTATCTTAAGTTTGATAGGGCAGGCAGTC
ACATCTGGGTCAGTCACACAATCAGATAATCAGGGACACTTCCCATATTGCTTGCTTGAT
CTTGGGAAAATAAGGGAAGTGTCCCTATATTTCCCTGAATAATAGTTGAATAATGAATGC
CTGACCATCTGTCTCATGTTCACGACAAGACTACTTCAGATTTTTCTCCGGTTGCTTCGT
TAATTACGAAGAGCTTGCCGGCATCTTCCTTTTTCAACTGTTCGTTGGCGTTAAGTAATT
CAATCCCATAAATGGTACCGTCAGGAGCTATGTCTATGTTAATCTCTTCCCCTACCTTTA
TTGTCTCCACTCCTGTTGTTTTCTCATGCAACCTTATATAAGCTATGTTGTATCTCGGAT
CATAGGTTAGTCTCATTTTCTTCCCTCCTTCCTAAAAATATTTGGTTATTACTGTAACAA
CTATCCAGTCGTTATTTTCTTTTACGGCAATTGCTTCAATCTGTTTTGTTGCATACTGCA
TCTCACGCCAAATACCGTCAAAATGAAAGTTTCTTCTGAAACCTGTCCTGCCAAATTTTG
CCAGAAAAGTTTCGCCTCTTTCAACAGTTGCGACAACCTCATCTTCTGTTGCTCCACGCG
CAGTCATTCGCTCTCTTGCATGCGGATGAAGTTTTATCACTGTTCATTCTCCTTTTTCCC
AGATTCTTATTTACGTAATTATACGACATTTTCTTTCCAATGCGGGTTCAGGTTTGCAAC
TCAATGCTATTAAGTTAAGAATTATTTGGTTAAAACAACCCCCTAAATCCCCCTTTTCTA
AGGGGGACTTGAGGAATTCCCCCTTAATAAATGGGGTTAGGGGGTTGTTTTGCCAGCATT
TATTGTGTATTCAAAAAGTCGTTGCCGAAGGCAGCCTGATTTAAATGTTTTTAAAGTACA
ACCTTGCCTTGATTCTTTCTAAAGAAATTGGTGGTTCAAAGATTTTTATGGGATCAAAAG
CTATGGCGAACCAGTTTGTATCTTTAGTTGCAGGGCATTGATAGGGTGGTTTTGAAAATT
GCATTATGCCAAATACATTTTTGCCTGTAATTGAAATATGAAGGCCGGACCCTGAACTCT
CTCTTGATCCACCCTACCGCAAAACCTGCTTAAATAAAATGAAAATTCCTATACTATCAA
GCTATAGCTTCGTCTATAGCGTCTTTTGCTTTGATAATTGCCTGCGCAAGCCGAGGAAGT
GTTTTTTCTTTATCTGCATGTACAGAAGCCTTTGATGAAGCATTAATTTCACCAATTAAC
ATATATGCTTTACTTATTTTTATGTCTTTATTGCTGATTACATACTTATATTGATTCCAA
GAGGTGTCTGAAAGATAAATAAAATAATCATTCTCTAAATCTTTAGTTAATCTTGTTACT
TTAATGTTTGGGGAATGCGCTGGATAAGCAGCTTCTATAAGCAAACGGTTAAGTCTTTTT
ATGAAATATTTCTCTAATTCGTTTAATTCGGCGGCTGATTTTTTTCTGTAGTCATTCGTA
TGGTTAACTAATCCTTCTGTTTCTTCTGAGAGCTTAAACGCAGGTATTCTTTTTTTAAAA
ATATCATCATAGAGCATAGGTTTACACAAAAGTTTGTTTAGCTCTTTATCAACTACTACT
ATCTCATCAATTCTATTTGCTTTTAAATCTTTATTAATTTCTTTACAGAGATTTTCTAGA
CTTACGTTTTTAAATTCATCGTCGTTATGAAAGTCAAAATTGATAGCATTATCAATGCCT
TTTTCTGATAAATTTTTTGTTAGTTTTCGTAAATCGTTTTCTAATAATTCTTCAAAAATA
TTTTTATATTTTTCGGTTAAATAGTTTTTATTATTCTCTAATTCTTTTTTTATCGTTTTT
CTCCTTTTTCTATCAGTACGGAAGGACGTAAGCCAAGAACCAGCTAATGCGAGAATAGCT
CCAACAAACATATTGATTAAAGAAAGTATAAAATCAAACACCCTCTTCTTATTACGTTCG
TAACAAAGTACTACTTTTTTTGCCTCTTTCCTGAAGATATTTTCGTTATTTTTATCTTTT
TCGATAGAGACGTTATTGTTGCTTATTAAAGAGGTGGTACTTTCATGAGCGAATAAATTT
AAAGCGATACTTATTAAGATGATGAATACTAATATGATATTTTTAGAAATGCCAAAGATT
TTCATTTCGCTTACATGTCCTATTAAAAAAACCTTCCTTTACGCCTTGCAATAGGATACT
TGTAACAAAAGTTGTAAAATTTGCAAGTTTTTTAAAGTTGTGGACAGAGGGTCGGAGGGT
CAGTACTATTGTTCAGAATTTAAATATGAAGGAGACCCCATGCCTAAGCGCTGAGGCATC
ATAGTCAAGGGATAATCAGGGGACACTTCCCATATTTCTTGCTCGATCTGGTGGAAAATA
TGGGAAGTGTCCCCTGATTATTCCCGGCTAAAATTAGGCATGATGTCGCTTGAATTCAGG
TCTGGCAATGATTTTTGTAAAAGAGTCGCAGACCATATTTATTCTAGACCAGCATTGTAA
ATGTCAATAGATAAGGTGACCCCATCAACTATCTCAAAGGTCCGACGCTGCTGGCTGCGT
TATCAGAACGGTTCTTCGTAATCTTTCATTTCTTTATCGTATTTATCAATGAAACTGAGC
AACAACTCACCCTTATTAGAAAAATATTTCTCAATAAAGATAGAAGTTTCTAAGGGAACG
AAGTCAATATTCTGAGCTGTAATGCCAGTATAATTATATTCTGGCAGTTCAGAAAAAAAG
GAGTCCTTTTGGATATTTTTTATATATACCTCTAAATCCTTCGGATTTGTACCTTTAGGA
TATTTTATTTTGAAAAAATCGTTTTCATCAAAATCAATTATTTCACTATTATAAATTCTT
TTTGGACCAAACTTGGGATTAACGATGATAAGTCTGTTAAAACCTTTTGACGCGTAAAAT
AGCAGATTATTAATATATGGATCAAAAAAACTATAACCTATAACAAATATATATTTTTTA
ATTCTTAGCAATTCATTAAATTTTTTCATAAGGCTAAAAAAAGGTTCAACCGAAATGGTT
TTAGATCCTTGTCCAAAAATCACATATGGATTATGAAAGGGTTCAATATACTCTTTTTCT
TCTTCAGGAAACTTTGATTCTTCATATATTTCACCAGATTCAACTCTGGCCCAGTCAATA
GAACCATGAAGTTTATATAAATTTATCCTTCCAAACTCGTCTAATTTATCTTCATCATCA
ATACCTATCCATTTACCGTTATAAAAACCCCTCCAGGGAATTTCATGATGAGCGCCAAAA
TACTTCTCAATTACTAAGTCATTATTTAAAGTACAAACGTCTAATCGGAAACTCTGCTCT
GAATAGCCTTGAAAGAATGCCCGTATTGGGGCAAGGTAGCCGAATTTATCTTCATCAGAT
TCCAACCAATGATTTTTCAAAAGGGATTTCAATTTCAATTCCAATTCTTCAAAAAGATTT
TTTCTGTCCTGTTTTTTATAAGCAGTCTCCAGTTCCACCAATTTATCTGCCCAATTACCT
GTAATCGGATAGGGCAAAAAAAGTTCTCTATTTTTAATCCTTCTAATGAGGAGAACCAAT
TCTTCAATATTTGGGTTAAATTCTATTTCTCCGCCAGTTTTTATTGATCGCCACTCGGCA
TGGTATGCCATACAGGATATTAAAAACTGTAAGGCTTCTTTTTCGGTTGGAGTAAAACTA
TCATCATCCGAAAGAATCTTTTTCTTTAAATCGCTGAACATTTCACCTGATGTTAAACAT
CCTGTTCCAAAGGAGAAACCAGCTCCCAAAAAGAATAGCGTCTTTTTTATAAGTTCTACT
TCCATATTAAATAAACCAAGGAGTTTTTTGCGAAATCTTGTTTTCTGAGATTTCTCCGTT
AAAATGCAAAGAAAAATCTGCTATCATTTTAGAATATTTGGTTGTTACAGGTTGACTTGT
TTGCATCAGTCCCTTCCAATTTAATCGTGAAAATTCATATACCTGCGACAATATTTCTCG
ATGTGAAAAACCACCTACATCTGCATGGAATATTTTCACTTTAATGGGCAACTCATCTTT
TACTTTACGAACTGGCTCTTTTTCATATCTATTATTATTGAAAAGCAAATATTCGTCTTT
ACCAATTTTTACATAAGTTCCACTTTCAGGCATCCCCATATCATATTCGGTATCAAAACA
TATATCTGACTTGCTTTTGGTATCATTGACTTCAGTAAGCGCAAAAGGTATATCTAAATT
TAATTTGTTGTAAATTACCTGCTCAAAATTTTTTATCTCATCTTTTCTTGGTGGTTTGTA
ATAATGAATAGTTAATCTGTCAGGACTACCAATAGACTTTGAATAGTCATCTATTGCGAT
CTTCAAATGAGATATTAAATCTTCTCCTGCTCTCTCCTCTGAGAAACCGTATATCCTTCC
CAAGCGCCCTTCATTGTCGAAAAATACAGCGCTGCCTATCCATTTCTGGTCTTGTAATTT
TTTGTAATTATATCCAATCACTAAATCATTATATTTTTTTGTGTTTAGTTTCCATGGGAT
TCCGCCTAATTTTGCCAATATAGCAATTGCTATGTTGGGCAAGCAATAATTAAAATTTCC
ACTACGAACAGTTTTATTTGCAATAAACTGAGAGGTAATTCCTTTATCAAGTAAGAGCTT
TTTAATTTCATAATAAGTTTTTTCCTCTTCTTCGTCACTTTCGTATTTGCTAAATGGCCC
TATAATTACTGCCGCATAGTTATAATAGTCATTATCGGGAAATTGGGCGGCAAGAAATTC
CTGTAACTTTGTGGATAATTCTCCAGTGCTTGAATAGTATAGGCTTTTTTCCTTGTCCAA
TACTACAGGAATACCAACATATGTTAGCAATCCTGGAAATTGTTTTAACCCGTTTCTTAA
ATACTGATATACTTTATTGGCATCATCCCTTTCATTGTAAATAAAAAGGATTTTTATATC
GTTAGCATTATCAATCTTTTTATACGGTCCATACTCCCGCATTCCAATTACTGCATTAAC
AGTTTTATTTTCACCGCCAAAAACCATTAAATTATCTTTTAATATTATTCTTTGCCTGTC
TTTATCTAAAACGGTTTTAAAACCAGTTTTATCAATATTAAAAAAAACAGATTCAAAATC
CTTTAGTCCCGATTTAAGAAAATCAAGAATGTTTTTATACTCTGTTTTATAGCTGCAAGG
AATGACTCTATTCGCTCCTTCTATTCCTGACCGCATTTGTTTATCAGCGATAACTTTAAA
TGAATCTCCTGATAGAATTTGTTCATATTTACAGATTAATTTATTCCCAATGTTAACTAC
TTTCCGAATACCATCAATTTGAAAAATTTCTTTTCTACTTATTAATGTAAACTCACTTCC
AACACTAATGGATAGCTCTTCATTAAAAGATTTATAAACTAAATCATACCTAATATATAT
TTCCCAGTCTGTTTTAAAATCTTCTTTACGTTTATAAACGGAGAGGTCAAAAGCAGTAGG
ATTTAGATCAACATAAAAACCTTTATCTAAAAAGTAATTAGTTAACTCCTGTTTAATAAT
TAATCTCTTTAAAGATTTAATATCAAAATTATCAGATGAAATGAAATAAGAATTATTATC
CCTATCCAGAGAAAATTCGATTTCAACTGGGTCTTCATCCTTAATATTGTTTTTTTTAAG
CCACTCATTAAAATTATTTTTTGCTTCATCATTTTTGATTTTGTTTCTTAACCATTGTGA
TTCTTTAGCAGTGATGACAAAACCTTCTTTATTTTTAATGTTTACAAACCATTGTTTGTC
TAAATGGAACCGCAAATTTGTTCTATTTAACAACAAAGTACTCATTTATTTACCTCCCTC
AATTATTGTAATTTCTACCCCGGTCAAACCGTAGAGTTTATAAACAAGCTGGTCAATCTG
CCTTTCCAGCGGTGACGTGTCGGCATTAGGGTCTTTTTGCTTTTCGGTGAGGATTTGGTC
AACAAGAGAATCTAATTGTTTCTTATCTGTATTTTTAAGGATTGGTATGGGAATTTGTTC
GAAATATTGAGGCTTGACTTCGATGAATCCACCGCTTCTTACAACACATATCGTTTTCAA
AAAATACCAAACAACTTTTGAGTTAAGAATCCCTAATAGCCATTTCGCATCGGTTGGCAA
GAAAACTGCCGGCGCATTAAGGTATGTACCGCTAATATCATAGGCAAATTTGTTGGAGTT
TTGAAGGTTGGGGAATATTATTTTTGGTTTTGCAAACAGGTCATAATAAGCACAGTTTCT
AAGTTCCCACCAGAACTCCCCCTTGTCATATCGCTTTCTTGCTGCCTCAGCAAAGGGCTT
AAGATGGTTCATGATTGATGGAAAAGCAGCCCTCATTGCTTCAAATGCCTTTGCTTCGTC
CTGTCCGTTAAAATACGTACGTGTTGACTTGTTTTCGAAGACGATCATCTTTTTATCAAT
CGCTGGGGTCTGCCATTTCTTGATATCTTTGCCCTCGAAAACAGGTTTGAGGTGCTTGCT
GTTTCCCAAGTCTTTTTCTGTTATAAATGCCTCATTTAATGCTGTTTTAATACCATAATA
GCACTTTCCAAATACGTCTTTCAACTTCTTATGAATGGATATTTTCTCTGATAACTCCAC
TTGTCCCTGATGATCAAAACTCCAGGAAAACTGCTTCAGTGCTGAACTTGGTAGAAGCGT
ATAAGAAATGGCTCTACCCGAATTAAAATTGCCAAATAGATCTTCGGTTACTTTGAGATA
TGCAAATGCTTCCTGATGCTTTGATTTTATCGCAAGAAGGATTATTGGGTAGGTTGTGGT
ACCCTCAAAAACACCAACAGATTTAAAGTCAACATACTTGTTTAATGAAAAATTATCCGA
GACATATTTACGTAGAGTTTTTCCGGCAGTTGTTTTATCAAACGCATTATTGATAAAACA
AAAAACTCCCTGATTTGTCAGAATATTAAAAGACCTCTCATAGAAATAATAAAAAATATC
TCCGCTTGGGGCAAATACGGTGTAGGTAGCCTTAAGATAAGTTTTCAAATCTCCCAAATC
TTCAGCCCGAATATACGGCGGATTCCCAATCACCACATCAAACCCCTCCTTAATCCCAAA
CATCCACTCTGTGTCAAAGAAAGTAGCCGAGTTGTTCTGGTCGTAAGGATCCCAGGCGGC
TATTTTTTTGGCAGTGGCAGGTTGGAAGTCATGGTTTTCTATTAGCAATTCAGCCAGTTC
GTCACGCAATTGTTTGTCTTTTATACGGCAGGTTTCCTTACGCCTGGGCGTCCGGGCTTC
AAAGTAATCGTGCCGCACCTTTTTCAGTTCGGCCTTTTTCTTTTCTATATCAGGGTTGGT
AAACAAATGCGCCTTTTCTTTTTCCAGCCCTATCAATGTATTGGCAGCCACAAATTTCGT
TTCCAGGTTTGGCAGGGGACGTACGCCTAAGTTGTCTCTCCTGTGATTTACCTTTTGATC
AACAATCAGGGAAATAAAGAACCGCAGCTTGGCTATCTGTACGGCGATGGACTGTATATC
TATACCATAAATGCAGTTCTCTATGAGGTAGAGCTTGCGTCCATAGTCAAATTCGTTGTT
ATCAAAGGCTTCTTCAATATCTCTGCGCGTGTTGTGCAGGTCTTCAATTACTTTTTCCCT
GACACGGGTGTCTGAAATGCCTTCGGCATCTTCAATCAGTTTATCTACCTTATCTAACTG
CCGTTGTTTCCATCGGGCGTTGTTGGGATCGAGTTTATGCAGTATATGAACCATCCTGTG
CAGTATGCCCATTGGGAAAGCCCCGGAGCCGCAGGCAGGGTCTAAAATCTTACAGGTATC
AATCGCCTTAACAAGAACCCCGGCTTCCTCAGTATTGAAGGGATTGGGGTTTTCAGAATA
ACTGAGCAGGTCGCGTAATCTTTCTTCGTTTTTGTCGGTGTTGTTAGATTCTTCGCTCCG
CTCAGAATGACAAAAGGGGACAGAATGACCGGCTGAGACGGAACTACGGATGGGACATCA
TGACAAGATGAGAGAGATTGCTTGAGGTAGGCCAGCAATGATTCGTCCACCATGTAGTTT
ACAATCTCGCGCGGAGTGTAAAACGAACCGGTCTGTTTGCGGGCAGTGGTTTGGGTTTCG
GGATTGTAGTTGGCTAAAAGGTTTTCAAATACCTTACCAAGCAATTCGGGGTCGAGGGCT
ATTTCTTCTTCTATGGGTGTATTTTCGGCAACAGTAAATTTATAGCTGTTCAGAATGTCA
ATGATCCCGTAAACCTTTTCTTTATTTTTTTTGGATGAACTGTAGATCCTGCTTAAATCG
ACGTCCACACCTTTTTCGTTAAAAAACAGCTCGTCCGGCACTTCCAGCACATTATCTTCC
CGGTCGCTGAAGCTGTCAATACGGATGCGCTTTCGTTTGCCGTCATCGTCCAGTTCCTTA
TCCAGCATTCAAACAAACCGCCGTTGAGAAAAGGGATCGGAGAAAAGTATTGCTCCAGTG
TTTCTTTTGGTTTTACAAATTCATTCTCGTAACGGAATACGTTGTGGATGAAATAATGTC
CATCGCGTCCGCTGTCATTTTTAGTCCTGAACCCGCGCTTGCCCATTTCGGTGTTTAGGG
TAGCAAAGAACAGGTTTTGCAGGATGGCTTTATAGTAAGCGCTTTTCTTATTGTCAGTAT
ATTTGAGCAGTTTCTTCAACTGCTTCTCATCAAATAATGCATCCGGAACCAGTCCTTTTT
CTTTCAGGAACCAAACAAACATCAAACGGGTGATGAGACGGATAACACTGGTTGCATTGC
GTACATCTTTGTCCTTTCCTGCATCATCAGGAAACACCACTTTTTGTGTGGCCCAAAAAT
ACCAGTTGGCAAGTTCCCTGAAGAAACGTTTGTTGAGTTCGGAGGTGTCTAATGCCTTTT
GCCAGGCATTATGCAGTTCCACAAAATTGGTAAAGCCGTGTTTGTTTTTTAGTTCATTGA
ATGAGAGGTCGAAGAGGATTTCTATGTGGGCGCGGTGGGTGACTGCGCCATCGCCGCCGG
AAACAATTTCCTTGCCCAAAACAACCCCCTTACCCCCTTTTTTAAGGGGGATTTCTACAT
CACCCCCGCCAGCGGGGGATATGCGGATGTTTTTGATGAGGGTTACTTTCTGAAGTACAT
CCTTGCTTTCGTCCCGTTTGTGCAGCCTGCGGTTGATGACAGAAAGTGTGAGCGAAAAAC
CGTGTTTGAACAAAATCATAACTGGCATGGGAAACAGGCGATTGACTTCACGGGTGATGT
GTGAAAGTTCGGTTCTGCTGTAGTGTTCTTTCGCCAGTTCTATGGCAAAGAACAAATACG
TTTCAATGACAGTGCGGTCAACCTGTTTGGTATCGAACAGTGACAATTGCCTTGTTACCT
CTTCCTTAGAAAGCTGGAAGAGCAGGTCAACATATTTCCAGTCTTTTACCAATGCCTTGT
CTTCATTAAACATGGATTGACTATCTATGAAGGAATCTCTGAATGCGGCATAGATTGTCT
TTTCCAAAGGCGCCCGGCGTTCGGTAATATAGCCAAGGGTTTGAAAGAGGTTTAATGCAT
TTTCGGAAAGGTTGCCAGCGCCAAATTGCTGGATGGCTTCCTTTATTTTTTGCCTGAGGT
CTGTATTCATTTTTAGTATTGCTTTAATTCATTCCTAAGGTCTATAAAAAAGTATTCATC
CAAATCTGATGAGTTACTTTATTTCTTGACTAAATCCTTGTACCTTCCAACAGCTATGGT
AACTTTTGAGTGGAATCGGTCTTCGGCCACCTCCAAATCGTAACGGGATTGCAAATTCAT
CCAAAATTCAGGCTCAATGCCGAACAACCTGCCAAGGCGGATGGCGGTGTCGCCGGTTAC
AGATCTTTTGCCTAAGACAATCTCATTAATGCGCCGGGGTGACATTCCGGTTTCACGCGC
CAGCAAGTTTTGGCTTATCCCCATCGGCTCCAAAAACTCCTCAAGGAGAATTTCACCAAG
ATGGATGGGTTTCATTTTTTCCATTTTTTACCTCCATAGTTAATGATAGTCGGTTATTTC
CACTTCAAAGGCGTTGCCATCGTACCACAAAAAGCGTAACACTTTAGTATTTTGAAACAA
GAAATAGTCATTTGTAGTGCGACGAGGTTCGTCGCACTATTTGAGTAGACCCTATTCCTT
ATCGCACAACTTTTTTTTGGTGCGACGAACCTCGTCGCACTACATTGTTGGAATTTTTCA
AACTTTTTCAAAAAACTAAAGTGTTACCAAAAAGCAGATACGCCATTGGTCATTTATTCT
TATGCTGTGCCGACCCGCCCTATATCATCCTTTAATGCCTCCAGATGATTGCCCGGTGGC
GCCTTCAAGGAAATGTCATTAAGTTAAGGTTATTTGATTAAAAACAACCCCCTTTATCCC
CCTTTTTTAAGGGGGACGTTTGCTGCCGGCTGCTTAACTTAATGGCATTGACCTTCAAGG
CATTTCCTGCTTGTTCCCAAACTCCTGTTTGGGAACACTGTTTTAAGGAGAAACGGGAGC
ATTCCCGATTTTTTGTAACTGTTAATGGGGTTAGGAAGAAACAACCATGACAGGATTCCA
AACCATGTCAGTGTTAATCAAACAAAATCCTTGTGATACAATACCTGCCAGCCGACAGGC
AGGCAGGGGCGAATATTTGCAAAGAACCGGAAATGCCCCCCAAACTGCTGTTCGGGAACG
TAATGGCGCCGGAAACTACATTCGCGGGTTCAGGTTTGTAACCTGAACCAAACGTTTTAT
GCCTCCAATCCAGCCTTCTATCAGCAGAAAAATGACAAATAAATCCCAGATGACAAACAG
GGTTTTTACCGCAGTACATGACCCCATTATACGCATAAACTCATAGGTTCAGGTTACAAA
CCTGAACCCGCCTGGGTGCATATTACTTTATGACTAACCACGTTACTAACTCAAAACTAT
CCAAATCATTCACCTGTTTTGACTGTGGTATCAATAATGCACCACGGTCAGTGGTGAGTT
TTTGGTTGCTGCGTTTTTTGAATACATGACTTATTTCATATACGGCTTTTTTTAGCAATT
CTGTATATTTACCCATCTCCTCACCGTTCCTGGTTTCTGTATTGAATAATTCACAAAGCT
TCTCATAAGGCGCTTTGCGTCCCTGACACATCAGGCGGTAGATTTCCAGTATCTGTTTGG
CGTTGGTGTAATTGAAACGAACCGTTCCGTCTTCGCGAATGTATGCCAGAAAGTAAGGTT
GCAATGGGTTTACTTCTTCGTTGCCGCCGGTGTCGCCTTTTTGCTTCAGGCAATATACCA
CACCCGGTTTGATAATATTCTTTTCGGCTGGAGTAAAGCGGCTTGCATCTGTATTTTGCG
CATGAATGCCAGATGGTGAAGGCACGACGGCATATAAACCAAAGGGCGCATCTTCCAGCT
TCTTACTATTATTTTCCAAAAATGTGTGCAATTCGATGCGGAAATCATCCAGGGTAAAAT
CGGTTAACGAAATGCTTTCGCTCATTTCTTCGAGGTCGAGCACTTCTTTTTGCAGTTTTT
TCAGTTGCCGGTTACGGTACTTCAAATCATCTGTGATAAGCTCTTCTATTTGTTCGGTAT
TCAGTATGTTGTCTTCGCCGGTGGCGGTAACGTCAACCAATGCCATCCGGGACTCCACGC
GTTCTTTCAGGTTGATGTAATTATCAAGGTCTTTGGTAGGCCAGAAGTTTATCAGTTGGA
TTTTCTTATTCCTGCTTCCCAGCCGGTCAATACGGCCAAAACGCTGAATGATGCGAACGG
GATTCCAGTGAATATCGTAGTTAACCAAAAAATCACAATCCTGTAGGTTCTGCCCTTCGC
TGATGCAGTCAGTGGCGATCAGTATATCTATCTCCACTTCCTGCGGCATGGATTTCATTA
ATTCCCTGTTTTTAGAAACGGGTGAGAAGTTGGCGAGGATGTTTGAAAAATCATTTTTGC
CGAATGTGGTTTGGTTGGTATTCCCCGCTACCAATGCAATGTTCAATTTCAAATCTTTTT
TCACCCATTCTTTCAGACAATTATATAGGTATTGAGCGGTATCGGCAAAGGCGGTAAAAA
CGATTACCTTCCTGTTGTTGCTGTTCAGTGGTTGATTAATTTTTTGTTCGATTAGTTTTT
GAAGGTCTTTCAGTTTTGCGTCACGTTCCGGGGTCACCGCAACTGCCGTATTATACAACT
CATTGAGGGCTTCTTTGTCTTTTGTTAAATCGTTCAACCAATCTTCCAGACGTAAATCAG
CTAAATCAAATTTCAATTTTTTCCCTACCTGCCATTGTTCAAGGTCGTCGGTATTTTCTT
CTAATTCGTCTTCATCCGGTTCCAATGTTTCCAAAACCTCTTCCTGCGATTTAGCGTTTG
ATTTAAGGAATTCATTGATTCTGCTTTCAAGTTTTTCGATTTTCTGAATTGTTCTGTCCA
TTGAAATCTCAAATGATTCAATACAGCTTTCCAGGCGTTTCAGGAAGTTTACCTTCATCA
TTCCGATAAGGAAGTGCTCACGGTCGCTTTGTTTGAAGGCAAGGATTTCCGTTCCGGCTA
ACGCTTCATATTTCTGCTTCTTTTCATCCTTCACATAGGCAGAAGGATTAAATACCGAAA
GCTTGTATTGCAGGATTTTTTTGTTCAGCGCATCGTAGGTAAAAAAGCGGTCTTTTATAT
CAATATTCGGGTAGAGGGAATGAGGCTTTAACCGTTCTGGGAATTGCCCTATGGCGTCAA
TATTGTAAAAACCCTTTATGTGCTTTCTGCTCCGGGCAATAGTGAGTTCGTCCAGCAATT
TGAAGAAGGATGAATCAAGGCGTTCCATTAATTGCTTAACTGTTCTGTCGGGATTCTTTT
TATGGTCAGCCCAAAATGTAAACTGTGTCTGGGCATTCCTGAGTGTAAGGGCAATATCCT
TGATTTGTGTACTCTCAAAGAGGGCATCATTTTCGCCTTCCGTAATGAGTGAGATTTGAT
TTCTTAAATCGCGAAGGTTATTGTTGACCGGCGTAGCAGAAAGCATGAGTACCTTTGTTT
TCAATCCCGACTTGATGATTTTTTCCATCAGCCATTTGGCACGGTTCATTTTGATGGCGC
CGTCATCTTTGGCCTTTTCCATCGGATTGCCCCGAAAATTATGTGACTCATCGATAACTA
CAAGGTCATAGGCGCCCCAATTGAAGTTTTCAAGGTCTATGCCGTTTGCATCGGATTTAC
CGGTTATTCTGCCGAGGTCGGTATGGTACAGAATGGTATAGTTAAACCGGTCTTTGGTAA
ACGGATTAAGTGCGTTGTTTTGGCTCGCCTGGTAAATCGTCCAGTTAGCCGAGAGTTTTT
TTGGGCAGAGCACAAGAACGCGGTAATTCAATAATTCGAAATAACGGATTACCGCCAACG
CCTCAAAAGTCTTGCCCAAACCGACGCTATCCGCGATGATGCAGCCGTTGTGTTTCAGGA
TTTTATTGATGGCCCCTTTTACGCCGTCTTTCTGAAAGTCGTACAGCTTATGCCATATTT
CGCTTTCAAAAAATCCGGTGCGTTCATTCAGCAAACCGCCGCGTTTTTGTTCGTCAATAT
AGTTCCCAAAGAGGTGGAACAGGGTTTTGAAGTAAATAAACTCCGGTTCATTTTCAATAT
AAAATTGTTCAAGGTCTTTAAGCACTTCGGCTTTAACATCTTCGACGAGTCCTGTTGTGT
CGTTCCACAACTCATTAAACCAGTTTGTCAGGTCATCCAAATCCCTTCTGTCCTGGATAA
CCATATTCAATTCGATGTTCGGGCTTCCGCCCATTCCGAGTCCATGAACAGTGAAATTGG
AACTCCCCATGACCGCTTCTTTAACCCCGTTTGGATTTTCCATCAAATAAAGCTTGCCGT
GCAGGAAGTTTGGTTTCACCATGGATTTGACGTGAACCTTTTCTTTAATCCAATCCGAGC
ATTCTTTGGAAAGGGATTTTTGTTTTAAGAGGCTTTCAATTGGGATTACCAGTGAATCGT
CCTCGATTTTGAAGTCGCGCCTGTTGGTTTTTGCCGGGTCCAGTGATTTGATAAAGGATG
GCTCACCAAAGAGGAACCTTAGGTGATCTGTTCGGTCGAGTTGGTTTTTTAATTGTTTGT
ATGCGTAAATGGTGAAGTATGCCGAGACTATTGATAAACCGGCGCCTTGCTTTACATTAT
CAATAAGGAATTGGCCGACTGTTCCATTTTTATGATTGTCACGGATTGAAGTATTGTTCA
TAGGTTCATGTATTATCTTCTTTCCTGGAAAAATGTTCAATATTCAATTCTCAATATTCA
ATTCTCAAATTGTTGCTCATTTGCCTCTATTCTTTTACATTGAATATTGAATATTAATTT
TCAGTAACAGTTCACCCACCCCTTAATCCCCTCCCAAGAGGGGACTTCTTGTATTCCCCT
CTTGAGAGGGGTGTGCACTTTTCAAATACTGGGACAATCCATAAGGGGAGCATTCCCGAT
TTTTTGTAAGTTTTCGTAACTATTCAGCGCAAGCATCACACGATTCCAGGCGGGTTCAGG
TTTGCAACCTGAACCTATGAGTTTATGCGTATAATGGGGTCATGTACTTACTGCGGTAAA
AACCCTGTTTGGCATATGGGATTTATTTGTCATTTTTCTGCTAATAGAAGGCAGGATTGG
AAGCATAAAACGTTTGGTTCAGGTTACAAACCTGAACCCGCACAGGTGTTTTTTCAAAAA
TCTAAAGTGTTACGAAAATTTCAACCCTGACGTTGCTGTCAGGTGGAAACTCCTGGCAGC
ACGAGAAAAATATTGGTTCATACCACACTTTTGGCTCAAATCCTTTATCGTTTAATATCA
CCGCAGCCTCTCCGCTTTCACCGATAACGAACAATCCGTTTCTGTATGCATATTTATCAG
AATCCTCCTCCATTACTATCCCGCCTACTGCGCCAACTACCTTCCTTCCGATATATTCCG
GGAAAAAGGTCTTGAATTTCCCGAGTCTCTCTATATGTTCTTTTACATCCTCTATCTTTA
ACGTGCTTTTCGCCTCTATCAACACGGCATATTCACCATTTATCGCAAGGATATCCACTT
CCATTTCGTCACCATTTCTGTGTGTCTTTACCCTCTGGAATACCTTGTCTACTTCTATTC
CCCGTTCTTTAAACAGCCTTTCGGTTGCAGGCGCTATGAGTCCCTCTACAAACCTGCTCC
ATTTTCCAGTGAGTGCATACACTGCCTTGTTGGTATTTTCTGATGTTTTGCGGGTTTCTT
CAACCGACTTGCTCAATTTGTCAATTTCCTTGTCTGTATCCTTAAACCGCCCATCAGTCT
CTTTAAACAACTTCCATATTTCCTGAATACTTTTTTCCATTTCCTGAGTAGTCATTTTTC
CGATCTCCTCATAGGACTTGCTGATAACGATTCGCAATATTATACATTCAATTATTTCAT
AACCAGGTGTTCCAGCACCATTTTTCTGGGATGGTTTTCTGCGCCGGTGCGCCAGTCTTT
TGGAGGGACAATGTTTTCCATTGTTGACAATAATTGCTGTGCATCAAGCCGGTCATATAT
CTGATTCCAAACGCATGGTGTTTCTTCCGAAACCTCGCAATTCCCATTTTGTGAGCCGCC
GCACGGCCCGTTTAGCAGACTCTTTGCACACCGGCTTACCGGGCAAAGCCCGCCGGTGGT
ACTAATAATACAATCACCACAGCCGGCGCAGCGTTCCCAGAAAACTCCCTGCTCCGTAGG
CGCCCCCATGAATGTTGTATTTAACCCGGGAAATACCCTTGCGTTTGGAAACCGTTCCGC
CATATATTGCACGCCTATACCGCATGCAATGGATAAAACGGCATCGCAATCCTCAACCAC
ATTTTTTGTTTCTTCTATAAATTCCCATTCACACTGCCGAAGTACCGAACCCTCTACCAC
CTCAACGGGTTTCCCTTTTAACTTTGAGGCAAGCCGGATCTTTGCGGCAAGTTCCGTTAC
CTGTTTTTCGCCGCCGGTGTGGCAGATGGTAACGCATGAACCACATCCGACAACGTATAC
CTTTTTACATCCCGAAAGCATTTGTTCTATTTCGTTAAACGGTTTTGCATCAGCGACAAT
CATTTTTATACACCTTTATGTAAAGAAGTTTTTTTTCAGTTTACACACTTTTTACTAAGT
TGATTTGTTCAACATCTTTTACCATTTGGACGGCAATATCCACAAACGCATTGTCTGTCT
GCGATGAAACTAAATGTGTCTGAAATATCCTTGCGTCCATCCCTATTTCGCTTAAAAATC
CTGACACATATTCCGAGCGTTTTTTTATCCATTCGTATTCTGCGCAGAAATGGCATTCGT
CTTCTTTGCATGCCGTTATTAAGACGCCGTCGGCGCCCCATTCAAGCGCATTGAGATATA
AGGAGGGTTCCACCTTTCCAAGCCCCAATACGCCAATGCGTTTCACGTGTTTTTCTATGA
CAGCATTGCTCTTGCCCTCAACACTGCCGACGACTGGCGAACCGTATTGGCAGTAGAAAT
TGATGATTAATGGTCTTGTCTTTTGAACCGAGACGTCCTGAAAAAGGGCCTTCAATCTCT
CTCTGCCGCTATCTTCCAGCGGCGTTTTAAAGCGTATGGCCTTTGCGGGACACTCCACAA
TACACAAACCGCATGACTGGCAATCTCCGCCGATGTAAGCCGTTATTTCACCGTTTCTGA
ATTCCGGCACATCAAAAGGACACACCCTTACGCAGGTAATGCAGCCAACACATAAATGCT
CATCCACATACGCACCGGCCCCGCAATTCATACACCGTTGGGCCTCCCTGACGGCAACTT
CGGGAGAAAATCCCAATTCCACCTCATCAAAGGAATTTAATCTCTTTGCGAGCGACAGCA
TGGGCATATCCTGCTTCTGTTCTTTTTTAACGAGAGGAACTCTTGCGTCCGCCAGTTTGG
GCACCTCCGGTTTATCTGCCCATTTTTCATCGCTTCGTTTTTCGTTTCTCAGCGCATTAT
GAATGGAGATTGCCGCTTTTTTCCCTTGAGCAAGGCCTTCGGTGAGGGTGCCTCTTCCGA
GTACAATGTCTCCTCCGGCATAAATACCCGGCATCGAAGTCTCAAAGGTATTTGGGTCAA
CAACGATTGTCGCCCCTCGTGAAACCTCAATCTCTTCCTGGTTTTTCAGGAAAGAGAGGT
TGGACGTCTGGCCTATTGCCAGGATAATGGTATCGGCTTCTATGACAGATTCCGAACCCT
CGTAAAAAGCAGGATGAAAACGTTTTTGTTCATCAAAAACATATTTTACCCTGAGTGTTT
CAAGTCCTGTCGCCCTTCCGTGTTCTCCCAGAATGCGTTTTGGCCCCACGGAATTGTACA
ATATAACGCCTTCGTGAACGGCTTCCTCAATCTCAAAATCGGTGGTAGGCATTTCATTGC
GTGATTCAAGGCATGCGACCGACACCTTTTCCGTTTTAAGCCTCAAGGCGGTTCTGGCGC
AATCCATCGCAACGGCTCCGCCGCCGATAACCAGCACGTTTTTCCCAATTTCAACGGTTC
CTGTAGCATTGACCTCGCGCAGGAAAGATATGCCTTTCAACACACCGTCATACTCCGCCC
CCTCTATTGGTAAATTGCGGCTGTCAAATAGTCCAACGCCTATAAAAATAGCGGCATATC
CTTCTTTTTTCAGGCTGTCAAAGGTAACATCCTTCCCTAAAGTGGTGTTGTATTTTATTT
CGACCCCCAGTTGCCGTATGAATTCAACATCCTGGTCAATGGCATTCCTTGGCAGACGAT
ATGTGGGGACGCCCATGCGCAGCATGCCTCCCGGATGCGGGTTTGATTCAAATATCGTGC
AGGAGTATCCCATAAGCGCCAGGTCATTTGCCGCGGCAAGCCCTGCCGGTCCCGCTCCAA
TTATTGCGATCCTTTCGGGATATGTTTGCTCCGGCCTGGTGTAAATATTTTCGGAATAAT
TATCGCTGAGGAAGCGCTTGAGCCATGCGATTGCTACCGGTTTGTCCGTGCTGTTCCTTC
TGCACTTTGTTTCACAGGGATGGGTACATATGCGTCCGCATGATGCGGGAAGCGTATTTC
TCTCCCTGACAAGCCGGTACGCTTCCTTAAAAAGGCCCCGGGCGATAAGCTGTACATAAT
CACGCGCATCCTGCCGGATAGGGCATGCCATAACGCACGGAGCTTCTTCCCCGGTGCATA
TATTCTGTTTTGTCTGTATGTTATTCATTGTCATTGCAAACATTTATTCTCCCATTATTT
TAATAACCAGTCTTTTGTTACGTTGTCCGTCAAACTCTGCGTAAAATATTTGCTGCCAGG
GTCCCATATCCAATGTTCCTTTTGTTACAGGCACTATCACCTGATGGCCGACAAGGAGGT
TCTTCAGATGTGCGTCTCCATTGGATTCTCCGGTTCTGTGGTGGAAATAATCAGGCCCTT
CAGGCGCCAGTTTTTGCAGCCATTCTTCAATATCCCGATGCAGCCCTGATTCTGCATCGT
TTATAAAAACTCCCGCAGTAATATGCATGGCGGAAACCAGCGCCATGCCTTCCTTTATAC
CGCTGCCGATGAGTATCCTTTCTACCTCTTTCGTAATATTAATCAATTCCCGGTGTTTCT
TCGTATTAAAAGTAAGGTATTCCGTTGAAAATTTCATTTTTACCCCGTTTATGCTCAAAA
[truncated: 4,009,020 more chars]
