# Supplementary material for: Comparative genomics in “Candidatus Kuenenia stuttgartiensis” reveal high genomic plasticity in the overall genome structure, CRISPR loci and surface proteins
Source: BMC Genomics. 2020 Dec 1;21:851. doi: 10.1186/s12864-020-07242-1 (PMC7709395; doi:10.1186/s12864-020-07242-1)
Supplement: Supplementary file 1 — Additional file 1 Fig. S1. Cumulative GC skew along the genomes of “Ca. Kuenenia stuttgartiensis” strains. Fig. S2. Venn diagram showing the core genome and the genes specific in “Ca. Kuenenia stuttgartiensis” strains. Fig. S3. Unrooted phylogenetic trees of ten S-layer homologous gene constructed based on the Neighbor-Joining method. Fig. S4. Amino acid sequence of the S-layer protein of strain CSTR1 (KsCSTR_09970). Fig. S5. Coverage of SMRT sequencing reads along the genome of “Ca. Kuenenia stuttgartiensis” strain CSTR1. Table S1. Reported genome assemblies of anammox bacteria up to this study (as of 02.02.2020). Table S2. List of the longest 25 contigs obtained by the automatic assembling pipeline in the PacBio SMRT Analysis software package. Table S3. Hypothetical sequential rearrangement events from genome CSTR1 to genome MBR1b as calculated by GRIMM. Table S4. List of the 20 locally collinear blocks (LCBs) of the genome of “Ca. Kuenenia stuttgartiensis” strain CSTR1 after Mauve alignment with MBR1b. Table S5. CRISPR elements in the anammox genomes KUST, MBR1 and CSTR1. Table S6. Comparison of the large CRISPR locus near the type I-B CRISPR-Cas cluster in the three studied anammox genomes. Table S7. Protein-coding genes of “Ca. Kuenenia stuttgartiensis” strain CSTR1 and their abundance in the proteome. Table S8. Transposase genes and their classification in the anammox genomes KUST, MBR1 and CSTR1. Table S9: List of transposase genes and their classification in the anammox genomes KUST, MBR1 and CSTR1. Table S10. Abundances of peptides from two highly similar hydrazine dehydrogenases KsCSTR_46980 and KsCSTR_11820 in the proteome of “Ca. Kuenenia stuttgartiensis” strain CSTR1. Table S11. Detection of three nitrite reductase gene candidates in the proteome of “Ca. Kuenenia stuttgartiensis” strain CSTR1 over time. Table S12. List of peptides detected in the S-layer protein KsCSTR_09970 in a series of “Ca. Kuenenia stuttgartiensis” strain CSTR1 samples. Additional [file 12864_2020_7242_MOESM1_ESM.zip › TableS7.csv]

Rank	Locus tag	Description	Gene name	Abundance (%)	Standard deviation (%)	KUST homolog	KUST homolog identity (%)	MBR1 homolog	MBR1 homolog identity (%)
1	KsCSTR_28210	hydrazine synthase subunit alpha	hzsA	9.49	0.2	kuste2861	100	KSMBR1_3603	100
2	KsCSTR_46980	hydrazine dehydrogenase	HDH	7.23	0.33	kustc0694	99.84	KSMBR1_2369	99.84
3	KsCSTR_28190	hydrazine synthase subunit beta	hzsB	6.91	0.11	kuste2859	99.74	KSMBR1_3601	99.73
4	KsCSTR_12680	hydrazine synthase subunit gamma	hzsC	6.84	0.15	kuste2860	100	KSMBR1_3602	100
5	KsCSTR_08000	nitrite:nitrate oxidoreductase subunit alpha	narG	3.52	0.07	kustd1700	99.91	KSMBR1_1455	99.91
6	KsCSTR_43280	NO-producing hydroxylamine dehydrogenase	HOX	3.34	0.15	kustc1061	100	KSMBR1_2670	100
7	KsCSTR_40390	class IIb small soluble cyt c	naxL	2.61	0.11	kusta0087	100	KSMBR1_3082	100
8	KsCSTR_09970	S-layer protein		1.95	0.04	kustd1514	53.07	KSMBR1_1301	53.07
9	KsCSTR_07970	nitrite:nitrate oxidoreductase subunit beta	narH	1.42	0.07	kustd1703	100	KSMBR1_1458	100
10	KsCSTR_08010	blue copper protein		1.38	0.06	kustd1699	100	KSMBR1_1454	100
11	KsCSTR_02700	Cpn60 chaperonin GroEL, large subunit of GroESL	groL/groEL/mopB/groE/hdh/mopA	1.36	0.09	kustd2216	100	KSMBR1_1935	100
12	KsCSTR_07870	blue copper protein		1.34	0.07	kustd1713	100	KSMBR1_1468	100
13	KsCSTR_13700	protein chain elongation factor EF-Tu (duplicate of tufA)	tufB/kirT/pulT	1.23	0.07	kuste2962	100	KSMBR1_2789	100
14	KsCSTR_49490	putative hydroxylamine oxidoreductase hao	hao	1.19	0.05	kustc0458	100	KSMBR1_2163	100
15	KsCSTR_39350	formate-tetrahydrofolate ligase	fhs	1.07	0.09	kustb0169	100	KSMBR1_3178	100
16	KsCSTR_03600	Cpn60 chaperonin GroEL, large subunit of GroESL	groL/groEL/mopB/groE/hdh/mopA	0.98	0.04	kustd2129	100	KSMBR1_1855	99.82
17	KsCSTR_07960	nitrite:nitrate oxidoreductase subunit gamma	narI	0.88	0.05	kustd1704	95.96	KSMBR1_1459	95.96
18	KsCSTR_35700	chaperone Hsp70, co-chaperone with DnaJ	dnaK/grpF/seg/lop/groPAB/groPC/groPF/grpC	0.87	0.02	kuste2497	100	KSMBR1_0606	99.84
19	KsCSTR_49500	c-type diheme-containing protein		0.79	0.01	kustc0457	100	KSMBR1_2162	100
20	KsCSTR_02720	Cpn60 chaperonin GroEL, large subunit of GroESL	groL/groEL/mopB/groE/hdh/mopA	0.79	0.14	kustd2214	99.82	KSMBR1_1933	98.76
21	KsCSTR_02710	Cpn10 chaperonin GroES, small subunit of GroESL	groS/groES/mopA/groE/hdh/mopB/TabB	0.73	0.04	kustd2215	100	KSMBR1_1934	100
22	KsCSTR_07290	Cpn60 chaperonin GroEL, large subunit of GroESL	groL/groEL/mopB/groE/hdh/mopA	0.7	0.03	kustd1769	100	KSMBR1_1522	100
23	KsCSTR_40350	hypothetical protein		0.65	0.03	kusta0091	100	KSMBR1_3086	100
24	KsCSTR_46550	peptidylprolyl isomerase	surA	0.59	0.02	kustc0735	100	KSMBR1_2401	100
25	KsCSTR_32340	DNA-binding protein HU-alpha	hupA	0.56	0.02	kuste4231	100	KSMBR1_0376	100
26	KsCSTR_31460	hypothetical protein		0.56	0.01	kuste4313	100	KSMBR1_0309	99.4
27	KsCSTR_28510	exported protein		0.54	0.01			KSMBR1_3708	100
28	KsCSTR_09620	NAD-dependent formate dehydrogenase alpha subunit / selenocysteine-containing	fdhA	0.51	0.01	kustd1550	100	KSMBR1_1329	100
29	KsCSTR_39310	methionine adenosyltransferase 1	metK/metX	0.48	0.01	kustb0172	100	KSMBR1_3181	99.74
30	KsCSTR_28140	hypothetical (triheme) protein		0.45	0.02	kuste2854	100	KSMBR1_3596	100
31	KsCSTR_11180	putative PQQ biosynthesis protein C	pqqC	0.42	0.02	kustd1400	100	KSMBR1_1165	100
32	KsCSTR_22880	F1 sector of membrane-bound ATP synthase, beta subunit	atpD/papD/uncD/papB/unc	0.41	0.02	kuste3795	100	KSMBR1_0121	100
33	KsCSTR_20450	hypothetical protein		0.4	0.01	kuste3559	100	KSMBR1_0616	99.88
34	KsCSTR_10340	putative fructose-biphosphate aldolase	fba	0.4	0.04	kustd1479	100	KSMBR1_1274	100
35	KsCSTR_30870	pyruvate:ferredoxin (flavodoxin) oxidoreductase	ydbK/nifJ	0.4	0.01	kuste4371	100	KSMBR1_0247	99.92
36	KsCSTR_07100	exonuclease SbcC		0.39	0	kustd1788	100	KSMBR1_1536	100
37	KsCSTR_15030	peptidylprolyl isomerase		0.39	0.01	(six_frame)	100	KSMBR1_1017	100
38	KsCSTR_13640	50S ribosomal subunit protein L7/L12	rplL	0.38	0.01	kuste2956	100	KSMBR1_2797	99.28
39	KsCSTR_21230	exported protein		0.38	0.01	kuste3633	100	KSMBR1_0074	100
40	KsCSTR_07920	putative (tetraheme) protein		0.38	0.01	kustd1708	99.6	KSMBR1_1463	99.6
41	KsCSTR_48660	putative peroxiredoxin in rubredoxin operon		0.37	0.02	kustc0541	98.84	KSMBR1_2221	98.84
42	KsCSTR_09610	strongly similar to proton-translocating NADH dehydrogenase I, 51 kDa subunit (NuoF)	nuoF	0.36	0.02	kuste2507	100	KSMBR1_1330	99.82
43	KsCSTR_13690	protein chain elongation factor EF-G, GTP-binding	fusA/far/fus	0.36	0.02	kuste2961	100	KSMBR1_2802	100
44	KsCSTR_07930	hypothetical (monoheme) protein		0.36	0.08	kustd1707	97.87	KSMBR1_1462	97.87
45	KsCSTR_18830	putative periplasmic serine endoprotease DegP-like	htrA	0.35	0.01	kuste3409	100	KSMBR1_0728	100
46	KsCSTR_29630	putative hydroxylamine oxidoreductase hao	hao	0.35	0.06	kuste4574	100	KSMBR1_3792	100
47	KsCSTR_38970	adenosylhomocysteinase	ahcY	0.34	0.01	kustb0200	100	KSMBR1_3208	100
48	KsCSTR_10590	RNA binding protein	rdb	0.34	0.03	kustd1457	100	KSMBR1_1256	100
49	KsCSTR_37890	exported protein		0.34	0.01	kuste2289	100	KSMBR1_3285	100
50	KsCSTR_17020	strongly similar to [4Fe-4S]ferredoxin	frd	0.32	0.05	kuste3290	100	KSMBR1_0831	100
51	KsCSTR_09740	5-methyltetrahydrofolate:corrinoid/iron-sulfur protein co-methyltransferase	acsE	0.31	0.01	kustd1538	100	KSMBR1_1319	100
52	KsCSTR_09650	carbon monoxide dehydrogenase 1	acsA/cooS	0.31	0	kustd1546	100	KSMBR1_1326	100
53	KsCSTR_13660	RNA polymerase, beta prime subunit	rpoC/tabD/tabB	0.3	0.01	kuste2958	100	KSMBR1_2799	99.93
54	KsCSTR_07030	chaperone protein HtpG	htpG	0.3	0.02	kustd1795	100
55	KsCSTR_13650	RNA polymerase, beta subunit	rpoB/ftsR/groN/nitB/rif/ron/sdgB/stl/stv/tabD	0.29	0.01	kuste2957	100	KSMBR1_2798	100
56	KsCSTR_22860	F1 sector of membrane-bound ATP synthase, alpha subunit	atpA/papA/uncA/unc	0.28	0	kuste3793	100	KSMBR1_0123	100
57	KsCSTR_07910	putative (diheme) protein		0.28	0.01	kustd1709	100	KSMBR1_1464	100
58	KsCSTR_05350	protein-export membrane protein SecF,Protein translocase subunit SecD	secF, secD	0.27	0.02	kustd1962	99.91	KSMBR1_1714	99.91
59	KsCSTR_06280	30S ribosomal subunit protein S1	rpsA/ssyF/rps	0.27	0.01	kustd1872	98.29	KSMBR1_1621	98.29
60	KsCSTR_09660	carbon monoxide dehydrogenase/acetyl-CoA synthase subunit alpha	acsB	0.26	0.01	kustd1545	100	KSMBR1_1325	100
61	KsCSTR_08650	glyceraldehyde-3-phosphate dehydrogenase A	gapA/gad	0.25	0.01	kustd1643	99.7	KSMBR1_1403	99.7
62	KsCSTR_24380	glutamate synthase (NADPH) large chain		0.24	0.02	kuste3948	100	KSMBR1_3563	100
63	KsCSTR_20780	exported protein		0.24	0.01	kuste3589	100	KSMBR1_3463	100
64	KsCSTR_09700	corrinoid/iron-sulfur protein large subunit	acsC	0.24	0.01	kustd1542	99.78	KSMBR1_1323	100
65	KsCSTR_40380	class I small soluble cyt c	naxS	0.23	0	kusta0088	100	KSMBR1_3083	100
66	KsCSTR_15640	putative succinyl-diaminopimelate desuccinylase	dapE	0.21	0.01	kuste3163	100	KSMBR1_0962	100
67	KsCSTR_24160	LL-diaminopimelate aminotransferase	dapL	0.2	0.01	kuste3929	100	KSMBR1_3548	100
68	KsCSTR_41000	50S ribosomal subunit protein L25	rplY/ctc	0.2	0	kusta0026	100	KSMBR1_3024	100
69	KsCSTR_07280	Cpn10 chaperonin GroES, small subunit of GroESL	groS/groES/mopA/groE/hdh/mopB/TabB	0.19	0.02	kustd1770	100	KSMBR1_1523	100
70	KsCSTR_19480	elongation factor Ts	tsf	0.19	0.01	kuste3467	100	KSMBR1_0675	100
71	KsCSTR_06600	putative K(+)-stimulated pyrophosphate-energized sodium pump	hppA	0.19	0.01	kustd1836	100	KSMBR1_1590	100
72	KsCSTR_21640	sulfate adenylyltransferase	sat	0.19	0	kuste3676	100	KSMBR1_3874	100
73	KsCSTR_47150	trigger factor	tig	0.19	0	kustc0676	99.54	KSMBR1_2353	99.54
74	KsCSTR_40340	hemerythrin HHE cation binding domain protein		0.18	0	kusta0092	100	KSMBR1_3087	100
75	KsCSTR_28180	hypothetical protein		0.17	0.02	kuste2858	100	KSMBR1_3600	100
76	KsCSTR_46560	ketol-acid reductoisomerase (NADP(+))	ilvC	0.17	0	kustc0734	100	KSMBR1_2400	99.7
77	KsCSTR_08030	serine hydroxymethyltransferase	glyA	0.17	0	kustd1697	99.75	KSMBR1_1452	100
78	KsCSTR_14570	hypothetical protein		0.17	0.01	kuste3052	100	KSMBR1_1074	100
79	KsCSTR_48370	cytochrome c6		0.17	0.01	kustc0563	98.26	(six_frame)	100
80	KsCSTR_13780	30S ribosomal subunit protein S3	rpsC	0.16	0	kuste2970	100	KSMBR1_2811	100
81	KsCSTR_27240	hypothetical protein		0.16	0.02	kuste2772	100	KSMBR1_3621	100
82	KsCSTR_14790	chaperone protein ClpB	clpB	0.16	0	kuste3073	100	KSMBR1_1052	100
83	KsCSTR_01790	signal recognition particle receptor protein FtsY (=alpha subunit) (TC 3.A.5.1.1)		0.16	0.01	kustc0279	99.76	KSMBR1_2006	99.76
84	KsCSTR_46780	NADP-reducing hydrogenase subunit HndC	hndC	0.16	0	kustc0713	100	KSMBR1_2382	100
85	KsCSTR_06100	D-3-phosphoglycerate dehydrogenase	serA	0.16	0	kustd1888	100	KSMBR1_1633	100
86	KsCSTR_05100	hypothetical protein		0.16	0	kustd1987	100	KSMBR1_1738	99.64
87	KsCSTR_12840	putative undeca heme containing cytochrome c protein	torC	0.15	0.01	kuste2877	100	KSMBR1_2724	100
88	KsCSTR_49190	hypothetical protein		0.15	0	(six_frame)	100	KSMBR1_2189	94.85
89	KsCSTR_37110	DNA-binding transcriptional repressor	cspE/gicA/msmC	0.15	0.01	kuste2364	100	KSMBR1_3341	100
90	KsCSTR_43980	protein disaggregation chaperone	clpB/htpM	0.15	0	kustc0998	99.88	KSMBR1_2618	99.88
91	KsCSTR_21400	3-oxoacyl-[acyl-carrier-protein] reductase FabG	fabG	0.15	0	kuste3649	100	KSMBR1_0061	100
92	KsCSTR_24130	phospho-2-dehydro-3-deoxyheptonate aldolase	aroF	0.15	0.01	kuste3926	100	KSMBR1_3545	100
93	KsCSTR_20440	ABC-type uncharacterized transport system		0.15	0.01	kuste3558	100	KSMBR1_0617	99.82
94	KsCSTR_16940	peptidyl-prolyl cis-trans isomerase ppiD		0.15	0.01	kuste3282	100	KSMBR1_0843	100
95	KsCSTR_22770	glutamate-1-semialdehyde aminotransferase (aminomutase)	hemL/gsa/popC	0.14	0.01	kuste3785	100	KSMBR1_0132	99.77
96	KsCSTR_46970	exported protein		0.14	0	kustc0695	100	KSMBR1_2370	100
97	KsCSTR_09730	corrinoid/iron-sulfur protein small subunit	acsD	0.14	0	kustd1539	100	KSMBR1_1320	100
98	KsCSTR_11150	hypothetical protein		0.14	0.01	kustd1403	100	KSMBR1_1163	100
99	KsCSTR_46790	putative NAD(P) oxidoreductase, FAD-containing subunit		0.14	0	kustc0712	100	KSMBR1_2381	100
100	KsCSTR_20350	3-hydroxy-5-phosphonooxypentane-2,4-dione thiolase	lsrF	0.13	0.01	kuste3550	100	KSMBR1_0624	100
101	KsCSTR_14060	pyruvate, phosphate dikinase	ppdK	0.13	0.02	kuste3000	100	KSMBR1_2838	100
102	KsCSTR_17850	fused IMP cyclohydrolase ; phosphoribosylaminoimidazolecarboxamide formyltransferase	purH	0.13	0	kuste3373	100	KSMBR1_0759	99.62
103	KsCSTR_21150	NADP-dependent isopropanol dehydrogenase	adh	0.13	0.01	kuste3626	100	KSMBR1_0080	100
104	KsCSTR_29640	cytochrome c family protein		0.13	0.01	kuste4573	100	KSMBR1_3793	100
105	KsCSTR_05110	putative alanine transaminase		0.13	0.02	kustd1986	99.77	KSMBR1_1737	100
106	KsCSTR_19470	30S ribosomal subunit protein S2	rpsB	0.13	0.01	(six_frame)	100	KSMBR1_0676	100
107	KsCSTR_20930	putative acyl carrier protein	acpP	0.13	0.01	kuste3603	100	KSMBR1_3472	100
108	KsCSTR_06880	hypothetical protein		0.13	0.01	(six_frame)	100	KSMBR1_1567	100
109	KsCSTR_07370	putative ResB-like c-type cytochrome synthesis protein	resB	0.12	0.01	kustd1761	99.84	KSMBR1_1517	99.84
110	KsCSTR_05530	chaperone protein DnaK	dnaK	0.12	0	kustd1943	100	KSMBR1_1699	99.83
111	KsCSTR_13620	50S ribosomal subunit protein L1	rplA/rpy	0.12	0.01	kuste2954	100	KSMBR1_2795	100
112	KsCSTR_40830	putative hydroxylamine oxidoreductase hao	hao	0.12	0.01	kusta0043	100	KSMBR1_3040	100
113	KsCSTR_06140	SPFH domain / Band 7 family protein		0.12	0	kustd1884	100	KSMBR1_1630	100
114	KsCSTR_20420	putative ABC-type transport system (ATPase component)		0.12	0	kuste3556	100	KSMBR1_0619	100
115	KsCSTR_40980	SSU ribosomal protein S6p		0.12	0.02	kusta0028	100	KSMBR1_3026	100
116	KsCSTR_01660	exported protein		0.12	0.01	kustc0291	100	KSMBR1_2011	100
117	KsCSTR_13950	30S ribosomal subunit protein S13	rpsM	0.12	0	kuste2987	100	KSMBR1_2828	99.21
118	KsCSTR_03830	hypothetical thioredoxin protein		0.11	0.01	kustd2108	100	KSMBR1_1839	100
119	KsCSTR_22840	ATP synthase subunit b	atpF	0.11	0.01	(six_frame)	100	KSMBR1_0125	100
120	KsCSTR_22250	exported protein		0.11	0	kuste3741	100	KSMBR1_0173	100
121	KsCSTR_14300	hypothetical protein		0.11	0.01	kuste3025	100	KSMBR1_1094	100
122	KsCSTR_03800	putative mitochondrial processing peptidase		0.11	0	kustd2111	100	KSMBR1_1842	99.8
123	KsCSTR_05090	hypothetical protein		0.11	0.04	kustd1988	100	KSMBR1_1739	100
124	KsCSTR_48710	polynucleotide phosphorylase/polyadenylase	pnp/bfl	0.11	0.01	kustc0535	99	KSMBR1_2216	98.15
125	KsCSTR_38150	putative PTS component; possibly regulatory	yfeU	0.11	0.01	kuste2263	100	KSMBR1_3267	100
126	KsCSTR_10230	enolase	eno	0.11	0.01	kustd1490	100	KSMBR1_1282	100
127	KsCSTR_46700	imidazole glycerol phosphate synthase subunit HisF	hisF	0.11	0.01	kustc0721	100	KSMBR1_2387	100
128	KsCSTR_42340	hypothetical protein		0.11	0.01	kustc1158	98.19	KSMBR1_2911	98.27
129	KsCSTR_39230	threonine synthase	thrC	0.1	0.01	kustb0178	100	KSMBR1_3187	99.76
130	KsCSTR_42190	hypothetical protein		0.1	0	kustc1172	100	KSMBR1_2922	100
131	KsCSTR_13720	50S ribosomal subunit protein L3	rplC	0.1	0	kuste2964	100	KSMBR1_2805	100
132	KsCSTR_14930	transcription termination/antitermination protein NusA	nusA	0.1	0.01	kuste3090	100	KSMBR1_1026	100
133	KsCSTR_19160	MoxR-like ATPase in aerotolerance operon		0.1	0.02	kuste3438	100	KSMBR1_0704	100
134	KsCSTR_13270	CRISPR-associated protein Csh2		0.1	0.01
135	KsCSTR_19290	uroporphyrinogen-III methyltransferase		0.1	0	kuste3450	100	KSMBR1_0688	99.61
136	KsCSTR_13990	DNA-directed RNA polymerase subunit alpha	rpoA	0.1	0.01	kuste2991	100	KSMBR1_2832	100
137	KsCSTR_05890	putative NADH oxidase		0.1	0	kustd1906	100	KSMBR1_1674	99.84
138	KsCSTR_05410	hypothetical protein		0.1	0	kustd1955	100	KSMBR1_1708	100
139	KsCSTR_08630	phosphoglycerate kinase	pgk	0.09	0	kustd1645	99.75	KSMBR1_1404	99.75
140	KsCSTR_48350	putative superoxide reductase		0.09	0.02	kustc0565	100	KSMBR1_2244	100
141	KsCSTR_48700	DNA-binding transcriptional repressor	cspE/gicA/msmC	0.09	0.02	(six_frame)	98.53	KSMBR1_2217	98.53
142	KsCSTR_43540	hypothetical protein		0.09	0.01	(six_frame)	100	KSMBR1_2647	100
143	KsCSTR_02620	cysteine desulfurase (tRNA sulfurtransferase), PLP-dependent	iscS/csdB/yfhO/nifS/yzzO	0.09	0.01	kustd2224	100	KSMBR1_1943	99.48
144	KsCSTR_11710	tetratricopeptide repeat protein		0.09	0.01	kustd1349	100	KSMBR1_1214	100
145	KsCSTR_48960	putative phosphoglucomutase	pgm	0.09	0	kustc0508	97.97	KSMBR1_2205	97.97
146	KsCSTR_21240	UDP-glucose 6-dehydrogenase TuaD	tuaD	0.09	0	kuste3634	100	KSMBR1_0073	100
147	KsCSTR_17870	exported protein		0.09	0.01	kuste3375	100	KSMBR1_0757	99.5
148	KsCSTR_14890	ATP phosphoribosyltransferase	hisG	0.09	0.01	kuste3086	100	KSMBR1_1030	100
149	KsCSTR_41470	strongly similar to methyl-accepting chemotaxis protein	mcp	0.09	0	kustc1243	100	KSMBR1_2984	100
150	KsCSTR_03810	putative mitochondrial processing peptidase		0.09	0.01	kustd2110	100	KSMBR1_1841	99.2
151	KsCSTR_13880	50S ribosomal subunit protein L18	rplR	0.09	0	kuste2980	100	KSMBR1_2821	99.18
152	KsCSTR_04110	serine-pyruvate aminotransferase		0.09	0	kustd2080	100	KSMBR1_1817	100
153	KsCSTR_15370	methylthioribose-1-phosphate isomerase	mtnA	0.09	0.01	kuste3134	99.71	KSMBR1_0982	100
154	KsCSTR_40840	hypothetical protein		0.09	0.01	kusta0042	100	KSMBR1_3039	100
155	KsCSTR_15660	putative inosine-5'-monophosphate dehydrogenase related protein II	PAB	0.08	0	kuste3165	100	KSMBR1_0960	100
156	KsCSTR_29670	putative NAD(P) oxidoreductase, FAD-containing subunit		0.08	0	kuste4570	100	KSMBR1_3796	100
157	KsCSTR_04900	transketolase	tkt	0.08	0	kustd2008	100	KSMBR1_1753	99.1
158	KsCSTR_28160	similar to formate dehydrogenase, cytochrome b556 (FDO) subunit		0.08	0.01	kuste2856	99.63	KSMBR1_3598	100
159	KsCSTR_37710	hypothetical membrane protein		0.08	0	kuste2305	99.78	KSMBR1_3297	100
160	KsCSTR_35170	hypothetical protein		0.08	0.01	(six_frame)	100	KSMBR1_0556	98.48
161	KsCSTR_38890	hypothetical protein		0.08	0	kustb0208	100	KSMBR1_3216	100
162	KsCSTR_06150	SPFH domain / Band 7 family protein		0.08	0	kustd1883	100	KSMBR1_1629	100
163	KsCSTR_13710	30S ribosomal subunit protein S10	rpsJ/nusE	0.08	0.01	kuste2963	99.02	KSMBR1_2804	100
164	KsCSTR_16960	putative C-terminal processing peptidase		0.08	0	kuste3284	100	KSMBR1_0842	99.9
165	KsCSTR_03340	hypothetical protein		0.08	0.01	kustd2153	100	KSMBR1_1881	100
166	KsCSTR_19410	hypothetical protein		0.08	0.01	kuste3461	99.25	KSMBR1_0680	100
167	KsCSTR_11170	glutamate synthase (NADPH) large chain		0.08	0	kustd1401	100	KSMBR1_1164	100
168	KsCSTR_20960	3-oxoacyl-(acyl-carrier-protein) synthase, KASII		0.08	0.01	kuste3606	99.76	KSMBR1_3475	99.76
169	KsCSTR_04920	exported protein		0.08	0.01	kustd2006	100	KSMBR1_1751	99.65
170	KsCSTR_42660	hypothetical protein		0.08	0	kustc1129	99.53	KSMBR1_2888	100
171	KsCSTR_29730	dissimilatory sulfite reductase (desulfoviridin), alpha and beta subunits		0.08	0	kuste4564	100	KSMBR1_3802	100
172	KsCSTR_05380	radical SAM domain heme biosynthesis protein		0.08	0	kustd1958	100	KSMBR1_1711	100
173	KsCSTR_07490	nucleoside diphosphate kinase	ndk	0.08	0	kustd1750	100	KSMBR1_1506	100
174	KsCSTR_41010	phosphoribosylpyrophosphate synthase	prsA/dnaR/prs	0.08	0	kusta0025	100	KSMBR1_3023	100
175	KsCSTR_24250	inosine 5-monophosphate dehydrogenase		0.08	0	kuste3937	100	KSMBR1_3555	100
176	KsCSTR_06700	putative NADH dehydrogenase I chain F (1st module) EC: 1.6.5.3	NuoF	0.07	0.01	kustd1827	100	KSMBR1_1581	100
177	KsCSTR_02890	thioredoxin	trxA	0.07	0	kustd2197	100	KSMBR1_1919	100
178	KsCSTR_37270	Sec-independent protein translocase protein TatA	tatA	0.07	0	kuste2348	100	KSMBR1_3328	100
179	KsCSTR_28800	peptidyl-prolyl cis-trans isomerase ppiD		0.07	0	kuste4656	100	KSMBR1_3735	100
180	KsCSTR_13680	30S ribosomal subunit protein S7	rpsG/K	0.07	0.01	kuste2960	100	KSMBR1_2801	100
181	KsCSTR_17860	putative VacJ lipoprotein	vacJ	0.07	0	kuste3374	100	KSMBR1_0758	99.41
182	KsCSTR_13890	30S ribosomal subunit protein S5	rpsE/eps/spc/spcA	0.07	0.01	kuste2981	100	KSMBR1_2822	100
183	KsCSTR_40500	30S ribosomal subunit protein S9	rpsI	0.07	0	kusta0076	100	KSMBR1_3070	100
184	KsCSTR_47000	hypothetical protein		0.07	0.01	kustc0690	100	KSMBR1_2367	100
185	KsCSTR_14920	translation initiation factor IF-2	infB	0.07	0	kuste3089	100	KSMBR1_1027	100
186	KsCSTR_09680	ATP-dependent Clp protease proteolytic subunit 3	clpP	0.07	0	kustd1544	100	KSMBR1_1324	100
187	KsCSTR_07840	exported protein		0.07	0	kustd1716	100	KSMBR1_1470	100
188	KsCSTR_19500	ribosome-recycling factor	frr	0.07	0	kuste3469	100	KSMBR1_0673	99.46
189	KsCSTR_49580	citrate (Re)-synthase		0.07	0	kustc0449	98.69	KSMBR1_2157	100
190	KsCSTR_42810	dITP/XTP pyrophosphatase		0.07	0.01	kustc1104	98.59	KSMBR1_2880	100
191	KsCSTR_22870	ATP synthase gamma chain	atpG	0.07	0	kuste3794	99.66	KSMBR1_0122	98.62
192	KsCSTR_27250	hypothetical protein		0.07	0	(six_frame)	100	KSMBR1_3622	100
193	KsCSTR_12210	hypothetical protein		0.07	0	kustd1305	100	KSMBR1_1238	100
194	KsCSTR_05280	hypothetical protein		0.07	0	kustd1969	100	KSMBR1_1721	100
195	KsCSTR_11240	DNA strand exchange and recombination protein with protease and nuclease activity	recA/lexB/srf/umuB/zab/recH/rnmB/tif/umuR	0.07	0	kustd1394	100	KSMBR1_1171	100
196	KsCSTR_07890	putative (diheme) protein		0.07	0.02	kustd1711	100	KSMBR1_1466	100
197	KsCSTR_23730	hypothetical signal transduction HD GYP protein		0.06	0.02	kuste3881	100	KSMBR1_3518	100
198	KsCSTR_31420	exported protein		0.06	0.01	kuste4317	100	KSMBR1_0306	100
199	KsCSTR_40920	outer membrane protein H precursor		0.06	0	(six_frame)	100	KSMBR1_3032	100
200	KsCSTR_14240	DNA-binding transcriptional repressor	cspE/gicA/msmC	0.06	0	kuste3020	100	KSMBR1_1099	100
201	KsCSTR_13750	50S ribosomal subunit protein L2	rplB	0.06	0	kuste2967	100	KSMBR1_2808	100
202	KsCSTR_18140	histidinol-phosphate aminotransferase 1	hisC	0.06	0.01	kuste3401	99.72	KSMBR1_0735	100
203	KsCSTR_01040	putative NAD(P) oxidoreductase, FAD-containing subunit		0.06	0	kustc0345	96.14	KSMBR1_2054	96.14
204	KsCSTR_03630	lon protease	lon	0.06	0.01	kustd2126	100	KSMBR1_1853	100
205	KsCSTR_05340	preprotein translocase subunit YajC (TC 3.A.5.1.1)		0.06	0	kustd1963	100	KSMBR1_1715	100
206	KsCSTR_13980	30S ribosomal subunit protein S4	rpsD/ramA/sud()/sud	0.06	0.01	kuste2990	100	KSMBR1_2831	100
207	KsCSTR_18850	nitrogen fixation protein NifU	nifU	0.06	0	kuste3411	100	KSMBR1_0726	100
208	KsCSTR_13860	30S ribosomal subunit protein S8	rpsH	0.06	0	kuste2978	100	KSMBR1_2819	100
209	KsCSTR_35570	strongly similar to to proton-translocating NADH dehydrogenase I, 24 kDa subunit (NuoE)	nuoE	0.06	0.01	kuste2509	100	KSMBR1_1331	100
210	KsCSTR_03270	hypothetical protein		0.06	0.01	(six_frame)	100	KSMBR1_1886	100
211	KsCSTR_11380	adenylyl-sulfate kinase	cysC	0.06	0	kustd1380	100	KSMBR1_1183	99.51
212	KsCSTR_17100	hypothetical protein		0.06	0	kuste3298	100	KSMBR1_0827	96.24
213	KsCSTR_39330	protein translocase subunit SecA	secA	0.06	0	kustb0170	100	KSMBR1_3179	100
214	KsCSTR_21310	bacterioferritin		0.06	0	kuste3640	100	KSMBR1_0066	100
215	KsCSTR_11490	4-hydroxy-tetrahydrodipicolinate synthase	dapA	0.06	0	kustd1370	100	KSMBR1_1194	100
216	KsCSTR_28540	flavoredoxin	flr	0.06	0.01			KSMBR1_3711	100
217	KsCSTR_15790	hypothetical protein		0.06	0	kuste3179	100	KSMBR1_0941	100
218	KsCSTR_26470	putative transaldolase	tal	0.06	0.01	kuste2702	100	KSMBR1_3948	100
219	KsCSTR_13820	50S ribosomal subunit protein L14	rplN	0.06	0	kuste2974	100	KSMBR1_2815	100
220	KsCSTR_47130	hypothetical protein		0.06	0.02	kustc0678	99.09	KSMBR1_2355	99.09
221	KsCSTR_34230	putative UDP-glucose 4-epimerase		0.06	0	kuste4057	100	KSMBR1_3069	67.74
222	KsCSTR_07950	hypothetical (monoheme) protein		0.06	0.01	kustd1705	98.35	KSMBR1_1460	98.33
223	KsCSTR_01370	hypothetical protein		0.06	0.01	kustd2025	100	KSMBR1_2032	100
224	KsCSTR_17090	hypothetical protein		0.06	0	kuste3297	100	KSMBR1_0828	99.21
225	KsCSTR_30630	bacterioferritin	bfr	0.05	0	kuste4480	100	KSMBR1_0230	100
226	KsCSTR_40950	50S ribosomal subunit protein L9	rplI	0.05	0	kusta0031	100	KSMBR1_3029	100
227	KsCSTR_37340	hypothetical protein		0.05	0			KSMBR1_3323	100
228	KsCSTR_13910	preprotein translocase membrane subunit	secY/prlA	0.05	0.01	kuste2983	100	KSMBR1_2824	100
229	KsCSTR_28500	hypothetical protein		0.05	0.01			KSMBR1_3707	100
230	KsCSTR_13900	50S ribosomal subunit protein L15	rplO	0.05	0	kuste2982	100	KSMBR1_2823	99.32
231	KsCSTR_15000	hypothetical cytochrome bc (fusion) protein		0.05	0.01	kuste3097	100	KSMBR1_1020	99.84
232	KsCSTR_13630	50S ribosomal subunit protein L10	rplJ	0.05	0.01	kuste2955	100	KSMBR1_2796	100
233	KsCSTR_42670	acetyl-coenzyme A synthetase	acsA	0.05	0	kustc1128	99.83	KSMBR1_2887	100
234	KsCSTR_05260	hypothetical membrane protein		0.05	0	kustd1972	100	KSMBR1_1723	99.85
235	KsCSTR_46450	FtsH protease activity modulator HflK	hflK	0.05	0	kustc0748	99.7	KSMBR1_2412	100
236	KsCSTR_07510	DNA gyrase subunit A	gyrA	0.05	0	kustd1748	100
237	KsCSTR_37300	hypothetical protein		0.05	0	kuste2346	100	KSMBR1_3326	100
238	KsCSTR_42750	rubrerythrin		0.05	0			KSMBR1_2884	100
239	KsCSTR_03400	hypothetical protein		0.05	0	kustd2147	100	KSMBR1_1878	99.57
240	KsCSTR_17410	Na(+)-translocating NADH-quinone reductase subunit F	nqrF	0.05	0	kuste3329	100	KSMBR1_0802	100
241	KsCSTR_40410	hypothetical protein		0.05	0	kusta0085	100	KSMBR1_3081	99.42
242	KsCSTR_46440	protease modulator HflC	hflC	0.05	0.01	kustc0749	99.38	KSMBR1_2413	99.38
243	KsCSTR_13920	adenylate kinase	adk	0.05	0	kuste2984	100	KSMBR1_2825	100
244	KsCSTR_13730	50S ribosomal subunit protein L4	rplD	0.05	0	kuste2965	100	KSMBR1_2806	99.51
245	KsCSTR_13840	50S ribosomal subunit protein L5	rplE	0.05	0	kuste2976	100	KSMBR1_2817	100
246	KsCSTR_47700	UDP-glucose 4-epimerase		0.05	0			KSMBR1_2295	100
247	KsCSTR_19790	hypothetical protein with TPR domain protein		0.05	0	kuste3493	100	KSMBR1_0653	100
248	KsCSTR_13790	50S ribosomal subunit protein L16	rplP	0.05	0	kuste2971	100	KSMBR1_2812	100
249	KsCSTR_47140	proteolytic subunit of ClpA-ClpP and ClpX-ClpP ATP-dependent serine proteases	clpP/F. gene/LopP/lopP/wseA	0.05	0.01	kustc0677	100	KSMBR1_2354	100
250	KsCSTR_49330	putative catabolite gene activator (CAMP receptor protein, cAMP-regulatory protein)	crp	0.05	0	kustc0474	98.9	KSMBR1_2176	98.9
251	KsCSTR_27230	hypothetical protein		0.05	0	kuste2771	97.33	KSMBR1_3620	97.33
252	KsCSTR_13410	hypothetical protein		0.05	0	kuste2937	100	KSMBR1_2774	99.72
253	KsCSTR_36010	exported protein		0.05	0	kuste2469	94.3	KSMBR1_3432	94.3
254	KsCSTR_40970	single-stranded DNA-binding protein		0.05	0.01	kusta0029	100	KSMBR1_3027	100
255	KsCSTR_01950	transcription termination factor	rho/nitA/nusD/psuA/rnsC/sun/tsu/psu/sbaA	0.05	0	kustc0263	100	KSMBR1_1993	100
256	KsCSTR_43730	putative methyl-accepting chemotaxis protein		0.05	0	kustd1973	50	KSMBR1_2635	99.4
257	KsCSTR_12850	aconitate hydratase		0.05	0	kuste2878	100	KSMBR1_2725	100
258	KsCSTR_32350	GTP-binding protein	bipA/typA/yihK	0.05	0	kuste4230	100	KSMBR1_0377	100
259	KsCSTR_12900	small heat shock protein C2	hspC	0.05	0	kuste2883	100	KSMBR1_2730	97.3
260	KsCSTR_48310	similar to small heat shock protein		0.05	0	kustc0568	99.33	KSMBR1_2247	100
261	KsCSTR_10460	hypothetical protein		0.04	0.01	kustd1468	100	KSMBR1_1263	100
262	KsCSTR_00020	DNA polymerase III subunit beta	dnaN	0.04	0	kustc0441	99.73	KSMBR1_2150	100
263	KsCSTR_11270	50S ribosomal subunit protein L32	rpmF	0.04	0	kustd1391	100	KSMBR1_1173	100
264	KsCSTR_14000	LSU ribosomal protein L17p		0.04	0	kuste2992	100	KSMBR1_2833	100
265	KsCSTR_29680	ubiquinol-cytochrome C reductase iron-sulfur subunit	petA	0.04	0.01	kuste4569	100	KSMBR1_3797	100
266	KsCSTR_26860	porphobilinogen deaminase	hemC	0.04	0	kuste2734	99.68	KSMBR1_3922	100
267	KsCSTR_32730	hypothetical protein		0.04	0	kuste4193	100	KSMBR1_0402	100
268	KsCSTR_32070	putative 4-phosphopantotheoylcysteine decarboxylase		0.04	0	kuste4257	100	KSMBR1_0352	100
269	KsCSTR_07410	isoleucine-tRNA ligase	ileS	0.04	0	kustd1757	99.79	KSMBR1_1513	100
270	KsCSTR_29010	cobalt/zinc/cadmium efflux RND transporter, membrane fusion protein, CzcB family	czcB	0.04	0	kuste4634	100	KSMBR1_3746	98.17
271	KsCSTR_07640	membrane protein insertase YidC	yidC	0.04	0	kustd1734	100	KSMBR1_1488	99.82
272	KsCSTR_13610	50S ribosomal subunit protein L11	rplK/relC	0.04	0	kuste2953	100	KSMBR1_2794	100
273	KsCSTR_17370	Na(+)-translocating NADH-quinone reductase subunit A	nqrA	0.04	0	kuste3325	100	KSMBR1_0806	100
274	KsCSTR_38960	putative molybdopterin synthase subunit 1	moaD	0.04	0	kustb0201	100	KSMBR1_3209	100
275	KsCSTR_15170	2,3-bisphosphoglycerate-independent phosphoglycerate mutase 1	apgM	0.04	0	kuste3113	100	KSMBR1_1005	100
276	KsCSTR_46210	putative nitrite reductase electron transfer 4Fe-S subunit		0.04	0	kustc0775	100	KSMBR1_2434	100
277	KsCSTR_41540	hypothetical membrane protein		0.04	0.01	kustc1236	100	KSMBR1_2978	100
278	KsCSTR_13740	50S ribosomal subunit protein L23	rplW	0.04	0	kuste2966	100	KSMBR1_2807	100
279	KsCSTR_14590	hypothetical protein		0.04	0	kuste3054	100	KSMBR1_1072	100
280	KsCSTR_15300	50S ribosomal subunit protein L28	rpmB	0.04	0	kuste3127	100	(six_frame)	100
281	KsCSTR_43630	molecular chaperone and ATPase component of HslUV protease	hslU/clpY/htpI	0.04	0	kustc1026	99.78	KSMBR1_2641	99.78
282	KsCSTR_37660	putative dTDP-glucose 4,6-dehydratase	spcE	0.04	0.01	kuste2311	100	KSMBR1_3301	100
283	KsCSTR_08090	acetolactate synthase large subunit	ilvB	0.04	0	kustd1691	100	KSMBR1_1447	100
284	KsCSTR_22240	Lysine-tRNA ligase	lysS	0.04	0	kuste3740	100	KSMBR1_0174	100
285	KsCSTR_14450	argininosuccinate synthase	argG	0.04	0	kuste3041	100	KSMBR1_1083	100
286	KsCSTR_00740	sulfur carrier protein adenylyltransferase	ttuC	0.04	0	kustc0375	100	KSMBR1_2082	100
287	KsCSTR_13420	3-isopropylmalate dehydratase large subunit	leuC	0.04	0	kuste2938	100	KSMBR1_2775	100
288	KsCSTR_28480	hypothetical protein		0.04	0			KSMBR1_3706	99.5
289	KsCSTR_20940	3-hydroxyacyl-[acyl-carrier-protein] dehydratase FabZ	fabZ	0.04	0	kuste3604	100	KSMBR1_3473	100
290	KsCSTR_30180	hypothetical protein		0.04	0	kuste4521	100	(six_frame)	100
291	KsCSTR_02690	chaperone protein DnaJ	dnaJ	0.04	0	kustd2217	100	KSMBR1_1936	99.73
292	KsCSTR_04760	hypothetical protein		0.04	0	kustd2022	100	KSMBR1_2030	100
293	KsCSTR_42130	strongly similar to small heat shock protein	hsp	0.04	0	kustc1178	100	KSMBR1_2927	100
294	KsCSTR_09720	CO dehydrogenase accessory protein CooC (nickel insertion)		0.04	0.01	kustd1540	99.61	KSMBR1_1321	99.61
295	KsCSTR_08140	putative cytochrome c (CII)	cyt_C	0.04	0	kustd1686	100	KSMBR1_1442	100
296	KsCSTR_07880	putative subunit 1 of alternative cytochrome bd quinol oxidase (CydA)	cydA	0.04	0.01	kustd1712	100	KSMBR1_1467	100
297	KsCSTR_44600	flagellar motor rotation protein MotB		0.04	0	kustc0985	100	KSMBR1_2613	100
298	KsCSTR_37780	putative cytosol aminopeptidase	pepA	0.04	0	kuste2298	100	KSMBR1_3291	98.61
299	KsCSTR_22850	ATP synthase subunit delta	atpH	0.04	0.01	(six_frame)	100	KSMBR1_0124	100
300	KsCSTR_08890	urocanate hydratase	hutU	0.04	0.01	kustd1619	99.82	KSMBR1_1384	99.82
301	KsCSTR_37800	methylenetetrahydrofolate dehydrogenase / Methenyltetrahydrofolate cyclohydrolase	folD	0.04	0.01	kuste2296	100	KSMBR1_3289	100
302	KsCSTR_13400	3-isopropylmalate dehydratase small subunit	leuD	0.04	0	kuste2936	100	KSMBR1_2773	100
303	KsCSTR_13800	50S ribosomal subunit protein L29	rpmC	0.04	0	kuste2972	100	KSMBR1_2813	100
304	KsCSTR_04930	Kef-type K+ transport systems (NAD-binding component fused to domain related to exopolyphosphatase)		0.04	0	kustd2005	100	KSMBR1_1750	100
305	KsCSTR_18810	phospholipase D	pld	0.04	0	kuste3407	100	KSMBR1_0729	100
306	KsCSTR_14440	hypothetical protein		0.03	0.01	kuste3040	100	KSMBR1_1084	100
307	KsCSTR_15050	cytochrome c biogenesis protein		0.03	0	kuste3101	100	KSMBR1_1015	100
308	KsCSTR_14580	hypothetical protein		0.03	0	kuste3053	100	KSMBR1_1073	100
309	KsCSTR_28790	proton-translocating ferredoxin:NAD(+) oxidoreductase complex subunit C	rnfC	0.03	0	kuste4657	100	KSMBR1_3733	100
310	KsCSTR_41990	heme biosynthesis protein related to NirD and NirG		0.03	0	kustc1192	100	KSMBR1_2939	100
311	KsCSTR_19770	carbamoyl-phosphate synthase large subunit	carB/arg+ura/cap/pyrA	0.03	0	kuste3491	100	KSMBR1_0655	100
312	KsCSTR_09540	DNA topoisomerase 1	topA	0.03	0	kustd1557	100	KSMBR1_1335	100
313	KsCSTR_13770	50S ribosomal subunit protein L22	rplV/eryB	0.03	0	kuste2969	100	KSMBR1_2810	100
314	KsCSTR_43070	hypothetical protein		0.03	0	kustc1079	100	KSMBR1_2857	94.03
315	KsCSTR_35100	putative non-specific protein-tyrosine kinase		0.03	0	kuste2552	100	KSMBR1_0554	95.33
316	KsCSTR_15610	putative nitric oxide detoxifying norVW flavorubredoxin	norVW	0.03	0	kuste3160	100	KSMBR1_0965	100
317	KsCSTR_13810	30S ribosomal subunit protein S17	rpsQ/neaA/nea	0.03	0	kuste2973	100	KSMBR1_2814	100
318	KsCSTR_16990	integration host factor subunit beta	ihfB	0.03	0	kuste3287	100	KSMBR1_0833	100
319	KsCSTR_01900	hypothetical protein		0.03	0	kustc0268	100	KSMBR1_1998	100
320	KsCSTR_41030	dihydroxy-acid dehydratase	ilvD	0.03	0	kusta0023	100	KSMBR1_3020	99.82
321	KsCSTR_08320	regulator of nucleoside diphosphate kinase		0.03	0	kustd1667	100	KSMBR1_1425	100
322	KsCSTR_36480	peptidyl-prolyl cis-trans isomerase C (rotamase C)	ppiC/parvA	0.03	0	kuste2426	100	KSMBR1_3393	100
323	KsCSTR_42840	acetylornithine aminotransferase	argD	0.03	0	kustc1101	100	KSMBR1_2877	97.96
324	KsCSTR_29510	radical SAM domain heme biosynthesis protein		0.03	0	kuste4584	100	KSMBR1_3784	99.75
325	KsCSTR_36750	hypothetical protein		0.03	0	kuste2397	100	KSMBR1_3372	100
326	KsCSTR_06200	cation-specific pore-forming outer membrane protein (OMP)		0.03	0	kustd1878	96.4	KSMBR1_1628	96.4
327	KsCSTR_14990	putative rieske (2Fe-2S) subunit of the bc1 complex	isp	0.03	0	kuste3096	100	KSMBR1_1021	100
328	KsCSTR_06000	cell wall structural complex MreBCD, actin-like component MreB	mreB/envB/mon/rodY	0.03	0	kustd1898	100	KSMBR1_1643	100
329	KsCSTR_09190	membrane-associated zinc metalloprotease		0.03	0	kustd1592	100	KSMBR1_1364	99.83
330	KsCSTR_33780	hypothetical protein		0.03	0	kuste4099	84.34	KSMBR1_0479	84.34
331	KsCSTR_34710	putative ATP-binding protein Wzt of ABC-transporter involved in LPS biosynthesis	wzt	0.03	0	kuste2597	100
332	KsCSTR_01350	hypothetical protein		0.03	0	kustc0322	100	KSMBR1_2034	100
333	KsCSTR_46950	putative glucosylglycerate synthase		0.03	0	kustc0698	100	KSMBR1_2372	100
334	KsCSTR_41160	putative membrane-bound lytic murein transglycosylase A	MltA	0.03	0	kusta0010	100	KSMBR1_3010	100
335	KsCSTR_43190	hypothetical protein		0.03	0	kustc1069	100	KSMBR1_2846	99.76
336	KsCSTR_13600	transcription termination/antitermination protein NusG	nusG	0.03	0	kuste2952	100	KSMBR1_2793	100
337	KsCSTR_09710	hypothetical iron sulfur / metal binding protein part of the CODH/ACS complex		0.03	0	kustd1541	100	KSMBR1_1322	100
338	KsCSTR_00650	putative glutaredoxin-like protein	nrd	0.03	0	kustc0383	100	KSMBR1_2088	100
339	KsCSTR_43080	hypothetical protein		0.03	0	kustc1078	100	KSMBR1_2856	96.3
340	KsCSTR_20980	putative bacteriochlorophyllide d C-12(1)-methyltransferase		0.03	0.01	kuste3608	100	KSMBR1_3477	100
341	KsCSTR_43270	tryptophan synthase, beta subunit	trpB	0.03	0	kustc1062	100	KSMBR1_2671	100
342	KsCSTR_09830	hypothetical protein		0.03	0	kustd1530	99.86	KSMBR1_1314	100
343	KsCSTR_37040	hypothetical protein		0.03	0	kuste2370	97.26	KSMBR1_3345	97.26
344	KsCSTR_07680	putative oxygen sensitive ribonucleoside triphosphate reductase NrdD	nrdD	0.03	0	kustd1730	100	KSMBR1_1484	100
345	KsCSTR_19440	glutamine synthetase	glnA	0.03	0	kuste3463	99.77	KSMBR1_0678	100
346	KsCSTR_07900	putative (monoheme) protein		0.03	0	kustd1710	100	KSMBR1_1465	100
347	KsCSTR_14860	ATP-dependent zinc metalloprotease FtsH	ftsH	0.03	0	kuste3082	100	KSMBR1_1366	52.46
348	KsCSTR_36100	exported protein		0.03	0	kuste2460	94.15	KSMBR1_3424	97.95
349	KsCSTR_08550	putative type I restriction enzyme HindVIIP R protein		0.03	0
350	KsCSTR_46570	putative acetolactate synthase small subunit	ilvH	0.03	0	kustc0733	100	(six_frame)	100
351	KsCSTR_43830	regulatory protein P-II for glutamine synthetase	glnB	0.03	0	kustc1010	100	KSMBR1_2628	100
352	KsCSTR_03870	aspartate-tRNA(Asp/Asn) ligase	aspS	0.03	0	kustd2104	100	KSMBR1_1835	99.49
353	KsCSTR_26520	DEAD-box ATP-dependent RNA helicase CshA	cshA	0.03	0	kuste2707	100
354	KsCSTR_40420	proline-tRNA ligase	proS	0.03	0	kusta0084	100	KSMBR1_3080	99.83
355	KsCSTR_06560	30S ribosomal subunit protein S21	rpsU	0.03	0	kustd1840	100	KSMBR1_1593	100
356	KsCSTR_01600	gluconate-6-phosphate dehydrogenase, decarboxylating	gnd	0.03	0	kustc0297	100	KSMBR1_2016	100
357	KsCSTR_17310	50S ribosomal subunit protein L19	rplS	0.03	0	kuste3320	100	KSMBR1_0810	100
358	KsCSTR_11480	GTP cyclohydrolase 1	folE	0.03	0	kustd1371	100	KSMBR1_1193	100
359	KsCSTR_14690	1,4-alpha-glucan branching enzyme	glgB	0.03	0	kuste3063	100	KSMBR1_1062	99.85
360	KsCSTR_22780	hypothetical protein		0.03	0	kuste3786	100	KSMBR1_0131	100
361	KsCSTR_40490	50S ribosomal subunit protein L13	rplM	0.03	0	kusta0077	100	KSMBR1_3071	100
362	KsCSTR_03250	PEP-protein phosphotransferase of PTS system (enzyme I)	ptsI/ctr	0.03	0	kustd2162	100	KSMBR1_1887	100
363	KsCSTR_20950	3-oxoacyl-[acyl-carrier-protein] synthase 2	fabF	0.03	0	kuste3605	100	KSMBR1_3474	100
364	KsCSTR_06260	adenine phosphoribosyltransferase	apt	0.03	0	kustd1874	93.57	KSMBR1_1623	93.57
365	KsCSTR_17290	30S ribosomal subunit protein S16	rpsP	0.03	0	kuste3318	100	KSMBR1_0812	100
366	KsCSTR_11280	phosphate acyltransferase	plsX	0.03	0	kustd1390	100	KSMBR1_1174	100
367	KsCSTR_46470	hypothetical protein		0.03	0	(six_frame)	100	KSMBR1_2409	100
368	KsCSTR_49200	ribonuclease Y	rny	0.03	0	kustc0486	100	KSMBR1_2187	99.42
369	KsCSTR_47650	putative TPP-requiring enzyme co-localized with O-antigen rfb gene cluster		0.03	0
370	KsCSTR_05360	LysM domain/BON superfamily protein		0.03	0	kustd1961	100	KSMBR1_1713	100
371	KsCSTR_09150	ATP-dependent zinc metalloprotease FtsH	ftsH	0.03	0	kustd1596	100	KSMBR1_1366	100
372	KsCSTR_19180	c-type heme protein		0.03	0	kuste3440	100	(six_frame)	99.35064935
373	KsCSTR_31220	hypothetical protein		0.03	0	(six_frame)	100	KSMBR1_0275	100
374	KsCSTR_03880	histidine-tRNA ligase	hisS	0.03	0	kustd2103	100	KSMBR1_1834	98.85
375	KsCSTR_29650	hypothetical bc1 protein (putative UQ:cyt c oxidoreductase)		0.03	0	kuste4572	99.58	KSMBR1_3794	99.58
376	KsCSTR_42650	assembly factor of hydrazine dehydrogenase		0.03	0.01	kustc1130	100	(six_frame)	100
377	KsCSTR_45310	thiol-disulfide oxidoreductase	resA	0.03	0	kustc0860	100	KSMBR1_2498	100
378	KsCSTR_19080	aerotolerance regulator BatD	batD	0.03	0	kuste3429	100	KSMBR1_0711	100
379	KsCSTR_32160	hypothetical protein		0.03	0	kuste4249	100	KSMBR1_0360	100
380	KsCSTR_03220	50S ribosomal subunit protein L21	rplU	0.03	0	kustd2165	100	KSMBR1_1890	100
381	KsCSTR_00040	DNA gyrase, subunit B	gyrB/Cou/acrB/himB/hisU/nalC/nalD/pcbA/cou/parA/hopA/pcpA	0.03	0	kustc0439	99.88	KSMBR1_2148	100
382	KsCSTR_18840	cysteine desulfurase (tRNA sulfurtransferase), PLP-dependent	iscS/csdB/yfhO/nifS/yzzO	0.03	0	kuste3410	100	KSMBR1_0727	100
383	KsCSTR_24340	hypothetical protein		0.03	0	kuste3945	99.79	KSMBR1_3560	99.79
384	KsCSTR_11320	3-oxoacyl-[acyl-carrier-protein] synthase II	fabF/cvc/fabJ/vtr/vtrB	0.03	0	kustd1386	100	KSMBR1_1178	100
385	KsCSTR_13830	50S ribosomal subunit protein L24	rplX	0.03	0	kuste2975	100	KSMBR1_2816	100
386	KsCSTR_13470	phosphoribosylaminoimidazole-succinocarboxamide synthase	purC	0.03	0	kuste2943	100	KSMBR1_2781	100
387	KsCSTR_40870	hypothetical protein		0.02	0	kusta0039	100	KSMBR1_3036	100
388	KsCSTR_15750	strongly similar to methionyl-tRNA synthetase (Mets)	metS	0.02	0	kuste3175	100	KSMBR1_0944	100
389	KsCSTR_43090	putative aspartate aminotransferase		0.02	0	kustc1077	100	KSMBR1_2855	99.17
390	KsCSTR_11670	peptidyl-prolyl cis-trans isomerase B (rotamase B)	ppiB	0.02	0	kustd1353	100	KSMBR1_1211	100
391	KsCSTR_24670	Phenylalanine-tRNA ligase beta subunit	pheT	0.02	0	kuste3974	99.55	KSMBR1_3585	99.55
392	KsCSTR_39770	hypothetical membrane protein		0.02	0	kustb0126	100	KSMBR1_3142	99.83
393	KsCSTR_33310	hypothetical protein		0.02	0.01	kuste4142	100	KSMBR1_0446	100
394	KsCSTR_24080	deoxyhypusine synthase-like protein		0.02	0	kuste3921	100	KSMBR1_3542	98.08
395	KsCSTR_37070	hypothetical protein		0.02	0	(six_frame)	98.41	KSMBR1_3343	98.41
396	KsCSTR_48720	30S ribosomal subunit protein S15	rpsO/secC	0.02	0	(six_frame)	100	KSMBR1_2215	98.86
397	KsCSTR_13870	50S ribosomal subunit protein L6	rplF	0.02	0	kuste2979	100	KSMBR1_2820	99.46
398	KsCSTR_34770	CDP-glucose 4,6-dehydratase	rfbG	0.02	0	kuste2591	100
399	KsCSTR_03280	ribosomal subunit interface protein		0.02	0	kustd2160	100	KSMBR1_1885	100
400	KsCSTR_12790	hypothetical membrane protein		0.02	0	kuste2872	100	KSMBR1_2720	100
401	KsCSTR_09640	carbon monoxide dehydrogenase accessory protein CooC	cooC	0.02	0	kustd1547	99.57	KSMBR1_1327	100
402	KsCSTR_13970	30S ribosomal subunit protein S11	rpsK	0.02	0	kuste2989	100	KSMBR1_2830	100
403	KsCSTR_31900	cold-shock DEAD-box protein A		0.02	0	kuste4275	99.51	KSMBR1_0339	99.51
404	KsCSTR_34900	putative phosphoheptose isomerase	gmhA	0.02	0	kuste2574	100
405	KsCSTR_20910	isocitrate dehydrogenase, specific for NADP+; e14 prophage	icd/icdA/icdE/icdR/icdC	0.02	0	kuste3602	99.76	KSMBR1_3471	100
406	KsCSTR_36280	hypothetical protein		0.02	0
407	KsCSTR_09800	putative ribokinase	rbsK	0.02	0	kustd1533	100	KSMBR1_1316	100
408	KsCSTR_32870	hypothetical protein		0.02	0	kuste4180	100	KSMBR1_0414	100
409	KsCSTR_41370	polymer-forming cytoskeletal		0.02	0	(six_frame)	100	KSMBR1_2994	99.35
410	KsCSTR_22890	ATP synthase epsilon chain	atpC	0.02	0	kuste3796	100	KSMBR1_0120	100
411	KsCSTR_42140	glycogen branching enzyme, GH-57-type, archaeal		0.02	0	kustc1177	100	KSMBR1_2926	100
412	KsCSTR_07340	phosphoribosyl-AMP cyclohydrolase	hisI	0.02	0	kustd1764	100	KSMBR1_1519	100
413	KsCSTR_41780	cysteine-tRNA ligase	cysS	0.02	0	kustc1211	100	KSMBR1_2957	100
414	KsCSTR_14640	malto-oligosyltrehalose synthase		0.02	0	kuste3058	100	KSMBR1_1067	99.9
415	KsCSTR_32660	5-hydroxybenzimidazole synthase	bzaF	0.02	0	kuste4200	100	KSMBR1_0396	100
416	KsCSTR_12150	hypothetical protein		0.02	0	kustd1309	100	KSMBR1_1233	100
417	KsCSTR_17270	50S ribosomal subunit protein L31	rpmE	0.02	0	kuste3316	100	KSMBR1_0814	100
418	KsCSTR_05570	hypothetical protein		0.02	0.01	kustd1939	100	KSMBR1_1696	100
419	KsCSTR_31200	putative branched-chain-amino-acid aminotransferase	ilvE	0.02	0	kuste4339	100	KSMBR1_0273	100
420	KsCSTR_32690	similar to chromosomal condensation regulatory protein		0.02	0	kuste4197	95.15	KSMBR1_0399	97.52
421	KsCSTR_46110	putative GTP-binding protein	ychF/gtp	0.02	0	kustc0784	100	KSMBR1_2442	98.62
422	KsCSTR_05400	hypothetical protein		0.02	0	kustd1956	100	KSMBR1_1709	100
423	KsCSTR_26270	transketolase	tkt	0.02	0	kuste2683	100	KSMBR1_3967	100
424	KsCSTR_38500	exported protein		0.02	0	kustb0245	98.21	KSMBR1_3243	98.21
425	KsCSTR_08080	putative septation protein SpoVG		0.02	0	kustd1692	100	KSMBR1_1448	100
426	KsCSTR_29020	cation efflux system protein CzcA	czcA	0.02	0	kuste4633	100	KSMBR1_3747	99.24
427	KsCSTR_15440	threonine synthase		0.02	0	kuste3142	100	KSMBR1_0976	100
428	KsCSTR_41980	heme biosynthesis protein related to NirL and NirH		0.02	0	kustc1193	100	KSMBR1_2940	100
429	KsCSTR_36420	putative diguanylate cyclase		0.02	0			KSMBR1_3396	99.75
430	KsCSTR_45830	hypothetical protein		0.02	0	kustc0814	100	KSMBR1_2462	99.46
431	KsCSTR_03450	putative diguanylate cyclase		0.02	0	kustd2143	100	KSMBR1_1864	100
432	KsCSTR_44990	ATPase and specificity subunit of ClpX-ClpP ATP-dependent serine protease	clpX/LopC/lopC	0.02	0	kustc0890	100	KSMBR1_2525	100
433	KsCSTR_06110	hypothetical protein		0.02	0	kustd1887	100	KSMBR1_1632	100
434	KsCSTR_24640	50S ribosomal subunit protein L35	rpmI	0.02	0	kuste3971	100	KSMBR1_3582	100
435	KsCSTR_13760	30S ribosomal subunit protein S19	rpsS	0.02	0	kuste2968	100	KSMBR1_2809	100
436	KsCSTR_05540	nucleotide exchange factor GrpE	grpE	0.02	0	kustd1942	100	KSMBR1_1698	100
437	KsCSTR_10350	fructose-1,6-bisphosphatase class 1	fbp	0.02	0	kustd1478	100	KSMBR1_1273	100
438	KsCSTR_29550	hypothetical protein		0.02	0	kuste4581	99.79	KSMBR1_3787	99.58
439	KsCSTR_09210	4-hydroxy-3-methylbut-2-en-1-yl diphosphate synthase (flavodoxin)	ispG	0.02	0	kustd1590	100	KSMBR1_1362	99.7
440	KsCSTR_49510	type-1 blue copper-containing cupredoxin		0.02	0	kustc0456	100	KSMBR1_2161	100
441	KsCSTR_14610	formate/nitrite transporter family protein	focA	0.02	0	kuste3055	100	KSMBR1_1070	100
442	KsCSTR_07350	flagellar motor rotation protein MotB		0.02	0	kustd1763	100	KSMBR1_1518	100
443	KsCSTR_36730	malate dehydrogenase	mdh	0.02	0	kuste2399	99.68	KSMBR1_3373	100
444	KsCSTR_15650	ATP-dependent zinc metalloprotease FtsH	ftsH	0.02	0	kuste3164	100	KSMBR1_0961	100
445	KsCSTR_32090	YicC family protein	yicC	0.02	0	kuste4255	100	KSMBR1_0354	100
446	KsCSTR_01610	glucose-6-phosphate 1-dehydrogenase	zwf	0.02	0	kustc0296	100	KSMBR1_2015	100
447	KsCSTR_48480	methylenetetrahydrofolate reductase		0.02	0	kustc0552	100	KSMBR1_2233	99.35
448	KsCSTR_19840	aspartate-semialdehyde dehydrogenase	asd	0.02	0	kuste3498	100	KSMBR1_0648	100
449	KsCSTR_29490	fused putative transporter subunits of ABC superfamily: ATP-binding components	yjjK	0.02	0	kuste4586	100	KSMBR1_3782	100
450	KsCSTR_06380	tyrosine-tRNA ligase	tyrS	0.02	0	kustd1859	96.78	KSMBR1_1609	97.03
451	KsCSTR_21620	adenylylsulfate reductase alpha-subunit		0.02	0	kuste3674	100	KSMBR1_3876	100
452	KsCSTR_11290	3-oxoacyl-[acyl-carrier-protein] synthase III	fabH	0.02	0	kustd1389	99.7	KSMBR1_1175	100
453	KsCSTR_20340	putative sorbitol dehydrogenase	gutB	0.02	0	kuste3549	100	KSMBR1_0625	100
454	KsCSTR_32140	hypothetical protein		0.02	0	kuste4251	100	KSMBR1_0358	100
455	KsCSTR_42830	ornithine carbamoyltransferase	argF	0.02	0	kustc1102	100	KSMBR1_2878	97.72
456	KsCSTR_29220	hypothetical protein		0.02	0	kuste4614	100	KSMBR1_3761	100
457	KsCSTR_17390	Na(+)-translocating NADH-quinone reductase subunit C	nqrC	0.02	0	kuste3327	100	KSMBR1_0804	100
458	KsCSTR_03640	N-acetyl-gamma-glutamyl-phosphate reductase	argC	0.02	0	kustd2125	100	(six_frame)	100
459	KsCSTR_25970	hypothetical membrane protein		0.02	0	kuste2658	100	KSMBR1_3992	99.82
460	KsCSTR_28130	acetyl-CoA carboxylase, biotin carboxylase subunit	accC/fabG	0.02	0	kuste2853	100	KSMBR1_3595	100
461	KsCSTR_02170	hypothetical protein		0.02	0
462	KsCSTR_27390	hypothetical protein		0.02	0	kuste2786	98.52	KSMBR1_3634	98.52
463	KsCSTR_09550	hypothetical protein		0.02	0	kustd1556	100	KSMBR1_1334	100
464	KsCSTR_06230	anthranilate synthase component 1	trpE	0.02	0	kustd1876	97.58	KSMBR1_1625	97.58
465	KsCSTR_03230	ribonuclease E		0.02	0	kustd2164	100	KSMBR1_1889	100
466	KsCSTR_09060	putative pterin-4-alpha-carbinolamine dehydratase		0.02	0	kustd1604	100	KSMBR1_1370	100
467	KsCSTR_44960	iron-sulfur cluster carrier protein		0.02	0	kustc0893	99.37	KSMBR1_2527	99.37
468	KsCSTR_42850	acetylglutamate kinase	argB	0.02	0	kustc1100	100	KSMBR1_2876	100
469	KsCSTR_31440	putative mitochondrial processing peptidase		0.02	0	kuste4315	100	KSMBR1_0307	100
470	KsCSTR_24730	hypoxanthine-guanine phosphoribosyltransferase	hpt	0.02	0	kuste3979	99.45	KSMBR1_3590	100
471	KsCSTR_07940	putative universal stress protein UspA	uspA	0.02	0	kustd1706	99.31	KSMBR1_1461	99.31
472	KsCSTR_28310	hypothetical protein		0.02	0.01			KSMBR1_3666	100
473	KsCSTR_19100	aerotolerance regulator BatB	batB	0.02	0	kuste3432	100	KSMBR1_0709	100
474	KsCSTR_29660	cytochrome b6	qcrB	0.02	0	kuste4571	100	KSMBR1_3795	100
475	KsCSTR_13140	cytochrome c551 peroxidase	ccp	0.02	0	kuste2905	100	KSMBR1_2752	100
476	KsCSTR_34700	hypothetical protein		0.02	0	kuste2598	100
477	KsCSTR_38480	glucose-1-phosphate adenylyltransferase	glgC	0.02	0	kustb0247	99.3	KSMBR1_3244	99.3
478	KsCSTR_09520	30S ribosomal subunit protein S20	rpsT	0.02	0.02	kustd1559	100	KSMBR1_1336	100
479	KsCSTR_20790	copper-transporting P-type ATPase	actP	0.02	0	kuste3590	100	KSMBR1_3464	100
480	KsCSTR_26040	NADH:ubiquinone oxidoreductase, subunit G	nuoG	0.02	0	kuste2665	100	KSMBR1_3985	99.89
481	KsCSTR_15710	hypothetical phosphotransacetylase protein		0.02	0	kuste3170	100
482	KsCSTR_46610	methionine synthase		0.02	0	kustc0730	100	KSMBR1_2396	100
483	KsCSTR_33860	putative ATPase involved in chromosome partitioning	parA	0.02	0	kuste4091	100	KSMBR1_0493	100
484	KsCSTR_33570	TldE/PmbA protein, part of proposed TldE/TldD proteolytic complex		0.02	0	kuste4118	100	KSMBR1_0463	99.54
485	KsCSTR_11460	exported protein		0.02	0	kustd1373	100	KSMBR1_1189	99.27
486	KsCSTR_26690	putative octaprenyl diphosphate synthase	IspB	0.02	0	kuste2719	100	KSMBR1_3935	100
487	KsCSTR_37570	histidine kinase		0.02	0	kuste2320	100	KSMBR1_3310	100
488	KsCSTR_43030	TldD protein, part of proposed TldE/TldD proteolytic complex		0.02	0	kustc1082	100	KSMBR1_2859	97.13
489	KsCSTR_21000	dihydrolipoyl dehydrogenase	bfmBC	0.02	0	kuste3610	99.79	KSMBR1_3479	100
490	KsCSTR_36060	putative histidine kinase		0.02	0	kuste2464	95.96	KSMBR1_3428	95.96
491	KsCSTR_27210	cysteine desulfurase		0.02	0	kuste2769	100	KSMBR1_3618	100
492	KsCSTR_19760	carbamoyl phosphate synthetase small subunit, glutamine amidotransferase	carA/arg+ura/cap/pyrA/arg	0.02	0	kuste3490	100	KSMBR1_0656	98.39
493	KsCSTR_04990	hypothetical protein		0.02	0	kustd1998	100	KSMBR1_1745	99.79
494	KsCSTR_01640	delta-aminolevulinic acid dehydratase	hemB	0.02	0	kustc0293	100	KSMBR1_2013	100
495	KsCSTR_07720	chromosome partition protein Smc	smc	0.02	0	kustd1727	100	KSMBR1_1481	100
496	KsCSTR_15320	glutamyl-tRNA(Gln) amidotransferase subunit A	gatA	0.02	0	kuste3129	100	KSMBR1_0986	99.79
497	KsCSTR_29690	putative sulfur carrier protein AF_0554		0.02	0	kuste4568	100	KSMBR1_3798	100
498	KsCSTR_41600	hypothetical protein		0.02	0	kustc1230	100	KSMBR1_2972	99.93
499	KsCSTR_04060	phosphoenolpyruvate carboxylase	ppcA	0.01	0	kustd2084	100	KSMBR1_1820	100
500	KsCSTR_45640	putative molybdopterin oxidoreductase, molybdopterin-containing subunit/ NuoG subunit of NADH dehydrogenase I	nuoG/fdhA	0.01	0	kustc0828	100	KSMBR1_2474	100
501	KsCSTR_29500	aspartokinase	lysC	0.01	0	kuste4585	100	KSMBR1_3783	100
502	KsCSTR_08570	putative site-specific DNA-methyltransferase (adenine-specific)		0.01	0
503	KsCSTR_13580	protein translocase subunit SecE	secE	0.01	0	kuste2951	100	KSMBR1_2792	100
504	KsCSTR_40480	(3R)-hydroxymyristoyl-(acyl carrier protein) dehydratase		0.01	0	kusta0078	100	KSMBR1_3072	100
505	KsCSTR_48380	monoheme cytochrome	petJ	0.01	0	kustc0562	95.87
506	KsCSTR_08300	hypothetical protein		0.01	0	kustd1669	100	KSMBR1_1426	100
507	KsCSTR_47710	GDP-4-keto-6-deoxy-D-mannose 3-dehydratase	colD	0.01	0			KSMBR1_2294	100
508	KsCSTR_32130	chorismate mutase / Prephenate dehydratase	pheA	0.01	0	kuste4252	100	KSMBR1_0357	100
509	KsCSTR_07480	dihydrofolate synthase		0.01	0	kustd1751	100	KSMBR1_1507	100
510	KsCSTR_41620	leucine dehydrogenase	ldh	0.01	0	kustc1228	100	KSMBR1_2971	98.28
511	KsCSTR_12510	exported protein		0.01	0	kustd1277	100	KSMBR1_2688	100
512	KsCSTR_24620	threonyl-tRNA synthetase	thrS	0.01	0	kuste3969	99.84	KSMBR1_3580	99.84
513	KsCSTR_42030	hypothetical protein		0.01	0	kustc1188	100	KSMBR1_2936	100
514	KsCSTR_08970	hypothetical protein		0.01	0	kustd1613	100	KSMBR1_1379	100
515	KsCSTR_42900	hypothetical protein		0.01	0	kustc1095	99.71	KSMBR1_0753	53.61
516	KsCSTR_08220	amidohydrolase		0.01	0	kustd1677	100	KSMBR1_1433	100
517	KsCSTR_02810	hypothetical protein		0.01	0	kustd2205	100	KSMBR1_1926	100
518	KsCSTR_47490	aspartate aminotransferase family protein		0.01	0
519	KsCSTR_11220	glutamate-tRNA ligase	gltX	0.01	0	kustd1396	100	KSMBR1_1169	100
520	KsCSTR_37190	quinolinate synthase A	nadA	0.01	0	kuste2356	100	KSMBR1_3336	100
521	KsCSTR_37230	putative assembly protein		0.01	0	kuste2352	100	KSMBR1_3330	100
522	KsCSTR_42820	ribonuclease PH	rph	0.01	0	kustc1103	99.58	KSMBR1_2879	97.9
523	KsCSTR_02660	hypothetical membrane protein		0.01	0	kustd2220	100	KSMBR1_1939	100
524	KsCSTR_46690	thiamin biosynthesis ThiGH complex subunit	thiG/thiA/thiB	0.01	0	kustc0722	99.21	KSMBR1_2388	100
525	KsCSTR_04040	hypothetical protein		0.01	0	kustd2086	100	KSMBR1_1821	100
526	KsCSTR_00850	hypothetical protein		0.01	0	kustc0364	100	KSMBR1_2073	99.72
527	KsCSTR_03200	hypothetical protein		0.01	0	kustd2167	100	KSMBR1_1892	100
528	KsCSTR_32960	DNA recombination protein RmuC		0.01	0	kuste4171	100	KSMBR1_0420	100
529	KsCSTR_41520	chemotaxis protein CheY homolog	cheY	0.01	0	kustc1238	100	KSMBR1_2979	100
530	KsCSTR_28010	hypothetical protein		0.01	0			KSMBR1_0005	100
531	KsCSTR_49360	squalene-hopene cyclase	shc	0.01	0			KSMBR1_2174	99.57
532	KsCSTR_10960	putative histidine kinase protein	atoS	0.01	0	kustd1422	100	KSMBR1_1148	99.77
533	KsCSTR_00950	1-deoxyxylulose-5-phosphate synthase, thiamine-requiring, FAD-requiring	dxs/yajP	0.01	0	kustc0354	100	KSMBR1_2064	100
534	KsCSTR_22900	dTDP-glucose 4,6-dehydratase	novT	0.01	0	kuste3797	100	KSMBR1_0119	97.94
535	KsCSTR_40890	acyl-[acyl-carrier-protein]-UDP-N-acetylglucosamine O-acyltransferase	lpxA	0.01	0	kusta0037	100	KSMBR1_3034	99.63
536	KsCSTR_07990	hypothetical protein		0.01	0	kustd1701	99.07	KSMBR1_1456	99.07
537	KsCSTR_07310	adenylosuccinate lyase		0.01	0	kustd1767	100	KSMBR1_1521	100
538	KsCSTR_35690	nucleotide exchange factor GrpE	grpE	0.01	0	kuste2498	100	KSMBR1_0605	99.56
539	KsCSTR_38460	inosine-5'-monophosphate dehydrogenase	guaB	0.01	0	kustb0249	99.8	KSMBR1_3246	99.8
540	KsCSTR_11620	adenylosuccinate synthetase	purA	0.01	0	kustd1358	100	KSMBR1_1207	99.77
541	KsCSTR_17450	exported protein		0.01	0	kuste3333	100	KSMBR1_0798	100
542	KsCSTR_32830	hypothetical protein		0.01	0	kuste4184	100	KSMBR1_0411	100
543	KsCSTR_48990	putative methanol dehydrogenase regulatory protein	moxR	0.01	0	kustc0504	100	KSMBR1_2203	100
544	KsCSTR_36640	hypothetical protein		0.01	0	kuste2408	100	KSMBR1_3378	99.44
545	KsCSTR_32950	putative Mg2+ transporter MgtE	mgtE	0.01	0	kuste4172	100	KSMBR1_0419	100
546	KsCSTR_22540	hypothetical protein		0.01	0	kuste3765	100	KSMBR1_0151	100
547	KsCSTR_10570	transcription elongation factor GreA		0.01	0	kustd1459	100	KSMBR1_1257	99.87
548	KsCSTR_28760	segregation and condensation protein B	scpB	0.01	0	kuste4660	100	KSMBR1_3730	100
549	KsCSTR_15810	hypothetical protein		0.01	0	kuste3181	100	KSMBR1_0939	98.26
550	KsCSTR_24650	50S ribosomal subunit protein L20	rplT/pdzA	0.01	0	kuste3972	100	KSMBR1_3583	100
551	KsCSTR_05980	molybdopterin molybdenumtransferase	moeA	0.01	0	kustd1900	100	KSMBR1_1645	100
552	KsCSTR_02680	hypothetical protein		0.01	0	kustd2218	100	KSMBR1_1937	100
553	KsCSTR_37600	2-oxoisovalerate dehydrogenase subunit beta	bfmBAB	0.01	0	kuste2317	100	KSMBR1_3307	100
554	KsCSTR_48320	putative small heat shock protein	hsp	0.01	0	kustc0567	100	KSMBR1_2246	100
555	KsCSTR_06530	glutamate N-acetyltransferase / Amino-acid acetyltransferase	argJ	0.01	0	kustd1843	100	KSMBR1_1596	100
556	KsCSTR_46810	aspartate aminotransferase		0.01	0	kustc0710	100	KSMBR1_2380	100
557	KsCSTR_04890	pyrroline-5-carboxylate reductase	proC	0.01	0	kustd2009	100	KSMBR1_1754	99.63
558	KsCSTR_22330	signal peptidase I		0.01	0	kuste3749	100	KSMBR1_0166	99.41
559	KsCSTR_35980	exported protein		0.01	0	kuste2472	100	KSMBR1_3435	100
560	KsCSTR_02870	hypothetical protein		0.01	0	kustd2199	100	KSMBR1_1921	100
561	KsCSTR_13290	hypothetical protein		0.01	0
562	KsCSTR_06950	universal stress protein		0.01	0	kustd1803	100	KSMBR1_1555	99.34
563	KsCSTR_00820	hypothetical protein		0.01	0	kustc0367	100	KSMBR1_2074	100
564	KsCSTR_33790	hypothetical protein		0.01	0	kuste4098	98.24	KSMBR1_0480	98.24
565	KsCSTR_28780	Na(+)-translocating ferredoxin:NAD(+) oxidoreductase complex subunit D	rnfD	0.01	0	kuste4658	100	KSMBR1_3732	100
566	KsCSTR_41860	hypothetical protein		0.01	0	kustc1203	100	KSMBR1_2951	100
567	KsCSTR_43610	hypothetical protein		0.01	0	(six_frame)	100	KSMBR1_2643	100
568	KsCSTR_36510	NAD-dependent formate dehydrogenase alpha subunit / selenocysteine-containing		0.01	0	kuste2423	99.89	KSMBR1_1329	99.55
569	KsCSTR_46480	hypothetical protein		0.01	0	(six_frame)	100	KSMBR1_2408	100
570	KsCSTR_45490	NADH:ubiquinone oxidoreductase, membrane subunit N	nuoN	0.01	0	kustc0842	100	KSMBR1_2485	99.79
571	KsCSTR_43750	GMP synthetase (glutamine aminotransferase)	guaA	0.01	0	kustc1017	100	KSMBR1_2633	100
572	KsCSTR_19110	aerotolerance regulator BatA	batA	0.01	0	kuste3433	100	KSMBR1_0708	100
573	KsCSTR_20400	DNA-directed RNA polymerase subunit omega	rpoZ	0.01	0	kuste3554	100	KSMBR1_0620	100
574	KsCSTR_15720	phosphomethylpyrimidine synthase	thiC	0.01	0	kuste3172	99.76
575	KsCSTR_12340	hypothetical protein		0.01	0	kustd1294	100	KSMBR1_1130	98.99
576	KsCSTR_34970	UDP-glucose 4-epimerase		0.01	0	kuste2567	100
577	KsCSTR_37760	general secretory pathway component, cryptic	gspE/yheG	0.01	0	kuste2300	100	KSMBR1_3293	99.46
578	KsCSTR_42620	peptidylprolyl isomerase	surA	0.01	0	kustc1133	100	KSMBR1_2892	100
579	KsCSTR_49530	hypothetical protein		0.01	0	kustc0454	100	KSMBR1_2160	100
580	KsCSTR_37690	putative nitrate transporter NarT	narT	0.01	0	kuste2308	99.49	KSMBR1_3299	99.75
581	KsCSTR_19130	hypothetical protein		0.01	0	kuste3435	100	KSMBR1_0707	100
582	KsCSTR_37200	hypothetical protein		0.01	0	kuste2355	100	KSMBR1_3335	100
583	KsCSTR_10210	gamma-glutamyl phosphate reductase	proA	0.01	0	kustd1492	99.76	KSMBR1_1284	100
584	KsCSTR_01050	hypothetical protein		0.01	0	kustc0344	98.21	KSMBR1_2053	98.21
585	KsCSTR_40820	putative cytochrome c6 (Soluble cytochrome f, cytochrome c553)	petJ	0.01	0	kusta0044	100	KSMBR1_3041	100
586	KsCSTR_28550	mannose-1-phosphate guanylyltransferase (GDP)		0.01	0			KSMBR1_3712	100
587	KsCSTR_15220	benzoyl-CoA reductase subunit BadG		0.01	0	kuste3118	100	KSMBR1_1001	100
588	KsCSTR_22140	RNA polymerase sigma-54 factor RpoN		0.01	0	kuste3730	99.79	KSMBR1_0181	100
589	KsCSTR_33050	poly(Hydroxyalcanoate) granule associated protein (Phasin)		0.01	0	kuste4163	100	KSMBR1_0428	100
590	KsCSTR_24880	YfdX protein		0.01	0	kuste3993	99.42	KSMBR1_4084	100
591	KsCSTR_28770	ion-translocating oxidoreductase complex subunit G	rnfG	0.01	0	kuste4659	100	KSMBR1_3731	100
592	KsCSTR_43620	peptidase component of the HslUV protease	hslV/htpO/clpQ/yiiC	0.01	0	kustc1027	100	KSMBR1_2642	100
593	KsCSTR_39260	hypothetical protein		0.01	0	kustb0176	100	KSMBR1_3186	99.77
594	KsCSTR_02610	scaffold protein	iscU/nifU/yfhN	0.01	0	kustd2225	100	KSMBR1_1944	100
595	KsCSTR_34600	hypothetical protein		0.01	0	kuste2608	99.59
596	KsCSTR_22340	GTP-binding membrane protein	lepA	0.01	0	kuste3750	99.83	KSMBR1_0165	100
597	KsCSTR_29520	(R)-citramalate synthase	cimA	0.01	0	kuste4583	100	KSMBR1_3785	99.81
598	KsCSTR_41130	hypothetical protein		0.01	0	kusta0013	100	KSMBR1_3012	100
599	KsCSTR_39950	leucine-tRNA ligase	leuS	0.01	0			KSMBR1_3124	99.52
600	KsCSTR_45790	universal stress protein		0.01	0	kustc0817	100	KSMBR1_2464	99.31
601	KsCSTR_01580	similar to hypothetical protein YajQ		0.01	0	kustc0299	100	KSMBR1_2017	100
602	KsCSTR_39540	amidophosphoribosyltransferase	purF	0.01	0	kustb0151	98.11	KSMBR1_3164	98.11
603	KsCSTR_42120	putative T-cell receptor interacting molecule (TRIM)	trim	0.01	0	kustc1179	100	KSMBR1_2928	100
604	KsCSTR_26680	Sec-independent protein translocase protein TatA	tatA	0.01	0	(six_frame)	100	KSMBR1_3936	100
605	KsCSTR_34720	transport permease protein		0.01	0	kuste2596	100	KSMBR1_0530	44.89
606	KsCSTR_41490	signal transduction histidine kinase CheA		0.01	0	kustc1241	100	KSMBR1_2982	100
607	KsCSTR_30960	hypothetical protein		0.01	0	kuste4363	100	KSMBR1_0255	100
608	KsCSTR_28560	putative gluconeogenesis factor		0.01	0			KSMBR1_3713	100
609	KsCSTR_17240	UDP-N-acetylglucosamine 1-carboxyvinyltransferase	murA	0.01	0	kuste3313	99.76	KSMBR1_0817	100
610	KsCSTR_43970	4-hydroxy-tetrahydrodipicolinate reductase	dapB	0.01	0	kustc0999	99.62	KSMBR1_2619	100
611	KsCSTR_05630	phosphomannomutase	rfbB	0.01	0	kustd1933	100	KSMBR1_1691	100
612	KsCSTR_34690	hypothetical protein		0.01	0	kuste2599	99.61
613	KsCSTR_19040	calcium binding protein		0.01	0	kuste3426	100	KSMBR1_0714	100
614	KsCSTR_05060	membrane protein YdgH	ydgH	0.01	0	kustd1991	100	KSMBR1_1741	100
615	KsCSTR_34760	putative C-methyltransferase NovU		0.01	0	kuste2592	100	KSMBR1_0535	69.88
616	KsCSTR_41720	glucosyl-3-phosphoglycerate synthase	gpgS	0.01	0	kustc1218	100	KSMBR1_2962	100
617	KsCSTR_10280	cytochrome c		0.01	0	kustd1485	99.37	KSMBR1_1279	99.37
618	KsCSTR_10550	glycerate 2-kinase	gck	0.01	0	kustd1461	100	KSMBR1_1258	100
619	KsCSTR_42360	hypothetical protein		0.01	0	kustc1156	98.66	KSMBR1_2909	98.66
620	KsCSTR_03350	hypothetical protein		0.01	0	kustd2152	100	KSMBR1_1880	97.62
621	KsCSTR_00940	NAD kinase	nadK	0.01	0	kustc0355	100	KSMBR1_2065	100
622	KsCSTR_34630	asparagine synthetase (glutamine-hydrolyzing)		0.01	0	kuste2605	100
623	KsCSTR_37400	hypothetical membrane protein		0.01	0	kuste2336	100	KSMBR1_3318	100
624	KsCSTR_27450	2-isopropylmalate synthase	leuA	0.01	0	kuste2791	100	KSMBR1_3638	100
625	KsCSTR_40360	hypothetical protein		0.01	0	kusta0090	100	KSMBR1_3085	100
626	KsCSTR_35810	putative membrane associated lipoprotein involved in thiamine biosynthesis apbE	apbE	0.01	0	kuste2487	100	KSMBR1_3449	100
627	KsCSTR_09420	exported protein		0.01	0	kustd1570	100	KSMBR1_1347	99.87
628	KsCSTR_46730	RNA polymerase sigma factor SigA	sigA	0.01	0	kustc0717	100	KSMBR1_2385	100
629	KsCSTR_15820	serine-tRNA ligase	serS	0.01	0	kuste3182	100	KSMBR1_0938	98.63
630	KsCSTR_37590	lipoamide acyltransferase component of branched-chain alpha-keto acid dehydrogenase complex	bfmBB	0.01	0	kuste2318	100	KSMBR1_3308	99.76
631	KsCSTR_27380	exported protein		0.01	0	kuste2785	100	KSMBR1_3633	100
632	KsCSTR_17730	hypothetical protein		0.01	0	kuste3361	100	KSMBR1_0773	100
633	KsCSTR_14780	protein-arginine kinase	mcsB	0.01	0	kuste3072	100	KSMBR1_1053	100
634	KsCSTR_47660	putative aspartate transaminase		0.01	0
635	KsCSTR_40940	replicative DNA helicase	dnaC	0.01	0	kusta0032	100	KSMBR1_3030	100
636	KsCSTR_22300	hypothetical protein		0.01	0	kuste3746	100	KSMBR1_0169	100
637	KsCSTR_42090	exported protein		0.01	0	kustc1182	100	KSMBR1_2931	100
638	KsCSTR_34860	hypothetical protein		0.01	0	kuste2578	100
639	KsCSTR_38690	hypothetical protein		0.01	0	kustb0227	100	KSMBR1_3232	100
640	KsCSTR_27570	putative bacteriochlorophyllide d C-8(2)-methyltransferase		0.01	0	kuste2803	100	KSMBR1_3648	99.8
641	KsCSTR_48460	hypothetical protein		0.01	0	kustc0554	100	KSMBR1_2235	100
642	KsCSTR_40880	putative 1-carboxy-3-chloro-3,4-dihydroxycyclohexa-1, 5-diene dehydrogenase	CbaC	0.01	0	kusta0038	100	KSMBR1_3035	100
643	KsCSTR_04120	hypothetical protein		0.01	0	kustd2079	100	KSMBR1_1816	100
644	KsCSTR_13390	flavo-diiron protein FprA1	fprA	0.01	0	kuste2935	100	KSMBR1_2772	99.75
645	KsCSTR_17140	D-beta-D-heptose 7-phosphate kinase / D-beta-D-heptose 1-phosphate adenylyltransferase	hldE	0.01	0	kuste3302	100	KSMBR1_0824	100
646	KsCSTR_35540	prephenate dehydrogenase		0.01	0	kuste2512	100	KSMBR1_0592	100
647	KsCSTR_35950	hypothetical (diheme) protein		0.01	0	kuste2474	100	KSMBR1_3437	100
648	KsCSTR_22620	hypothetical protein		0.01	0	kuste3771	100	KSMBR1_0145	100
649	KsCSTR_40860	hypothetical protein		0.01	0	kusta0040	100	KSMBR1_3037	100
650	KsCSTR_46720	zinc ribbon domain protein		0.01	0	kustc0718	100	KSMBR1_2386	100
651	KsCSTR_17380	Na(+)-translocating NADH-quinone reductase subunit B	nqrB	0.01	0	kuste3326	100	KSMBR1_0805	100
652	KsCSTR_43230	hypothetical protein		0.01	0	kustc1066	99.65	KSMBR1_2845	100
653	KsCSTR_16820	coenzyme PQQ synthesis protein D		0.01	0	kuste3269	100	KSMBR1_0852	95.6
654	KsCSTR_33470	putative diguanylate cyclase		0.01	0	kuste4128	99.87	KSMBR1_0458	99.87
655	KsCSTR_14960	orotidine 5'-phosphate decarboxylase	pyrF	0.01	0	kuste3093	100	KSMBR1_1023	100
656	KsCSTR_14970	YceI family protein	yceI	0.01	0	kuste3094	100	KSMBR1_1022	100
657	KsCSTR_07630	hypothetical protein		0.01	0	kustd1735	100	KSMBR1_1489	100
658	KsCSTR_37630	branched-chain alpha-keto acid dehydrogenase, E1 component, alpha subunit		0.01	0	kuste2314	100	KSMBR1_3305	100
659	KsCSTR_46770	NADP-reducing hydrogenase subunit HndA	hndA	0.01	0	kustc0714	100	KSMBR1_2383	100
660	KsCSTR_35110	capsule polysaccharide export protein		0.01	0	kuste2551	100	KSMBR1_0555	97.85
661	KsCSTR_34440	hypothetical protein		0.01	0	kuste4036	99.94
662	KsCSTR_13670	30S ribosomal subunit protein S12	rpsL/asuB/strA	0.01	0	kuste2959	100	KSMBR1_2800	100
663	KsCSTR_31370	exonuclease SbcC		0.01	0	kuste4322	100	KSMBR1_0302	100
664	KsCSTR_35190	putative succinate-semialdehyde dehydrogenase [NADP(+)]	gabD	0.01	0	kuste2543	96.48	KSMBR1_0558	96.48
665	KsCSTR_11250	alanyl-tRNA synthetase	alaS/act/ala-act/lovB/ala-a	0.01	0	kustd1393	100	KSMBR1_1172	100
666	KsCSTR_21650	DNA polymerase type-X / 3'-5' exodeoxyribonuclease	polX	0.01	0	kuste3677	100	KSMBR1_3872	100
667	KsCSTR_34130	hypothetical membrane protein		0.01	0	kuste4067	99.7
668	KsCSTR_47690	hypothetical protein		0.01	0			KSMBR1_2296	100
669	KsCSTR_23280	elongation factor P	efp	0.01	0	kuste3832	100	KSMBR1_3488	100
670	KsCSTR_27590	3-oxoacyl-(acyl-carrier-protein) synthase, KASII		0.01	0	kuste2805	100	KSMBR1_3650	99.51
671	KsCSTR_48420	3-oxoacyl-[acyl-carrier-protein] reductase FabG	fabG	0.01	0	kustc0558	100	KSMBR1_2239	100
672	KsCSTR_41440	chemotaxis protein CheY	cheY	0.01	0	kustc1246	100	KSMBR1_2987	100
673	KsCSTR_35010	hypothetical protein		0.01	0	kuste2562	100
674	KsCSTR_08870	hypothetical protein		0.01	0	kustd1621	100	KSMBR1_1386	100
675	KsCSTR_46520	hypothetical protein		0.01	0	kustc0742	100	KSMBR1_2404	99.47
676	KsCSTR_17810	cytosine deaminase		0.01	0	kuste3368	100	KSMBR1_0763	100
677	KsCSTR_31940	RNA helicase	rhlE	0.01	0	kuste4272	100	KSMBR1_0342	100
678	KsCSTR_16760	hypothetical protein		0.01	0	(six_frame)	100	KSMBR1_0857	100
679	KsCSTR_46100	orotate phosphoribosyltransferase	pyrE	0.01	0	kustc0786	100	KSMBR1_2443	100
680	KsCSTR_19490	uridylate kinase	pyrH/smbA/umk	0.01	0	kuste3468	100	KSMBR1_0674	100
681	KsCSTR_20850	hypothetical protein		0.01	0	kuste3597	100	KSMBR1_3469	100
682	KsCSTR_43260	tryptophan synthase alpha chain	trpA	0.01	0	kustc1063	100	KSMBR1_2672	100
683	KsCSTR_18130	bifunctional histidinal dehydrogenase and histidinol dehydrogenase	hisD	0.01	0	kuste3400	99.77	KSMBR1_0736	99.55
684	KsCSTR_17890	strongly similar to ABC transporter ATP-binding protein		0.01	0	(six_frame)	100	KSMBR1_0755	100
685	KsCSTR_32790	hypothetical protein		0.01	0	kuste4187	100	KSMBR1_0408	100
686	KsCSTR_12350	hypothetical protein		0.01	0	kustd1293	100	KSMBR1_1129	100
687	KsCSTR_41090	3-isopropylmalate dehydrogenase	leuB	0.01	0	kusta0017	100	KSMBR1_3016	100
688	KsCSTR_41550	hypothetical protein		0.01	0	kustc1235	100	KSMBR1_2977	100
689	KsCSTR_15690	hypothetical protein		0.01	0	kuste3168	100	KSMBR1_0957	100
690	KsCSTR_34640	putative galactoside O-acetyltransferase		0.01	0	kuste2604	100
691	KsCSTR_07980	selenate reductase assembly chaperone protein		0.01	0	kustd1702	100	KSMBR1_1457	100
692	KsCSTR_45350	acetoacetate metabolism regulatory protein AtoC	atoC	0.01	0	kustc0856	100	KSMBR1_2495	100
693	KsCSTR_04130	putative dehydratase OleE	oleE	0.01	0	kustd2078	100	KSMBR1_1815	100
694	KsCSTR_16370	putative perosamine synthetase	rfbE	0.01	0	kuste3228	100	KSMBR1_1989	71.28
695	KsCSTR_20370	serine acetyltransferase	cysE	0.01	0	kuste3551	100	KSMBR1_0622	100
696	KsCSTR_11510	YbbR-like protein		0.01	0	kustd1368	100	KSMBR1_1196	100
697	KsCSTR_24170	tryptophan-tRNA ligase	trpS	0.01	0	kuste3930	100	KSMBR1_3549	100
698	KsCSTR_20380	cysteine synthase A, O-acetylserine sulfhydrolase A subunit	cysK/cysZ	0.01	0	kuste3552	100	KSMBR1_0621	100
699	KsCSTR_21420	putative dolichyl-phosphate mannosyltransferase	dpm	0.01	0	kuste3652	100	KSMBR1_0059	100
700	KsCSTR_01010	pleiotropic regulatory protein	degT	0.01	0	kustc0348	96.74	KSMBR1_2058	96.74
701	KsCSTR_13570	50S ribosomal subunit protein L33 1	rpmG	0.01	0	(six_frame)	100	KSMBR1_2790	100
702	KsCSTR_17280	signal recognition particle (SRP) component with 4.5S RNA (ffs)	ffh	0.01	0	kuste3317	100	KSMBR1_0813	99.78
703	KsCSTR_05910	cytochrome c551 peroxidase	ccp	0.01	0	kustd1904	100	KSMBR1_1672	100
704	KsCSTR_19140	hypothetical protein		0.01	0	kuste3436	100	KSMBR1_0706	100
705	KsCSTR_37680	putative inorganic ion or dicarboxylate transport protein of TDT family	mae	0.01	0	kuste2309	100	KSMBR1_3300	100
706	KsCSTR_41060	MEMO1 family protein		0.01	0	kusta0020	100
707	KsCSTR_19090	aerotolerance regulator BatC	batC	0.01	0	kuste3431	99.66	KSMBR1_0710	99.66
708	KsCSTR_40180	hypothetical protein		0.01	0	kusta0106	100	KSMBR1_3106	100
709	KsCSTR_42800	pyruvate synthase subunit PorB	porB	0.01	0	kustc1108	99	(six_frame)	100
710	KsCSTR_19730	3,4-dihydroxy-2-butanone 4-phosphate synthase / GTP cyclohydrolase-2	ribBA	0.01	0	kuste3488	100	KSMBR1_0657	99.75
711	KsCSTR_24630	protein chain initiation factor IF-3	infC/fit/srjA	0.01	0	kuste3970	99.33	KSMBR1_3581	99.33
712	KsCSTR_08620	ribulose-phosphate 3-epimerase	rpe	0.01	0	kustd1646	100	KSMBR1_1405	100
713	KsCSTR_03850	exported protein		0.01	0	kustd2106	100	KSMBR1_1837	100
714	KsCSTR_22810	ATP synthase subunit a	atpB	0.01	0	kuste3789	100	KSMBR1_0128	100
715	KsCSTR_17400	Na(+)-translocating NADH-quinone reductasesubunit E	nqrE	0.01	0	kuste3328	100	KSMBR1_0803	100
716	KsCSTR_39560	eukaryotic translation initiation factor 3 110 kDa subunit		0.01	0	kustb0148	95.38	KSMBR1_3162	95.95
717	KsCSTR_27270	glutamyl-tRNA reductase	hemA	0.01	0	kuste2775	100	KSMBR1_3624	100
718	KsCSTR_35550	phosphoribosylformylglycinamidine synthase subunit PurL	purL	0.01	0	kuste2511	100	KSMBR1_0593	99.9
719	KsCSTR_06940	putative pyruvate formate lyase activating enzyme 1	PflA	0.01	0	kustd1804	100	KSMBR1_1556	100
720	KsCSTR_12560	iron-sulfur cluster-binding protein		0.01	0	kustd1272	100	KSMBR1_2693	100
721	KsCSTR_29720	hypothetical protein		0.01	0	kuste4565	100	KSMBR1_3801	100
722	KsCSTR_12500	hypothetical protein		0.01	0	kustd1278	98.47	KSMBR1_2687	98.85
723	KsCSTR_36180	ribonuclease R	rnr	0.01	0	kuste2451	95.75	KSMBR1_3417	98.77
724	KsCSTR_24740	hypothetical protein		0.01	0	kuste3980	100	KSMBR1_3591	100
725	KsCSTR_06070	CTP synthetase	pyrG	0.01	0	kustd1891	99.81	KSMBR1_1636	99.62
726	KsCSTR_34950	D,D-heptose 7-phosphate kinase		0.01	0	kuste2569	100	KSMBR1_2293	42.2
727	KsCSTR_30800	putative nitrate reductase		0.01	0	kuste4466	99.74	KSMBR1_0239	99.91
728	KsCSTR_01550	potassium uptake system protein KrtA	krtA	0.01	0	kustc0302	100	KSMBR1_2020	100
729	KsCSTR_36870	D-alanine:D-alanine ligase	ddlB/ddl	0.01	0	kuste2386	100	KSMBR1_3361	98.5
730	KsCSTR_28110	putative Xaa-Pro aminopeptidase (X-Pro aminopeptidase aminopeptidase P II)	pepP	0.01	0	kuste2851	100	KSMBR1_3593	100
731	KsCSTR_11940	hypothetical protein		0.01	0	kustd1328	100	KSMBR1_1229	100
732	KsCSTR_17340	putative deoxyribonuclease YcfH / radical SAM domain protein		0	0	kuste3322	99.79	KSMBR1_0808	99.79
733	KsCSTR_38110	hypothetical protein		0	0	kuste2268	100	KSMBR1_3269	99.2
734	KsCSTR_10680	hypothetical protein		0	0	kustd1448	100	KSMBR1_1252	100
735	KsCSTR_14950	aminodeoxychorismate synthase, subunit II	pabA	0	0	kuste3092	100	KSMBR1_1024	100
736	KsCSTR_12890	dimethyladenosine transferase		0	0	(six_frame)	100	KSMBR1_2729	96.89
737	KsCSTR_06420	putative histidine kinase		0	0	kustd1855	99.81	KSMBR1_1605	100
738	KsCSTR_47520	hypothetical protein		0	0
739	KsCSTR_13280	hypothetical protein		0	0
740	KsCSTR_06050	hypothetical iron sulfur protein		0	0	kustd1893	99.68	KSMBR1_1638	99.68
741	KsCSTR_24190	arginine-tRNA ligase	argS	0	0	kuste3932	100	KSMBR1_3550	100
742	KsCSTR_11090	pyruvate carboxylase	pyc	0	0	kustd1409	100	KSMBR1_1159	99.56
743	KsCSTR_06540	putative pyruvoyl-dependent arginine decarboxylase	pdaD	0	0	(six_frame)	100	KSMBR1_1595	100
744	KsCSTR_24610	S-methyl-5'-thioadenosine phosphorylase	mtnP	0	0	kuste3968	99.65	KSMBR1_3579	99.65
745	KsCSTR_19150	hypothetical protein		0	0	kuste3437	100	KSMBR1_0705	100
746	KsCSTR_11550	hypothetical protein		0	0	kustd1365	100	KSMBR1_1200	99.45
747	KsCSTR_41640	hypothetical protein		0	0	kustc1226	100	KSMBR1_2968	100
748	KsCSTR_00910	2-oxoglutarate oxidoreductase, beta subunit		0	0	kustc0358	100	KSMBR1_2068	99.59
749	KsCSTR_40850	hypothetical protein		0	0	kusta0041	100	KSMBR1_3038	100
750	KsCSTR_22490	hypothetical membrane protein		0	0	kuste3760	99.8	KSMBR1_0156	99.81
751	KsCSTR_14020	putative protein-tyrosine-phosphatase		0	0	kuste2994	100	KSMBR1_2835	100
752	KsCSTR_20430	hypothetical membrane protein		0	0	kuste3557	100	KSMBR1_0618	100
753	KsCSTR_21630	putative adenylylsulfate reductase chain B	aprB	0	0	kuste3675	100	KSMBR1_3875	100
754	KsCSTR_34870	putative sulfotransferase NodH	nodH	0	0	kuste2577	100
755	KsCSTR_05650	dTDP-glucose 4,6-dehydratase		0	0	kustd1930	100	KSMBR1_1689	100
756	KsCSTR_47600	putative nucleic acid-binding protein, contains PIN domain		0	0
757	KsCSTR_04860	chaperone protein DnaK	dnaK	0	0	kustd2012	100	KSMBR1_1757	99.81
758	KsCSTR_29540	valine-tRNA ligase	valS	0	0	(six_frame)	99.88	KSMBR1_3786	99.88
759	KsCSTR_09390	ribose 5-phosphate isomerase B		0	0	kustd1573	99.41	KSMBR1_1350	100
760	KsCSTR_46330	1-acyl-sn-glycerol-3-phosphate acyltransferase		0	0	kustc0764	100	KSMBR1_2424	98.78
761	KsCSTR_34680	hypothetical protein		0	0	kuste2600	100
762	KsCSTR_23830	putative sirohydrochlorin cobaltochelatase		0	0	kuste3892	100	KSMBR1_3525	99.7
763	KsCSTR_22480	hypothetical protein		0	0	kuste3759	100	KSMBR1_0157	100
764	KsCSTR_35960	Cna protein B-type domain protein		0	0	kuste2473	100	KSMBR1_3436	100
765	KsCSTR_48160	metallo-beta-lactamase family protein, RNA-specific		0	0	kustc0581	100	KSMBR1_2259	100
766	KsCSTR_22260	hemerythrin HHE cation binding domain protein		0	0	kuste3742	99.55	KSMBR1_0172	100
767	KsCSTR_15700	acetate-CoA ligase [ADP-forming] I		0	0	kuste3169	100
768	KsCSTR_08580	SOS-response repressor and protease LexA		0	0
769	KsCSTR_03170	polar-differentiation response regulator DivK	divK	0	0	kustd2170	100	KSMBR1_1895	100
770	KsCSTR_13440	protease HtpX homolog	htpX	0	0	kuste2940	100	KSMBR1_2777	100
771	KsCSTR_00180	cbb3-type cytochrome c oxidase subunit CcoP	fixP/ccoP	0	0	kustc0427	100	KSMBR1_2140	100
772	KsCSTR_16860	putative zinc metalloproteinase		0	0	kuste3274	100	KSMBR1_0851	80.25
773	KsCSTR_48640	exported protein		0	0	kustc0543	100	KSMBR1_2222	100
774	KsCSTR_03120	putative diguanylate cyclase		0	0	kustd2174	100	KSMBR1_1899	100
775	KsCSTR_42200	thioredoxin reductase	trxB	0	0	kustc1171	100	KSMBR1_2921	100
776	KsCSTR_33600	hypothetical membrane protein		0	0	kuste4114	100	KSMBR1_0466	99.4
777	KsCSTR_04770	putative hydroxylamine oxidoreductase hao	hao	0	0	kustd2021	100	KSMBR1_1764	99.64
778	KsCSTR_29380	ATP synthase B chain		0	0	kuste4598	100	KSMBR1_3772	99.61
779	KsCSTR_17260	peptide chain release factor 1	prfA	0	0	kuste3315	100	KSMBR1_0815	100
780	KsCSTR_30950	rubrerythrin-2	rbr	0	0	kuste4364	100	KSMBR1_0254	100
781	KsCSTR_04620	3-ketosteroid-9-alpha-hydroxylase reductase subunit	hmp	0	0	kustd2035	99.58	KSMBR1_1777	100
782	KsCSTR_24110	hypothetical protein		0	0	(six_frame)	100	KSMBR1_3544	99.1
783	KsCSTR_32150	ribonuclease 3	rnc	0	0	kuste4250	99.58	KSMBR1_0359	100
784	KsCSTR_27610	putative kinesin light chain KLC		0	0	kuste2807	100	KSMBR1_0035	99.3
785	KsCSTR_10690	hypothetical membrane protein		0	0	kustd1447	100	KSMBR1_1251	99.82
786	KsCSTR_36830	putative general secretion pathway protein D	pulD	0	0	kuste2389	100	KSMBR1_3364	100
787	KsCSTR_33000	pyruvate kinase		0	0	kuste4167	100	KSMBR1_0424	100
788	KsCSTR_14710	hypothetical protein		0	0	kuste3065	100	KSMBR1_1060	100
789	KsCSTR_26570	phosphatidylinositol 3- and 4-kinase		0	0	kuste2710	100	KSMBR1_3942	100
790	KsCSTR_43840	ammonium transporter		0	0	kustc1009	100	KSMBR1_2627	100
791	KsCSTR_03620	putative small heat shock protein	hsp	0	0	kustd2127	100	KSMBR1_1854	100
792	KsCSTR_19530	hypothetical protein		0	0	kuste3472	100	KSMBR1_0669	100
793	KsCSTR_24360	hypothetical protein similar to MoxR-like ATPase		0	0	kuste3947	100	KSMBR1_3562	100
794	KsCSTR_18100	GTPase Era	era	0	0	kuste3397	99.66	KSMBR1_0738	99.66
795	KsCSTR_43780	regulatory protein P-II for glutamine synthetase	glnB	0	0	kustc1014	100	KSMBR1_2631	100
796	KsCSTR_19860	hypothetical protein		0	0	kuste3500	100	KSMBR1_0646	100
797	KsCSTR_03000	tRNA-splicing ligase RtcB	rtcB	0	0	kustd2186	100	KSMBR1_1908	100
798	KsCSTR_31700	hypothetical protein		0	0	kuste4294	100	KSMBR1_0323	100
799	KsCSTR_01130	hypothetical protein		0	0
800	KsCSTR_00720	cupin domain protein		0	0	kustc0377	100	KSMBR1_2084	100
801	KsCSTR_05620	hypothetical protein		0	0	kustd1934	100	KSMBR1_1692	100
802	KsCSTR_25750	hypothetical protein		0	0	kuste2637	100	KSMBR1_4006	100
803	KsCSTR_29200	cobalt-zinc-cadmium resistance protein CzcA; Cation efflux system protein CusA	czcA	0	0	kuste4616	100	KSMBR1_3760	99.71
804	KsCSTR_42880	hypothetical membrane protein		0	0	kustc1097	98.85
805	KsCSTR_36120	hypothetical protein		0	0	kuste2458	95.45	KSMBR1_3423	96.97
806	KsCSTR_45650	putative proton-translocating NADH dehydrogenase I, 51 kDa subunit (NuoF)	nuoF	0	0	kustc0827	100	KSMBR1_2473	100
807	KsCSTR_44470	methyltransferase		0	0	kustc0972	100	KSMBR1_2604	100
808	KsCSTR_15390	eukaryotic translation initiation factor 4B		0	0	kuste3136	100	KSMBR1_0980	100
809	KsCSTR_14750	putative 6-carboxy-5,6,7,8-tetrahydropterin synthase	queD	0	0	kuste3069	100	KSMBR1_1056	100
810	KsCSTR_31240	Pseudouridine synthase		0	0	kuste4335	100	KSMBR1_0277	99.18
811	KsCSTR_08070	4-diphosphocytidyl-2-C-methyl-D-erythritol kinase	ispE	0	0	kustd1693	100	KSMBR1_1449	100
812	KsCSTR_02900	indole-3-glycerol phosphate synthase	trpC	0	0	kustd2196	99.61	KSMBR1_1918	100
813	KsCSTR_07430	putative uncharacterized ABC transporter ATP-binding protein YdiF		0	0	kustd1755	99.54	KSMBR1_1511	100
814	KsCSTR_06510	tRNA-2-methylthio-N(6)-dimethylallyladenosine synthase	miaB	0	0	kustd1845	100	KSMBR1_1597	100
815	KsCSTR_47040	polyamine aminopropyltransferase	speE	0	0	kustc0686	100	KSMBR1_2363	100
816	KsCSTR_33480	hypothetical protein		0	0	kuste4127	100	KSMBR1_0459	100
817	KsCSTR_08790	GDP-D-mannose dehydratase, NAD(P)-binding	gmd/yefA/yefN	0	0	kustd1628	100	KSMBR1_1391	100
818	KsCSTR_06960	hypothetical protein		0	0	kustd1802	100	KSMBR1_1554	100
819	KsCSTR_13500	chorismate synthase	aroC	0	0	kuste2946	100	KSMBR1_2784	99.74
820	KsCSTR_02880	rubredoxin		0	0	kustd2198	100	KSMBR1_1920	100
821	KsCSTR_44360	hypothetical protein		0	0	kustc0961	98.65	KSMBR1_2592	100
822	KsCSTR_24140	DNA-directed RNA polymerase III 31 kDa polypeptide		0	0	kuste3927	100	KSMBR1_3546	100
823	KsCSTR_22110	DNA polymerase III subunits gamma and tau		0	0	kuste3727	99.46	KSMBR1_0184	99.82
824	KsCSTR_38030	hypothetical protein		0	0	kuste2275	99.14	KSMBR1_3275	100
825	KsCSTR_36580	ECF RNA polymerase sigma factor SigH	sigH	0	0	kuste2415	100	KSMBR1_3385	100
826	KsCSTR_26840	cytochrome c-type biogenesis protein DsbD, protein-disulfide reductase	dsbD	0	0	kuste2732	99.83	KSMBR1_3923	98.85
827	KsCSTR_03860	hypothetical protein		0	0	kustd2105	100	KSMBR1_1836	100
828	KsCSTR_46270	hypothetical protein		0	0	kustc0769	100	KSMBR1_2429	100
829	KsCSTR_47510	N-acetylneuraminate synthase		0	0			KSMBR1_2317	64.91
830	KsCSTR_01780	transcription antitermination protein NusB	nusB	0	0	kustc0280	100	KSMBR1_2007	100
831	KsCSTR_11450	methionine-tRNA ligase	metG	0	0	kustd1374	100	KSMBR1_1188	100
832	KsCSTR_05690	peptidyl-prolyl cis-trans isomerase		0	0	kustd1926	100	KSMBR1_1685	99.3
833	KsCSTR_14620	hypothetical protein		0	0	kuste3056	100	KSMBR1_1069	100
834	KsCSTR_12710	putative RNA-directed DNA polymerase		0	0	kuste4642	100	KSMBR1_2715	100
835	KsCSTR_46940	glucosyl-3-phosphoglycerate synthase	gpgS	0	0	kustc0699	100	KSMBR1_2373	100
836	KsCSTR_35080	hypothetical protein		0	0	kuste2555	100	KSMBR1_0552	82.94
837	KsCSTR_31310	2,3-bisphosphoglycerate-independent phosphoglycerate mutase	apgM	0	0	kuste4328	100	KSMBR1_0297	99.24
838	KsCSTR_15350	5'-methylthioadenosine nucleosidase		0	0	kuste3132	100	KSMBR1_0983	100
839	KsCSTR_32110	protein-export membrane protein SecG	secG	0	0	kuste4254	100	KSMBR1_0355	100
840	KsCSTR_10200	acetyl-coenzyme A carboxylase carboxyl transferase subunit alpha	accA	0	0	kustd1493	100	KSMBR1_1285	100
841	KsCSTR_20110	hypothetical protein		0	0	kuste3526	100
842	KsCSTR_08240	lipid A export ATP-binding/permease protein MsbA		0	0	kustd1675	100	KSMBR1_1431	100
843	KsCSTR_26430	glycogen phosphorylase	glgP/glgY	0	0	kuste2698	100	KSMBR1_0340	53.16
844	KsCSTR_24780	glutamate 5-kinase	proB	0	0	kuste3983	100	KSMBR1_4092	99.74
845	KsCSTR_29180	putative cobalt-zinc-cadmium resistance protein CzcB	czcB	0	0	kuste4618	100	KSMBR1_3758	100
846	KsCSTR_47440	hypothetical protein		0	0			KSMBR1_2326	72.31
847	KsCSTR_37220	hypothetical protein		0	0	(six_frame)	100	KSMBR1_3332	100
848	KsCSTR_37310	hypothetical protein		0	0	kuste2345	100	KSMBR1_3325	100
849	KsCSTR_42000	hypothetical protein		0	0	kustc1191	99.66	KSMBR1_2938	100
850	KsCSTR_15780	ketoacid-binding protein	yjgF	0	0	kuste3178	100	KSMBR1_0942	100
851	KsCSTR_46530	hypothetical protein		0	0	kustc0741	100	KSMBR1_2403	100
852	KsCSTR_00440	hypothetical protein with unusual CxxxxCH motiv		0	0	kustc0397	100	KSMBR1_2100	100
853	KsCSTR_17740	hypothetical protein		0	0	kuste3362	100	KSMBR1_0772	100
854	KsCSTR_14870	putative transcriptional regulatory protein Dhaf_3629		0	0	kuste3084	100
855	KsCSTR_01360	hypothetical protein		0	0	kustc0321	100	KSMBR1_2033	100
856	KsCSTR_15680	hypothetical protein		0	0	kuste3167	100	KSMBR1_0958	100
857	KsCSTR_13170	similar to AcrA family multidrug efflux protein		0	0	kuste2908	100	KSMBR1_2754	100
858	KsCSTR_02480	hypothetical protein		0	0	kustd2237	100
859	KsCSTR_07450	similar to ArsB protein		0	0	kustd1753	99.77	KSMBR1_1510	100
860	KsCSTR_03840	hypothetical protein		0	0	kustd2107	100	KSMBR1_1838	100
861	KsCSTR_27710	hypothetical protein		0	0	kuste2817	100	KSMBR1_0025	100
862	KsCSTR_48450	glutamate dehydrogenase	gdhA	0	0	kustc0555	100	KSMBR1_2236	100
863	KsCSTR_46280	divalent-cation tolerance protein CutA	cutA	0	0	kustc0768	100	KSMBR1_2428	98.18
864	KsCSTR_18970	putative histidine kinase		0	0	kuste3420	100	KSMBR1_0718	100
865	KsCSTR_14430	putative glutamate dehydrogenase (NAD(P)(+))		0	0	kuste3038	100	KSMBR1_1085	99.89
866	KsCSTR_05550	hypothetical protein		0	0	kustd1941	100	KSMBR1_1697	97.96
867	KsCSTR_15210	hypothetical membrane protein		0	0	kuste3117	100	KSMBR1_1002	100
868	KsCSTR_17130	putative two component response regulator		0	0	kuste3301	100	KSMBR1_0825	98.08
869	KsCSTR_41140	glycine cleavage system H protein		0	0	kusta0012	100	KSMBR1_3011	100
870	KsCSTR_34780	glucose-1-phosphate cytidylyltransferase	rfbF	0	0	kuste2590	100	KSMBR1_0539	56.37
871	KsCSTR_15190	colicin V production protein		0	0	kuste3115	100	KSMBR1_1003	100
872	KsCSTR_27670	hypothetical membrane protein		0	0	(six_frame)	99.56896552	KSMBR1_0028	99.57
873	KsCSTR_32990	NAD(P)H-hydrate epimerase	nnrE	0	0	kuste4168	100	KSMBR1_0423	94.27
874	KsCSTR_22530	hypothetical protein		0	0	kuste3764	100	KSMBR1_0152	100
875	KsCSTR_43180	aquaporin Z		0	0	kustc1070	100	KSMBR1_2847	100
876	KsCSTR_36770	hypothetical protein		0	0	kuste2395	100	KSMBR1_3370	100
877	KsCSTR_47610	hypothetical protein		0	0			KSMBR1_2302	98.63
878	KsCSTR_38830	putative zinc-containing dehydrogenase		0	0	kustb0214	100	KSMBR1_3221	100
879	KsCSTR_46460	putative phosphoglycolate phosphatase		0	0	kustc0747	99.1	KSMBR1_2410	100
880	KsCSTR_30850	2-dehydro-3-deoxyphosphooctonate aldolase	kdsA	0	0	kuste4373	100	KSMBR1_0245	99.64
881	KsCSTR_23850	similar to precorrin-6 methyltransferase CbiE		0	0	kuste3894	99.53	KSMBR1_3527	100
882	KsCSTR_24310	hypothetical protein		0	0	kuste3943	100	KSMBR1_3558	100
883	KsCSTR_41330	acetoacetate metabolism regulatory protein AtoC	atoC	0	0	kustc1258	100	KSMBR1_2998	100
884	KsCSTR_09200	1-deoxy-D-xylulose 5-phosphate reductoisomerase	dxr/ispC/yaeM	0	0	kustd1591	100	KSMBR1_1363	100
885	KsCSTR_41510	hypothetical protein		0	0	kustc1239	100	KSMBR1_2980	100
886	KsCSTR_46350	HtrA protease/chaperone protein		0	0	kustc0762	98.39	KSMBR1_2423	97.18
887	KsCSTR_41300	hypothetical protein		0	0	kuste3056	41.03	KSMBR1_3000	100
888	KsCSTR_41560	strongly similar to serine protease	htrA	0	0	kustc1234	100	KSMBR1_2976	100
889	KsCSTR_20460	putative serine proteinase DegP	degP	0	0	kuste3560	100	KSMBR1_0615	100
890	KsCSTR_37370	2-oxoacid:ferredoxin oxidoreductase subunit beta		0	0	kuste2338	100	KSMBR1_3320	100
891	KsCSTR_04000	exported protein		0	0	kustd2091	100	KSMBR1_1825	99.76
892	KsCSTR_04280	putative sigma 54 response regulatory protein	atoC	0	0	kustd2066	100	KSMBR1_1805	99.72
893	KsCSTR_14720	trehalose synthase		0	0	kuste3066	99.91	KSMBR1_1059	99.1
894	KsCSTR_45390	3'(2'),5'-bisphosphate nucleotidase CysQ	cysQ	0	0	kustc0852	100	KSMBR1_2492	100
895	KsCSTR_25740	hypothetical protein		0	0	kuste2636	100	KSMBR1_4007	100
896	KsCSTR_33590	hypothetical membrane protein		0	0	kuste4115	100	KSMBR1_0464	98.21
897	KsCSTR_32220	flagellar motor rotation protein MotA	motA	0	0	kuste4243	100	KSMBR1_0367	100
898	KsCSTR_05320	amidase enhancer	lytB	0	0	kustd1965	100	KSMBR1_1717	100
899	KsCSTR_19350	D-arabinose 5-phosphate isomerase	kdsD/yrbH	0	0	kuste3456	100	KSMBR1_0684	99.39
900	KsCSTR_14880	hypothetical protein		0	0	kuste3085	100
901	KsCSTR_36590	hypothetical protein		0	0	kuste2413	99.46	KSMBR1_3383	99.73
902	KsCSTR_03180	histidine kinase		0	0	kustd2169	100	KSMBR1_1894	100
903	KsCSTR_15340	hypothetical protein		0	0	kuste3131	100	KSMBR1_0984	100
904	KsCSTR_34590	putative colanic acid biosynthesis glycosyltransferase WcaL		0	0	kuste2609	100
905	KsCSTR_02760	sporulation initiation inhibitor protein Soj	soj	0	0	kustd2210	100	KSMBR1_1930	100
906	KsCSTR_38470	putative GMP synthase [glutamine-hydrolyzing]	guaA	0	0	kustb0248	99.59	KSMBR1_3245	99.59
907	KsCSTR_31320	phosphoglyceromutase 1	gpmA/gpm	0	0	(six_frame)	100	KSMBR1_0298	100
908	KsCSTR_35400	flagellar protein FliL		0	0	kuste2526	100	KSMBR1_0581	100
909	KsCSTR_06400	hypothetical protein		0	0	kustd1857	99.24	KSMBR1_1607	99.24
910	KsCSTR_46260	putative O-linked GlcNAc transferase		0	0	kustc0770	100	KSMBR1_2430	100
911	KsCSTR_35560	phosphoribosylformylglycinamidine synthase subunit PurQ	purQ	0	0	kuste2510	100	KSMBR1_0594	100
912	KsCSTR_40270	methionyl-tRNA formyltransferase	fmt	0	0	kusta0099	100	KSMBR1_3089	99.69
913	KsCSTR_37360	2-oxoglutarate oxidoreductase, alpha subunit		0	0	kuste2339	100	KSMBR1_3321	100
914	KsCSTR_31910	glycogen phosphorylase	glgP	0	0	kuste4274	100	KSMBR1_0340	100
915	KsCSTR_32620	adenosylmethionine-8-amino-7-oxononanoate aminotransferase	bioA	0	0	kuste4204	100	KSMBR1_0393	100
916	KsCSTR_39700	putative thyroid hormone sulfotransferase		0	0	kustb0133	100	KSMBR1_3149	100
917	KsCSTR_07670	transcriptional repressor NrdR	nrdR	0	0	kustd1731	100	KSMBR1_1485	100
918	KsCSTR_34990	alpha-D-GlcNAc alpha-1,2-L-rhamnosyltransferase		0	0	kuste2565	100
919	KsCSTR_33910	thermostable carboxypeptidase 1	cpsA	0	0	kuste4086	99.49	KSMBR1_0495	99.24
920	KsCSTR_36040	glucose-1-phosphate adenylyltransferase	glgC	0	0	kuste2466	93.15	KSMBR1_3430	93.41
921	KsCSTR_19800	hypothetical membrane protein		0	0	kuste3494	100	KSMBR1_0652	100
922	KsCSTR_31500	glycogen phosphorylase		0	0
923	KsCSTR_04220	PRC-barrel domain protein		0	0	kustd2072	100	KSMBR1_1810	100
924	KsCSTR_24660	phenylalanine tRNA synthetase, alpha subunit	pheS/phe-act	0	0	kuste3973	99.7	KSMBR1_3584	99.7
925	KsCSTR_13460	inositol-1-monophosphatase	suhB	0	0	kuste2942	100
926	KsCSTR_17520	acyl carrier protein		0	0	kuste3340	100	KSMBR1_0792	100
927	KsCSTR_26930	putative cell surface glycoprotein (S-layer protein)	flu	0	0	kuste2741	100	KSMBR1_3914	100
928	KsCSTR_41480	putative purine binding chemotaxis protein	cheW	0	0	kustc1242	100	KSMBR1_2983	100
929	KsCSTR_46670	putative bifunctional oligoribonuclease and PAP phosphatase NrnA		0	0	kustc0724	99.4	KSMBR1_2390	100
930	KsCSTR_34960	putative mannose-1-phosphate guanylyltransferase		0	0	kuste2568	100
931	KsCSTR_49440	hypothetical protein		0	0	kustc0462	99.77	KSMBR1_2166	99.77
932	KsCSTR_10010	phosphate-specific transport system accessory protein	phoU	0	0	kustd1511	100	KSMBR1_1298	100
933	KsCSTR_04680	7,8-dihydroneopterin aldolase		0	0	kustd2029	100	KSMBR1_1773	99.19
934	KsCSTR_38790	glycine-tRNA ligase beta subunit	glyS	0	0	kustb0218	99.86	KSMBR1_3224	99.86
935	KsCSTR_17930	DNA mismatch repair protein MutS	mutS	0	0	kuste3381	100	KSMBR1_0751	99.89
936	KsCSTR_09760	4-hydroxybenzoyl-CoA thioesterase family active site		0	-	kustd1537	100	KSMBR1_1318	100
937	KsCSTR_08250	single-stranded-DNA-specific exonuclease recJ		0	0	kustd1674	100	KSMBR1_1430	100
938	KsCSTR_04460	FMN-binding protein		0	0	kustd2050	100	KSMBR1_1792	100
939	KsCSTR_36050	two-component system response regulator		0	0	kuste2465	98.43	KSMBR1_3429	98.43
940	KsCSTR_23590	V-type ATP synthase alpha chain	atpA	0	0	kuste3866	100	KSMBR1_3507	100
941	KsCSTR_00780	exported protein		0	0	kustc0371	100	KSMBR1_2078	100
942	KsCSTR_40910	UDP-3-O-acyl-N-acetylglucosamine deacetylase	lpxC	0	0	kusta0035	100	KSMBR1_3033	98.62
943	KsCSTR_44610	imidazole glycerol phosphate synthase subunit HisH	hisH	0	0	kustc0986	100	KSMBR1_2614	100
944	KsCSTR_08740	dTDP-4-deoxyrhamnose-3,5-epimerase	rmlC/rfbD/rfbC	0	0	kustd1634	100	KSMBR1_1395	100
945	KsCSTR_15150	putative L(+)-tartrate dehydratase		0	0	kuste3111	100	KSMBR1_1006	100
946	KsCSTR_15140	putative L(+)-tartrate dehydratase subunit alpha		0	0	kuste3110	99.65	KSMBR1_1007	100
947	KsCSTR_02650	GTPase Der	der	0	0	kustd2221	100	KSMBR1_1940	100
948	KsCSTR_02180	DNA-binding protein		0	0
949	KsCSTR_08150	chemotaxis protein CheY	cheY	0	0	kustd1684	100	KSMBR1_1441	100
950	KsCSTR_26660	putative 2,4-dieonyl-CoA reductase, FMN-linked	FadH	0	0	kuste2717	100	KSMBR1_3938	100
951	KsCSTR_26010	NADH:ubiquinone oxidoreductase, subunit C,D	nuoCD/nuoC/nuoD	0	0	kuste2662	99.83	KSMBR1_3988	99.66
952	KsCSTR_19310	putative glycerophosphodiester phosphodiesterase	glpQ	0	0	kuste3452	100	KSMBR1_0687	97.64
953	KsCSTR_17150	phosphoheptose isomerase	gmhA	0	0	kuste3303	100	KSMBR1_0823	100
954	KsCSTR_31280	aspartate carbamoyltransferase, catalytic subunit	pyrB	0	0	kuste4331	99.68	KSMBR1_0280	100
955	KsCSTR_07500	putative hydroxyacylglutathione hydrolase	gloB	0	0	kustd1749	100	KSMBR1_1505	100
956	KsCSTR_48630	hypothetical protein		0	0			KSMBR1_2223	96.43
957	KsCSTR_32970	Topoisomerase IV subunit A		0	0	kuste4170	99.77	KSMBR1_0421	99.88
958	KsCSTR_22280	putative bis(5'-nucleosyl)-tetraphosphatase (asymmetrical)		0	0	kuste3744	100	KSMBR1_0170	97.52
959	KsCSTR_04700	GTP cyclohydrolase I type 1		0	0	kustd2027	100	KSMBR1_1771	99.53
960	KsCSTR_03210	50S ribosomal subunit protein L27	rpmA/rpz	0	0	kustd2166	100	KSMBR1_1891	100
961	KsCSTR_34610	putative beta-1,4-galactosyltransferase	cpsJ	0	0	kuste2607	100
962	KsCSTR_41660	hypothetical membrane protein		0	0	kustc1224	99.77	KSMBR1_2966	100
963	KsCSTR_28530	inner membrane amino-acid ABC transporter permease protein YecS	yecS	0	0			KSMBR1_3710	100
964	KsCSTR_47540	hypothetical protein		0	0			KSMBR1_2308	99.07
965	KsCSTR_04010	threonine dehydrogenase and related Zn-dependent dehydrogenases		0	0	kustd2090	100	KSMBR1_1824	100
966	KsCSTR_28330	chaperone protein DnaJ	dnaJ	0	0	kustd2217	40.44	KSMBR1_3668	100
967	KsCSTR_26410	strongly similar to cytochrome p450 hydroxylase MmcK	MmcK	0	0	kuste2696	100	KSMBR1_3958	100
968	KsCSTR_13180	efflux pump membrane transporter BepE	bepE	0	0	kuste2909	100	KSMBR1_2755	100
969	KsCSTR_19880	hypothetical protein		0	0	kuste3502	100	KSMBR1_0645	100
970	KsCSTR_06330	hypothetical membrane protein		0	0
971	KsCSTR_17640	hypothetical protein		0	0	kuste3352	100	KSMBR1_0780	100
972	KsCSTR_40450	peptide chain release factor 3	prfC	0	0	kusta0081	100	KSMBR1_3074	100
973	KsCSTR_23220	putative thiol-disulfide oxidoreductase	resA	0	0	kuste3827	100	KSMBR1_0095	95.6
974	KsCSTR_29750	diaminopimelate decarboxylase	lysA	0	0	kuste4562	99.77	KSMBR1_3804	99.77
975	KsCSTR_46820	glycolate oxidase subunit GlcD	glcD	0	-	kustc0709	100	KSMBR1_2379	100
976	KsCSTR_31820	exported protein		0	0
977	KsCSTR_48560	putative UDP-N-acetylglucosamine pyrophosphorylase	uap	0	0	kustc0526	100	KSMBR1_2229	100
978	KsCSTR_07520	putative glucosyl-transferase	WaaE	0	0	kustd1747	100	KSMBR1_1501	100
979	KsCSTR_48400	ATP-dependent 6-phosphofructokinase 2	pfkA	0	0	kustc0560	94.44	KSMBR1_2241	99.73
980	KsCSTR_08610	acetyl-coenzyme A carboxylase carboxyl transferase subunit beta	accD	0	0	kustd1647	100	KSMBR1_1406	100
981	KsCSTR_48920	hypothetical protein		0	0
982	KsCSTR_09240	hypothetical protein		0	0	kustd1587	100	KSMBR1_1361	99.11
983	KsCSTR_36080	galactose-1-phosphate uridylyltransferase		0	0	kuste2462	97.38	KSMBR1_3426	97.38
984	KsCSTR_37000	transcriptional regulator MraZ	mraZ	0	0	kuste2373	100	KSMBR1_3349	98.63
985	KsCSTR_17550	putative moaA/nirJ/ppqE family of cofactor synthesis proteins	moaA	0	0	kuste3343	100	KSMBR1_0789	100
986	KsCSTR_22640	hypothetical protein		0	0	kuste3774	100	KSMBR1_0143	100
987	KsCSTR_01160	hypothetical protein		0	0
988	KsCSTR_04360	biotin/lipoyl attachment domain-containing protein		0	0	kustd2060	100	KSMBR1_1800	99.83
989	KsCSTR_32680	putative tetracenomycin polyketide synthesis 8-O-methyltransferase	tcmO	0	0	kuste4198	100	KSMBR1_0398	99.4
990	KsCSTR_06120	putative formylglycine-generating enzyme		0	0	kustd1886	100	KSMBR1_1631	100
991	KsCSTR_17530	3-oxoacyl-[acyl-carrier-protein] reductase FabG	fabG	0	0	kuste3341	99.58	KSMBR1_0791	100
992	KsCSTR_38700	MMPL family protein		0	0	kustb0226	99.87	KSMBR1_3231	100
993	KsCSTR_48950	pyridoxal phosphate homeostasis protein		0	0	kustc0509	97.94	KSMBR1_2206	97.94
994	KsCSTR_13230	CRISPR-associated endonuclease Cas1 2	cas1	0	0	kuste2920	98.79	KSMBR1_2758	98.79
995	KsCSTR_47070	UDP-N-acetylmuramate-alanine ligase		0	0	kustc0684	100	KSMBR1_2361	100
996	KsCSTR_32250	putative ferrous iron transport protein B (GTP binding)	feoB	0	0	kuste4240	100	KSMBR1_0370	100
997	KsCSTR_31190	lipoprotein-releasing system ATP-binding protein LolD	lolD	0	0	kuste4340	100	KSMBR1_0272	100
998	KsCSTR_49020	hypothetical protein		0	0	kustc0501	100	KSMBR1_2201	100
999	KsCSTR_15730	ribosomal large subunit pseudouridine synthase B	rluB	0	0	kuste3173	100	KSMBR1_0948	99.23
1000	KsCSTR_49220	molybdopterin-dependent oxidoreductase		0	-	kustc0484	99.72	KSMBR1_2185	99.72
1001	KsCSTR_01870	hypothetical protein		0	0	kustc0271	100	KSMBR1_1999	100
1002	KsCSTR_22610	putative nitrogen regulatory bacterial protein IIA	ptsN	0	0	kuste3770	99.35
1003	KsCSTR_45570	NADH:ubiquinone oxidoreductase, subunit I	nuoI	0	0	kustc0835	100	KSMBR1_2479	100
1004	KsCSTR_11300	malonyl-CoA-[acyl-carrier-protein] transacylase	fabD/tpfA/tfpA	0	0	kustd1388	100	KSMBR1_1176	98.37
1005	KsCSTR_22310	murein hydrolase activator NlpD precursor		0	0	kuste3747	100	KSMBR1_0168	99.6
1006	KsCSTR_19340	3-deoxy-D-manno-octulosonate 8-phosphate phosphatase	kdsC/yrbI/yrbJ	0	0	kuste3455	100	KSMBR1_0685	100
1007	KsCSTR_09040	hypothetical protein		0	0	kustd1606	100	KSMBR1_1372	100
1008	KsCSTR_41810	hypothetical protein		0	0	kustc1208	100	KSMBR1_2955	100
1009	KsCSTR_02850	hypothetical protein		0	0	kustd2201	100	KSMBR1_1923	100
1010	KsCSTR_04690	FolM Alternative dihydrofolate reductase 1		0	0	kustd2028	100	KSMBR1_1772	99.61
1011	KsCSTR_32940	UDP-glucuronate 5'-epimerase	capI	0	0	kuste4173	100	KSMBR1_0418	100
1012	KsCSTR_03080	peptidyl-tRNA hydrolase ArfB	arfB	0	0	kustd2178	100	KSMBR1_1901	100
1013	KsCSTR_32770	dihydroorotate dehydrogenase B (NAD(+)), catalytic subunit	pyrD	0	0	kuste4189	100	KSMBR1_0406	100
1014	KsCSTR_36490	hypothetical protein		0	0	kuste2425	100	KSMBR1_3392	100
1015	KsCSTR_35610	phosphoesterase		0	0	kuste2505	100	KSMBR1_0598	99.57
1016	KsCSTR_32450	hypothetical protein		0	0	kuste4220	100	KSMBR1_0385	99.81
1017	KsCSTR_10300	putative NAD(P) oxidoreductase, FAD-containing subunit		0	0	kustd1483	100	KSMBR1_1277	100
1018	KsCSTR_31990	putative methylmalonyl-CoA epimerase		0	0	kuste4266	100	KSMBR1_0344	100
1019	KsCSTR_28170	acetoacetate metabolism regulatory protein AtoC	atoC	0	0	kuste2857	100	KSMBR1_3599	100
1020	KsCSTR_00920	2-oxoglutarate oxidoreductase, alpha subunit		0	0	kustc0357	99.72	KSMBR1_2067	99.72
1021	KsCSTR_47830	hypothetical protein		0	0	kustc0606	96.71	KSMBR1_2285	99.7
1022	KsCSTR_41390	exported protein		0	0	kustc1253	100	KSMBR1_2992	100
1023	KsCSTR_08200	putative 3-oxoacyl carrier protein reductase	fabG	0	0	kustd1679	100	KSMBR1_1435	100
1024	KsCSTR_34670	hypothetical protein		0	0	kuste2601	100
1025	KsCSTR_47860	hypothetical protein		0	0	(six_frame)	100	KSMBR1_2282	100
1026	KsCSTR_47630	hypothetical protein		0	0			KSMBR1_2301	89.51
1027	KsCSTR_01410	aminotransferase	aspAT	0	0	kustc0316	100	KSMBR1_2029	100
1028	KsCSTR_08160	putative CheC like chemotaxis protein	cheC	0	0	kustd1683	100	KSMBR1_1440	100
1029	KsCSTR_03240	hypothetical protein		0	0	kustd2163	100	KSMBR1_1888	100
1030	KsCSTR_07660	putative dCMP deaminase	comEB	0	0	kustd1732	100	KSMBR1_1486	100
1031	KsCSTR_20730	hypothetical protein		0	0	kuste3585	100	KSMBR1_3459	98.17
1032	KsCSTR_14670	hypothetical protein		0	0	kuste3061	100	KSMBR1_1064	100
1033	KsCSTR_47110	succinate dehydrogenase, flavoprotein subunit	sdhA/dhsA	0	0	kustc0680	99.48	KSMBR1_2357	99.48
1034	KsCSTR_05160	GTPase Obg	obg	0	0	kustd1981	100	KSMBR1_1731	100
1035	KsCSTR_21260	D-alanyl-D-alanine carboxypeptidase		0	0	kuste3636	100	KSMBR1_0071	100
1036	KsCSTR_01020	L-aspartate oxidase 1	nadB	0	0	kustc0347	97.38	KSMBR1_2056	97.38
1037	KsCSTR_24860	hypothetical protein		0	0	kuste3991	99.29	KSMBR1_4086	100
1038	KsCSTR_07250	hydrogenase-4 component B / Formate hydrogenlyase subunit 3		0	0	kustd1773	100	KSMBR1_1525	100
1039	KsCSTR_40780	acetate-CoA ligase [ADP-forming] I subunit beta	acdBI	0	0	kusta0048	100	(six_frame)	100
1040	KsCSTR_05610	transcriptional activator RfaH		0	0	kustd1935	100	KSMBR1_1693	100
1041	KsCSTR_09840	Trk system potassium uptake protein	trkA	0	0	kustd1529	100	KSMBR1_1313	100
1042	KsCSTR_39740	putative glycosyl transferase family 1		0	0	kustb0129	100	KSMBR1_3145	100
1043	KsCSTR_44830	glutamyl-tRNA synthetase	glnS	0	0	kustc0906	99.12	KSMBR1_2538	99.47
1044	KsCSTR_11440	signal peptidase-like protein		0	0	kustd1375	100	KSMBR1_1187	100
1045	KsCSTR_47460	B12-binding domain-containing radical SAM protein		0	0
1046	KsCSTR_05640	similar to NAD(P)H dependent FMN reductase		0	0	kustd1932	99.42	KSMBR1_1690	100
1047	KsCSTR_27190	hypothetical protein		0	0	kuste2767	99.54	KSMBR1_3616	99.54
1048	KsCSTR_16640	hypothetical protein		0	0	kuste3251	100
1049	KsCSTR_32170	hypothetical protein		0	0	kuste4248	100	KSMBR1_0361	100
1050	KsCSTR_32190	L,D-transpeptidase YkuD	ykuD	0	0	kuste4246	100	KSMBR1_0363	100
1051	KsCSTR_47430	hypothetical protein		0	0			KSMBR1_2327	100
1052	KsCSTR_14800	DNA repair protein RadA	radA	0	0	(six_frame)	99.78	KSMBR1_1051	99.78
1053	KsCSTR_18210	hypothetical protein		0	0
1054	KsCSTR_05310	epoxyqueuosine reductase QueH	queH	0	0	kustd1966	100	KSMBR1_1718	100
1055	KsCSTR_11650	hypothetical protein		0	0	kustd1355	100	KSMBR1_1209	99.75
1056	KsCSTR_00430	hypothetical heme protein		0	0	kustc0398	98.13
1057	KsCSTR_12530	hypothetical protein with TPR domain		0	0	kustd1275	100	KSMBR1_2690	100
1058	KsCSTR_38870	hypothetical protein		0	0	kustb0210	100	KSMBR1_3218	100
1059	KsCSTR_19320	hypothetical protein		0	0	(six_frame)	100	KSMBR1_0686	100
1060	KsCSTR_29600	agmatinase		0	0	kuste4576	100	KSMBR1_3789	100
1061	KsCSTR_26310	transaldolase 2	tal	0	0	kuste2686	100	KSMBR1_3964	100
1062	KsCSTR_27200	hypothetical protein		0	0	kuste2768	99.67	KSMBR1_3617	99.67
1063	KsCSTR_39500	hypothetical protein		0	0	kustb0155	100	KSMBR1_3167	100
1064	KsCSTR_42150	hypothetical protein		0	0	kustc1176	100	KSMBR1_2925	100
1065	KsCSTR_26030	NADH:ubiquinone oxidoreductase, subunit F	nuoF/ygfQ/nuoB	0	0	kuste2664	100	KSMBR1_3986	100
1066	KsCSTR_19640	UDP-N-acetylmuramoylalanine-D-glutamate ligase	murD	0	0	kuste3480	100	KSMBR1_0664	100
1067	KsCSTR_11030	flavin-dependent thymidylate synthase	thyX	0	0	kustd1415	100	KSMBR1_1154	96.28
1068	KsCSTR_03150	putative histidine kinase		0	0	kustd2172	100	KSMBR1_1897	100
1069	KsCSTR_16650	spore coat polysaccharide biosynthesis protein SpsC	spsC	0	0	kuste3252	100
1070	KsCSTR_42110	universal stress protein		0	0	kustc1180	100	KSMBR1_2929	99.35
1071	KsCSTR_34210	acetoacetate metabolism regulatory protein AtoC	atoC	0	0	kuste4059	100	KSMBR1_2495	50.55
1072	KsCSTR_32230	hypothetical protein		0	0	kuste4242	99.54	KSMBR1_0368	100
1073	KsCSTR_48680	transcriptional regulatory protein ZraR	zraR	0	0	kustc0539	98.45	KSMBR1_2219	98.45
1074	KsCSTR_24150	hypothetical protein		0	0	kuste3928	100	KSMBR1_3547	100
1075	KsCSTR_29170	heavy metal RND efflux outer membrane protein, CzcC family	czcC	0	0	kuste4619	100	KSMBR1_3757	100
1076	KsCSTR_17910	hypothetical protein		0	0	kuste3379	100	KSMBR1_0753	100
1077	KsCSTR_37610	putative transcriptional repressor		0	0	kuste2316	100	KSMBR1_3306	100
1078	KsCSTR_00280	hypothetical protein		0	0	kustc0417	92.99	KSMBR1_2119	100
1079	KsCSTR_01520	metallo-beta-lactamase family protein, RNA-specific		0	0	kustc0305	100	KSMBR1_2022	100
1080	KsCSTR_29260	carbon monoxide dehydrogenase 1	cooS	0	0	kuste4610	100	KSMBR1_3765	99.85
1081	KsCSTR_31300	homoserine dehydrogenase	hom	0	0	kuste4329	100	KSMBR1_0296	100
1082	KsCSTR_31170	phosphoenolpyruvate carboxykinase (ATP)	pckA	0	0	kuste4342	99.81	KSMBR1_0270	100
1083	KsCSTR_10650	hypothetical protein		0	0	kustd1451	100	KSMBR1_1254	100
1084	KsCSTR_13490	putative lipoprotein releasing system transmembrane protein LolC	lolC	0	0	kuste2945	100	KSMBR1_2783	100
1085	KsCSTR_18930	phosphate transporter subunit ; ATP-binding component of ABC superfamily	pstB/phoT	0	0	kuste3417	100	KSMBR1_0721	100
1086	KsCSTR_42410	hypothetical protein		0	0
1087	KsCSTR_00160	cbb3-type cytochrome c oxidase subunit CcoN	fixN/ccoN	0	0	kustc0429	100	KSMBR1_2142	100
1088	KsCSTR_03160	hypothetical protein		0	0	kustd2171	100	KSMBR1_1896	100
1089	KsCSTR_04500	putative inner membrane protein YqjF		0	0	kustd2046	100	KSMBR1_1788	100
1090	KsCSTR_10320	cytochrome b6	petB	0	0	kustd1481	100	KSMBR1_1276	100
1091	KsCSTR_35020	putative lipopolysaccharide N-acetylglucosaminyltransferase		0	0	kuste2561	100	KSMBR1_0548	52.67
1092	KsCSTR_05300	ATP-dependent DNA helicase, component of RuvABC resolvasome	ruvB	0	0	kustd1967	100	KSMBR1_1719	100
1093	KsCSTR_04160	putative 2-acylglycerophosphoethanolamine acyltransferase/acyl carrier protein synthetase	aas	0	0	kustd2076	100	KSMBR1_1813	99.81
1094	KsCSTR_04300	putative histidine kinase		0	0	kustd2064	99.88	KSMBR1_1803	99.88
1095	KsCSTR_37840	hypothetical protein		0	0	kuste2292	100	KSMBR1_3287	100
1096	KsCSTR_23290	octaprenyl-diphosphate synthase		0	0	kuste3833	100	KSMBR1_3489	99.69
1097	KsCSTR_15330	aspartyl/glutamyl-tRNA(Asn/Gln) amidotransferase subunit B	gatB	0	0	kuste3130	100	KSMBR1_0985	100
1098	KsCSTR_46150	MotA/TolQ/ExbB proton channel family protein		0	0	kustc0780	100	KSMBR1_2439	100
1099	KsCSTR_27940	putative pyridine nucleotide-disulphide oxidoreductase	nox	0	0	kuste2839	100	KSMBR1_0011	100
1100	KsCSTR_36070	glycogen synthase	glgA	0	0	kuste2463	95.28	KSMBR1_3427	95.28
1101	KsCSTR_14070	DUF3786 domain-containing protein		0	0	kuste3001	100	KSMBR1_2839	100
1102	KsCSTR_47030	methylated-DNA-protein-cysteine methyltransferase	ogt	0	0	kustc0687	99.43	KSMBR1_2364	100
1103	KsCSTR_10730	hypothetical protein		0	0	kustd1443	99.57	KSMBR1_1247	100
1104	KsCSTR_20230	transcriptional regulator MalT		0	0	kuste3538	100	KSMBR1_0633	97.1
1105	KsCSTR_05880	aminodeoxyfutalosine synthase	mqnE	0	0	kustd1907	100	KSMBR1_1675	100
1106	KsCSTR_08170	diguanylate cyclase (GGDEF domain) with PAS/PAC sensor		0	0	kustd1682	100
1107	KsCSTR_05390	putative bacterial haemoglobin		0	0	kustd1957	100	KSMBR1_1710	99.28
1108	KsCSTR_33990	similar to Putative Sulfur Deprivation Response Regulator		0	0	kuste4079	99.83	KSMBR1_0504	100
1109	KsCSTR_29460	zinc metalloprotease		0	0	kuste4590	100	KSMBR1_3779	98.92
1110	KsCSTR_27460	3-dehydroquinate dehydratase,Shikimate dehydrogenase (NADP(+))	aroE, aroD	0	0	kuste2792	100	KSMBR1_3639	100
1111	KsCSTR_11350	glutamine-fructose-6-phosphate aminotransferase [isomerizing]	glmS	0	0	kustd1383	100	KSMBR1_1180	99.84
1112	KsCSTR_33820	hypothetical protein		0	0	kuste4095	100	KSMBR1_0483	100
1113	KsCSTR_02910	hypothetical membrane protein		0	0	kustd2195	100	KSMBR1_1917	100
1114	KsCSTR_02640	hypothetical protein		0	0	kustd2222	100	KSMBR1_1941	100
1115	KsCSTR_27580	3-oxoacyl-(acyl-carrier-protein) synthase, KASII		0	0	kuste2804	100	KSMBR1_3649	100
1116	KsCSTR_30060	putative histidine kinase	NtrB	0	0	kuste4532	100	KSMBR1_3825	100
1117	KsCSTR_32040	ribosomal protein S12 methylthiotransferase RimO	rimO	0	0	kuste4260	100	KSMBR1_0349	100
1118	KsCSTR_11130	putative glycine dehydrogenase (decarboxylating) subunit 2	gcvPB	0	0	kustd1405	99.79	KSMBR1_1161	100
1119	KsCSTR_22760	phosphoribosylglycinamide formyltransferase	purN	0	0	kuste3784	100	KSMBR1_0133	100
1120	KsCSTR_28840	6-phospho-3-hexuloisomerase		0	0	kuste4652	100	KSMBR1_3739	100
1121	KsCSTR_33540	glycine/sarcosine N-methyltransferase		0	0	kuste4121	100	KSMBR1_0462	100
1122	KsCSTR_41500	hypothetical protein		0	0	kustc1240	100	KSMBR1_2981	100
1123	KsCSTR_45780	putative sodium/calcium/potassium exchanger NCKX1		0	0	kustc0818	100	KSMBR1_2465	99.9
1124	KsCSTR_11970	hypothetical protein		0	0	kustd1325	100
1125	KsCSTR_32640	hypothetical protein		0	0	(six_frame)	86.31	(six_frame)	85.99
1126	KsCSTR_15290	ferric uptake regulation protein FUR		0	0	kuste3126	100	KSMBR1_0989	100
1127	KsCSTR_35600	hypothetical protein		0	0	kuste2506	100	KSMBR1_0597	100
1128	KsCSTR_06450	nucleoside triphosphate pyrophosphohydrolase/pyrophosphatase MazG	mazG	0	0	kustd1851	100	KSMBR1_1603	100
1129	KsCSTR_41960	putative phospholipase D		0	0	kustc1194	99.71	KSMBR1_2941	100
1130	KsCSTR_49090	protein-L-isoaspartate O-methyltransferase	pcm	0	0	kustc0494	100	KSMBR1_2195	100
1131	KsCSTR_27720	putative acriflavine resistance protein F	acrF	0	0	kuste2818	99.9	KSMBR1_0024	99.9
1132	KsCSTR_11760	hypothetical protein		0	0	kustd1345	100	KSMBR1_1217	99.65
1133	KsCSTR_46660	hypothetical protein		0	0	kustc0725	98.48	KSMBR1_2391	100
1134	KsCSTR_13260	CRISPR-associated protein Cas5h		0	0
1135	KsCSTR_49610	purine nucleoside phosphorylase		0	0	kustc0446	98.98	KSMBR1_2155	98.98
1136	KsCSTR_42170	adenylate cyclase		0	0	kustc1174	100	KSMBR1_2923	100
1137	KsCSTR_44500	hypothetical protein		0	0	kustc0976	100	KSMBR1_2606	100
1138	KsCSTR_16510	hypothetical protein		0	0	kuste3239	100
1139	KsCSTR_36390	hypothetical protein		0	0	kuste2436	100	KSMBR1_3398	100
1140	KsCSTR_00980	2',3'-cyclic-nucleotide 2'-phosphodiesterase	ymdB	0	0	kustc0351	100	KSMBR1_2061	100
1141	KsCSTR_03130	response regulator rcp1	rcp	0	0	kustd2173	100	KSMBR1_1898	100
1142	KsCSTR_15560	putative dolichyl-phosphate beta-D-mannosyltransferase		0	0	kuste3155	100	KSMBR1_0968	100
1143	KsCSTR_10740	putative phosphoglycolate phosphatase	cbbZ	0	0	kustd1442	100	KSMBR1_1246	100
1144	KsCSTR_29760	argininosuccinate lyase	argH	0	0	kuste4561	99.78	KSMBR1_3805	100
1145	KsCSTR_30240	putative UDP-2,3-diacylglucosamine pyrophosphatase LpxI		0	0	kuste4515	99.64	KSMBR1_3837	100
1146	KsCSTR_19830	putative diguanylate cyclase		0	0	kuste3497	100	KSMBR1_0649	99.91
1147	KsCSTR_27170	GNAT family N-acetyltransferase		0	0	kuste2765	99.73	KSMBR1_3614	99.73
1148	KsCSTR_41450	CheY-P phosphatase CheC	cheC	0	-	kustc1245	100	KSMBR1_2986	100
1149	KsCSTR_26580	putative serine/threonine specific protein phosphatase 2	PphB	0	0	kuste2711	100	KSMBR1_3941	100
1150	KsCSTR_23900	cobalt-precorrin-2 C20-methyltransferase		0	0	kuste3899	100	KSMBR1_3532	99.16
1151	KsCSTR_29880	hypothetical protein		0	0	kuste4547	100	KSMBR1_3816	100
1152	KsCSTR_45580	NADH:ubiquinone oxidoreductase, membrane subunit H	nuoH	0	0	kustc0834	100	KSMBR1_2478	99.7
1153	KsCSTR_38230	uncharacterized ABC transporter ATP-binding protein YknY	yknY	0	0	kuste2255	100	KSMBR1_3262	100
1154	KsCSTR_13960	hypothetical protein		0	0	kuste2988	100	KSMBR1_2829	100
1155	KsCSTR_45690	NADH:ubiquinone oxidoreductase, subunit C	nuoC	0	0	kustc0824	100	KSMBR1_2470	100
1156	KsCSTR_02630	ATP-dependent DNA helicase PcrA	pcrA	0	0	kustd2223	100	KSMBR1_1942	99.59
1157	KsCSTR_14770	nucleotide excision repair protein, with UvrB/UvrC motif		0	0	kuste3071	100	KSMBR1_1054	100
1158	KsCSTR_10660	hypothetical protein		0	0	kustd1450	100	KSMBR1_1253	100
1159	KsCSTR_01200	hypothetical protein		0	0
1160	KsCSTR_18950	phosphate-specific transport system accessory protein PhoU		0	0	(six_frame)	100	KSMBR1_0720	100
1161	KsCSTR_20970	putative phytoene dehydrogenase (Phytoene desaturase)	ctrI	0	0	kuste3607	100	KSMBR1_3476	99.8
1162	KsCSTR_08980	hypothetical protein		0	0	kustd1612	100	KSMBR1_1378	100
1163	KsCSTR_22060	hypothetical protein		0	0	kuste3722	99.12	KSMBR1_0194	100
1164	KsCSTR_07570	putative oligopeptidase PepF	pepF	0	0	kustd1741	100
1165	KsCSTR_13250	CRISPR-associated helicase Cas3		0	0
1166	KsCSTR_39490	hypothetical protein		0	0	kustb0156	100	KSMBR1_3168	100
1167	KsCSTR_07740	hypothetical dynamin like protein		0	0	kustd1726	100	KSMBR1_1480	100
1168	KsCSTR_38200	CinA-like protein		0	0	kuste2258	100	KSMBR1_3265	100
d.	KsCSTR_01930	DNA polymerase I	polA	d.	-	kustc0265	100	KSMBR1_1995	100
d.	KsCSTR_02750	hypothetical protein		d.	-	kustd2211	100	KSMBR1_1931	100
d.	KsCSTR_02970	lon protease	lon	d.	-	kustd2189	100	KSMBR1_1911	99.62
d.	KsCSTR_05330	tRNA-guanine transglycosylase	tgt	d.	-	kustd1964	100	KSMBR1_1716	99.46
d.	KsCSTR_05660	putative NADH oxidase	BPHG	d.	-	kustd1929	100	KSMBR1_1688	98.8
d.	KsCSTR_06720	strongly similar to RND multidrug efflux membrane fusion protein MexE	MexE	d.	-	kustd1825	100	KSMBR1_1579	100
d.	KsCSTR_10150	hypothetical protein		d.	-	kustd1498	99.75	KSMBR1_1288	99.77
d.	KsCSTR_16610	hypothetical protein		d.	-	kuste3248	99.22
d.	KsCSTR_23000	CRISPR system Cms endoribonuclease Csm3	csm	d.	-	kuste3807	100	KSMBR1_0108	99.62
d.	KsCSTR_24770	chromosomal replication initiator protein DnaA	dnaA	d.	-	kuste3982	100	KSMBR1_4093	99.78
d.	KsCSTR_25620	hypothetical protein		d.	-	kuste2625	100	KSMBR1_4021	100
d.	KsCSTR_28690	hypothetical protein		d.	-			KSMBR1_3724	100
d.	KsCSTR_36600	biotin synthase	bioB	d.	-	kuste2412	100	KSMBR1_3382	100
d.	KsCSTR_37080	RNA polymerase sigma factor RpoD		d.	-	kuste2367	99.39	KSMBR1_3342	99.39
d.	KsCSTR_41770	hypothetical protein		d.	-	kustc1212	100	KSMBR1_2958	100
d.	KsCSTR_45280	tRNA-specific 2-thiouridylase MnmA 2	mnmA	d.	-	kustc0863	99.4	KSMBR1_2501	99.72
d.	KsCSTR_47670	GDP-L-fucose synthase	fcl	d.	-			KSMBR1_2298	69.65
d.	KsCSTR_47850	hypothetical protein		d.	-	kustc0604	100	KSMBR1_2283	100
d.	KsCSTR_48290	3-dehydroquinate synthase	aroB	d.	-	kustc0570	100	KSMBR1_2249	99.72
d.	KsCSTR_49040	hypothetical membrane protein		d.	-	kustc0499	100	KSMBR1_2199	99.89
d.	KsCSTR_49470	uvrABC system protein A	uvrA	d.	-	kustc0460	100	KSMBR1_2164	100
n.d.	KsCSTR_31130	hypothetical protein		n.d.	-	kuste4346	100	KSMBR1_0268	100
n.d.	KsCSTR_12040	hypothetical protein		n.d.	-	(six_frame)	100	(six_frame)	97.83
n.d.	KsCSTR_26480	hypothetical protein		n.d.	-	kuste2703	99.71	KSMBR1_3947	100
n.d.	KsCSTR_45860	universal stress protein		n.d.	-	kustc0811	99.31	KSMBR1_2464	100
n.d.	KsCSTR_40510	putative UDP-glucose 4-epimerase		n.d.	-	kusta0075	100	KSMBR1_3069	99.68
n.d.	KsCSTR_12920	hypothetical protein		n.d.	-	(six_frame)	100	KSMBR1_2731	92.11
n.d.	KsCSTR_12930	hypothetical protein		n.d.	-	(six_frame)	100	KSMBR1_2734	92.31
n.d.	KsCSTR_06270	RNA polymerase sigma factor	sigA	n.d.	-	kustd1873	91.41	KSMBR1_1622	91.41
n.d.	KsCSTR_12110	hypothetical protein		n.d.	-	kustd1328	98.13	KSMBR1_1229	98.13
n.d.	KsCSTR_13040	putative group II intron encoded reverse transcriptase	ltrA	n.d.	-	kuste3701	100	KSMBR1_3742	100
n.d.	KsCSTR_21450	putative reverse transcriptase		n.d.	-	kuste3701	100	KSMBR1_3742	100
n.d.	KsCSTR_40050	putative group II intron encoded reverse transcriptase	ltrA	n.d.	-	kuste3701	99.66	KSMBR1_3742	99.66
n.d.	KsCSTR_21100	hypothetical protein		n.d.	-	kuste3006	100	KSMBR1_1107	100
n.d.	KsCSTR_28940	hypothetical protein		n.d.	-			KSMBR1_0207	100
n.d.	KsCSTR_39930	putative RNA-directed DNA polymerase		n.d.	-	kuste3701	99.66	KSMBR1_3126	99.66
n.d.	KsCSTR_02560	hypothetical protein		n.d.	-	kustd2229	100
n.d.	KsCSTR_09470	hypothetical protein		n.d.	-	kustd1565	100	KSMBR1_1341	100
n.d.	KsCSTR_48130	hypothetical protein		n.d.	-	(six_frame)	100	KSMBR1_2261	100
n.d.	KsCSTR_14110	putative group II intron encoded reverse transcriptase	ltrA	n.d.	-	kuste3005	100	(six_frame)	99.35
n.d.	KsCSTR_21090	hypothetical protein		n.d.	-	(six_frame)	100	(six_frame)	100
n.d.	KsCSTR_28930	hypothetical protein		n.d.	-			KSMBR1_0208	100
n.d.	KsCSTR_30020	hypothetical protein		n.d.	-	kuste4535	100	KSMBR1_3822	100
n.d.	KsCSTR_00010	chromosomal replication initiator protein DnaA	dnaA	n.d.	-	kustc0442	98.94	KSMBR1_2151	99.58
n.d.	KsCSTR_00030	hypothetical protein		n.d.	-	kustc0440	100	KSMBR1_2149	100
n.d.	KsCSTR_00050	hypothetical protein		n.d.	-	(six_frame)	100	(six_frame)	100
n.d.	KsCSTR_00060	hypothetical protein		n.d.	-	(six_frame)	100	(six_frame)	100
n.d.	KsCSTR_00070	hypothetical protein		n.d.	-	kustc0438	100	(six_frame)	100
n.d.	KsCSTR_00080	hypothetical protein		n.d.	-	kustc0437	100	KSMBR1_2147	100
n.d.	KsCSTR_00090	hypothetical protein		n.d.	-	kustc0436	100	KSMBR1_2146	100
n.d.	KsCSTR_00100	hydroxyacylglutathione hydrolase (Glyoxalase II)	gloB	n.d.	-	kustc0435	100	KSMBR1_2145	100
n.d.	KsCSTR_00110	putative transposase		n.d.	-	(six_frame)	100	(six_frame)	100
n.d.	KsCSTR_00120	bacterial membrane protein YfhO		n.d.	-	kustc0433	99.88	KSMBR1_2144	99.88
n.d.	KsCSTR_00130	hypothetical protein		n.d.	-	kustc0432	100	(six_frame)	100
n.d.	KsCSTR_00140	hypothetical protein		n.d.	-	kustc0431	100	(six_frame)	100
n.d.	KsCSTR_00150	cbb3-type cytochrome c oxidase maturation protein	fixS	n.d.	-	kustc0430	100	KSMBR1_2143	100
n.d.	KsCSTR_00170	hypothetical protein		n.d.	-	kustc0428	100	KSMBR1_2141	100
n.d.	KsCSTR_00190	cbb3-type cytochrome oxidase biogenesis protein CcoG, involved in Cu oxidation	fixG/ccoG	n.d.	-	kustc0426	100	KSMBR1_2139	100
n.d.	KsCSTR_00200	hypothetical membrane protein		n.d.	-	kustc0425	99.57	KSMBR1_2138	100
n.d.	KsCSTR_00210	transposase	tpnA	n.d.	-	kuste4042	100	KSMBR1_3898	100
n.d.	KsCSTR_00220	transposase		n.d.	-
n.d.	KsCSTR_00230	hypothetical protein		n.d.	-	kustc0421	100
n.d.	KsCSTR_00240	hypothetical protein		n.d.	-	kuste2245	99.8	KSMBR1_3255	100
n.d.	KsCSTR_00250	hypothetical protein		n.d.	-	kustc0420	99.58
n.d.	KsCSTR_00260	hypothetical membrane protein		n.d.	-	kustc0419	99.66	KSMBR1_2123	99.83
n.d.	KsCSTR_00270	hypothetical protein		n.d.	-	kustc0418	98.1
n.d.	KsCSTR_00290	hydroxyacylglutathione hydrolase (Glyoxylase II)	gloB	n.d.	-	kustc0416	100	KSMBR1_2118	97.35
n.d.	KsCSTR_00300	hypothetical protein		n.d.	-	(six_frame)	100	KSMBR1_2115	100
n.d.	KsCSTR_00310	hypothetical protein		n.d.	-	kustc0414	100	(six_frame)	100
n.d.	KsCSTR_00320	hypothetical protein		n.d.	-	kustc0413	97.4	KSMBR1_2114	97.4
n.d.	KsCSTR_00330	ATP-binding protein		n.d.	-
n.d.	KsCSTR_00340	hypothetical protein		n.d.	-
n.d.	KsCSTR_00350	hypothetical protein		n.d.	-
n.d.	KsCSTR_00360	hypothetical protein		n.d.	-	kustc0406	94.23	(six_frame)	94.23076923
n.d.	KsCSTR_00370	hypothetical protein		n.d.	-	kustc0405	99.12	KSMBR1_2108	99.12
n.d.	KsCSTR_00380	hypothetical protein		n.d.	-	kustc0404	100	KSMBR1_2107	100
n.d.	KsCSTR_00390	hypothetical protein		n.d.	-	kustc0403	98.96	KSMBR1_2106	97.92
n.d.	KsCSTR_00400	hypothetical protein		n.d.	-	kustc0402	98.61	KSMBR1_2105	100
n.d.	KsCSTR_00410	hypothetical protein		n.d.	-	(six_frame)	100	(six_frame)	100
n.d.	KsCSTR_00420	hypothetical protein		n.d.	-	kustc0399	100	(six_frame)	100
n.d.	KsCSTR_00450	hypothetical protein		n.d.	-	kustc0396	100	(six_frame)	100
n.d.	KsCSTR_00460	putative cytochrome b membrane protein		n.d.	-	kustc0395	100	KSMBR1_2099	100
n.d.	KsCSTR_00470	hypothetical multiheme protein		n.d.	-	kustc0394	96.9	KSMBR1_2098	96.7
n.d.	KsCSTR_00480	hypothetical multiheme protein		n.d.	-	kustc0393	94.75	KSMBR1_2097	94.75
n.d.	KsCSTR_00490	hypothetical multiheme protein		n.d.	-	kustc0392	93.67	KSMBR1_2096	91.98
n.d.	KsCSTR_00500	alpha/beta hydrolase family protein		n.d.	-	kustc0391	89.96	KSMBR1_2095	89.96
n.d.	KsCSTR_00510	hypothetical protein		n.d.	-
n.d.	KsCSTR_00520	Fic/DOC family protein		n.d.	-			KSMBR1_2093	96.96
n.d.	KsCSTR_00530	hypothetical protein		n.d.	-
n.d.	KsCSTR_00540	hypothetical protein		n.d.	-
n.d.	KsCSTR_00550	hypothetical protein		n.d.	-
n.d.	KsCSTR_00560	DNA (Cytosine-5-)-methyltransferase		n.d.	-
n.d.	KsCSTR_00570	hypothetical protein		n.d.	-
n.d.	KsCSTR_00580	hypothetical protein		n.d.	-
n.d.	KsCSTR_00590	putative very short patch repair endonuclease	vsr	n.d.	-	kustc0513	45.99
n.d.	KsCSTR_00600	transposase	tpnA	n.d.	-
n.d.	KsCSTR_00610	addiction module protein		n.d.	-
n.d.	KsCSTR_00620	hypothetical protein		n.d.	-
n.d.	KsCSTR_00630	putative uncharacterized MFS-type transporter YxiO		n.d.	-	kustc0384	98.6	KSMBR1_2089	98.84
n.d.	KsCSTR_00640	hypothetical protein		n.d.	-	(six_frame)	100
n.d.	KsCSTR_00660	glutamate formimidoyltransferase		n.d.	-	kustc0382	100	KSMBR1_2087	99.4
n.d.	KsCSTR_00670	ammonium transport protein amtB	amtB/amt	n.d.	-	kustc0381	100	KSMBR1_2086	100
n.d.	KsCSTR_00680	hypothetical protein		n.d.	-	(six_frame)	100	(six_frame)	100
n.d.	KsCSTR_00690	hypothetical protein		n.d.	-	kustc0380	100	(six_frame)	100
n.d.	KsCSTR_00700	hypothetical protein		n.d.	-	kuste4031	99.61	KSMBR1_4042	99.61
n.d.	KsCSTR_00710	hypothetical protein		n.d.	-	kustc0378	100	(six_frame)	100
n.d.	KsCSTR_00730	hypothetical protein		n.d.	-	kustc0376	100	KSMBR1_2083	100
n.d.	KsCSTR_00750	hypothetical protein		n.d.	-	kustc0374	100	KSMBR1_2081	100
n.d.	KsCSTR_00760	putative two-component sensor histidine kinase		n.d.	-	kustc0373	99.74	KSMBR1_2080	100
n.d.	KsCSTR_00770	acetoacetate metabolism regulatory protein AtoC	atoC	n.d.	-	kustc0372	99.77	KSMBR1_2079	100
n.d.	KsCSTR_00790	exported protein		n.d.	-	kustc0370	100	KSMBR1_2077	100
n.d.	KsCSTR_00800	hypothetical protein		n.d.	-	kustc0369	100	KSMBR1_2076	100
n.d.	KsCSTR_00810	exported protein		n.d.	-	kustc0368	100	KSMBR1_2075	100
n.d.	KsCSTR_00830	hypothetical protein		n.d.	-	kustc0366	100	(six_frame)	100
n.d.	KsCSTR_00840	hypothetical protein		n.d.	-	(six_frame)	100	(six_frame)	100
n.d.	KsCSTR_00860	hypothetical protein		n.d.	-	kustc0363	100	KSMBR1_2072	100
n.d.	KsCSTR_00870	hypothetical protein		n.d.	-	kustc0362	100	(six_frame)	100
n.d.	KsCSTR_00880	DinB family protein		n.d.	-	kustc0361	100	KSMBR1_2071	100
n.d.	KsCSTR_00890	putative TetR-family transcriptional regulator		n.d.	-	kustc0360	100	KSMBR1_2070	100
n.d.	KsCSTR_00900	2-oxoglutarate oxidoreductase, gamma subunit		n.d.	-	kustc0359	100	KSMBR1_2069	100
n.d.	KsCSTR_00930	2-oxoglutarate oxidoreductase, delta subunit		n.d.	-	kustc0356	100	KSMBR1_2066	100
n.d.	KsCSTR_00960	exonuclease VII, small subunit	xseB/yajE	n.d.	-	kustc0353	98.8	KSMBR1_2063	98.8
n.d.	KsCSTR_00970	exonuclease VII, large subunit	xseA	n.d.	-	kustc0352	100	KSMBR1_2062	100
n.d.	KsCSTR_00990	phosphopantetheine adenylyltransferase	coaD	n.d.	-	kustc0350	100	KSMBR1_2060	100
n.d.	KsCSTR_01000	exported protein		n.d.	-	kustc0349	96.1	KSMBR1_2059	96.1
n.d.	KsCSTR_01030	hypothetical protein		n.d.	-	kustc0346	97.81	KSMBR1_2055	97.81
n.d.	KsCSTR_01060	hypothetical protein		n.d.	-
n.d.	KsCSTR_01070	superfamily II DNA/RNA helicases, SNF2 family		n.d.	-	kustc0342	98.02	KSMBR1_2051	98.29
n.d.	KsCSTR_01080	hypothetical protein		n.d.	-			KSMBR1_2050	100
n.d.	KsCSTR_01090	hypothetical protein		n.d.	-			(six_frame)	100
n.d.	KsCSTR_01100	transposase	tpnA	n.d.	-
n.d.	KsCSTR_01110	hypothetical protein		n.d.	-
n.d.	KsCSTR_01120	hypothetical protein		n.d.	-
n.d.	KsCSTR_01140	hypothetical protein		n.d.	-
n.d.	KsCSTR_01150	hypothetical protein		n.d.	-
n.d.	KsCSTR_01170	hypothetical protein		n.d.	-
n.d.	KsCSTR_01180	hypothetical protein		n.d.	-
n.d.	KsCSTR_01190	hypothetical protein		n.d.	-
n.d.	KsCSTR_01210	type II toxin-antitoxin system mRNA interferase toxin, RelE/StbE family		n.d.	-
n.d.	KsCSTR_01220	hypothetical protein		n.d.	-
n.d.	KsCSTR_01230	hypothetical protein		n.d.	-
n.d.	KsCSTR_01240	hypothetical protein		n.d.	-	(six_frame)	100	(six_frame)	100
n.d.	KsCSTR_01250	hypothetical protein		n.d.	-	kustc0331	100	KSMBR1_2043	100
n.d.	KsCSTR_01260	hypothetical protein		n.d.	-	kustc0330	95.37	KSMBR1_2042	95.37
n.d.	KsCSTR_01270	hypothetical protein		n.d.	-
n.d.	KsCSTR_01280	hypothetical protein		n.d.	-	kustc0328	100	(six_frame)	100
n.d.	KsCSTR_01290	hypothetical protein		n.d.	-	kustc0327	100	KSMBR1_2040	100
n.d.	KsCSTR_01300	hypothetical protein		n.d.	-	(six_frame)	100	KSMBR1_2039	100
n.d.	KsCSTR_01310	hypothetical protein		n.d.	-	kustc0326	100	KSMBR1_2038	100
n.d.	KsCSTR_01320	hypothetical protein		n.d.	-	kustc0325	100	KSMBR1_2037	100
n.d.	KsCSTR_01330	hypothetical protein		n.d.	-	kustc0324	100	KSMBR1_2036	100
n.d.	KsCSTR_01340	rubredoxin	rub	n.d.	-	kustc0323	100	KSMBR1_2035	100
n.d.	KsCSTR_01380	hypothetical protein		n.d.	-	kustc0319	100	(six_frame)	100
n.d.	KsCSTR_01390	putative 2,5-didehydrogluconate reductase (2-dehydro-D-gluconate-forming)		n.d.	-	kustd2023	100	KSMBR1_2031	99.63
n.d.	KsCSTR_01400	hypothetical protein		n.d.	-	kustd2022	100	KSMBR1_2030	100
n.d.	KsCSTR_01420	multicopper oxidase domain-containing protein		n.d.	-	kustc0315	100	KSMBR1_2028	100
n.d.	KsCSTR_01430	hypothetical protein		n.d.	-	kustc0314	100	(six_frame)	100
n.d.	KsCSTR_01440	hypothetical protein		n.d.	-	kustc0313	100	KSMBR1_2027	100
n.d.	KsCSTR_01450	hypothetical protein		n.d.	-	kustc0312	100	(six_frame)	100
n.d.	KsCSTR_01460	magnesium transporter	mgtA/corB/atmA/mgt/mtg	n.d.	-	kustc0311	99.89	KSMBR1_2026	99.89
n.d.	KsCSTR_01470	hypothetical protein		n.d.	-	kustc0310	100	(six_frame)	100
n.d.	KsCSTR_01480	hypothetical protein		n.d.	-	kustc0309	100	KSMBR1_2025	100
n.d.	KsCSTR_01490	hypothetical protein		n.d.	-	kustc0308	99.7	KSMBR1_2024	100
n.d.	KsCSTR_01500	hypothetical protein		n.d.	-	kustc0307	100	(six_frame)	100
n.d.	KsCSTR_01510	cobalt/magnesium transport protein CorA	corA	n.d.	-	kustc0306	100	KSMBR1_2023	100
n.d.	KsCSTR_01530	hypothetical membrane protein		n.d.	-	kustc0304	100	KSMBR1_2021	100
n.d.	KsCSTR_01540	hypothetical protein		n.d.	-	kustc0303	100	(six_frame)	100
n.d.	KsCSTR_01560	potassium uptake protein, integral membrane component, KtrB	krtB	n.d.	-	kustc0301	100	KSMBR1_2019	100
n.d.	KsCSTR_01570	hypothetical protein		n.d.	-	(six_frame)	100	KSMBR1_2018	99.59
n.d.	KsCSTR_01590	hypothetical protein		n.d.	-	kustc0298	100	(six_frame)	100
n.d.	KsCSTR_01620	6-phosphogluconolactonase	pgl	n.d.	-	kustc0295	99.59	KSMBR1_2014	99.59
n.d.	KsCSTR_01630	hypothetical protein		n.d.	-	kustc0294	100	(six_frame)	100
n.d.	KsCSTR_01650	hypothetical protein		n.d.	-	kustc0292	100	KSMBR1_2012	100
n.d.	KsCSTR_01670	hypothetical protein		n.d.	-	kustc0290	100	(six_frame)	100
n.d.	KsCSTR_01680	hypothetical protein		n.d.	-	kustc0289	100	(six_frame)	100
n.d.	KsCSTR_01690	hypothetical protein		n.d.	-	kustc0288	100	KSMBR1_4015	99.19
n.d.	KsCSTR_01700	hypothetical protein		n.d.	-	kustc0287	100	(six_frame)	100
n.d.	KsCSTR_01710	twin-arginine translocation protein TatC		n.d.	-	kustc0286	100	KSMBR1_2009	100
n.d.	KsCSTR_01720	hypothetical protein		n.d.	-	kustc0285	100
n.d.	KsCSTR_01730	hypothetical protein		n.d.	-
n.d.	KsCSTR_01740	hypothetical protein		n.d.	-	kuste4215	99.64	KSMBR1_3999	99.64
n.d.	KsCSTR_01750	transposase		n.d.	-	(six_frame)	99.60629921	(six_frame)	99.60629921
n.d.	KsCSTR_01760	hypothetical protein		n.d.	-	kuste4646	100	(six_frame)	100
n.d.	KsCSTR_01770	riboflavin synthase beta chain	ribE/ribH/ybaF/nusIII	n.d.	-	kustc0281	100	KSMBR1_2008	100
n.d.	KsCSTR_01800	succinate dehydrogenase iron-sulfur subunit	sdhB	n.d.	-	kustc0278	100	KSMBR1_2005	100
n.d.	KsCSTR_01810	putative cytokinin riboside 5'-monophosphate phosphoribohydrolase		n.d.	-	kustc0277	100	KSMBR1_2004	100
n.d.	KsCSTR_01820	putative biotin synthase		n.d.	-	kustc0276	100	KSMBR1_2003	100
n.d.	KsCSTR_01830	hypothetical protein		n.d.	-	kustc0275	100	(six_frame)	100
n.d.	KsCSTR_01840	hypothetical protein		n.d.	-	kustc0274	100	KSMBR1_2002	100
n.d.	KsCSTR_01850	strongly similair to thiamine biosynthesis enzyme ThiH	thiH	n.d.	-	kustc0273	100	KSMBR1_2001	99.78
n.d.	KsCSTR_01860	hypothetical protein		n.d.	-	kustc0272	100	KSMBR1_2000	100
n.d.	KsCSTR_01880	hypothetical protein		n.d.	-	kustc0270	100	(six_frame)	100
n.d.	KsCSTR_01890	hypothetical protein		n.d.	-	(six_frame)	100	(six_frame)	100
n.d.	KsCSTR_01910	hypothetical protein		n.d.	-	kustc0267	100	KSMBR1_1997	100
n.d.	KsCSTR_01920	hypothetical protein		n.d.	-	(six_frame)	100	(six_frame)	100
n.d.	KsCSTR_01940	dephospho-CoA kinase	coaE	n.d.	-	kustc0264	99.51	KSMBR1_1994	100
n.d.	KsCSTR_01960	hypothetical protein		n.d.	-	kustc0262	100	(six_frame)	100
n.d.	KsCSTR_01970	hypothetical protein		n.d.	-	kustc0261	100	(six_frame)	100
n.d.	KsCSTR_01980	hypothetical protein		n.d.	-	(six_frame)	100	(six_frame)	100
n.d.	KsCSTR_01990	hypothetical protein		n.d.	-	(six_frame)	100	KSMBR1_1992	100
n.d.	KsCSTR_02000	putative glucuronosyl-N-acetylgalactosaminyl-proteoglycan 4-beta-N- acetylgalactosaminyltransferase		n.d.	-	kustc0259	100	KSMBR1_1991	100
n.d.	KsCSTR_02010	hypothetical protein		n.d.	-	kustc0258	100	KSMBR1_1990	100
n.d.	KsCSTR_02020	putative GDP-perosamine synthase		n.d.	-	kuste3228	71.28	KSMBR1_1989	100
n.d.	KsCSTR_02030	hypothetical protein		n.d.	-	kustc0257	98.04	(six_frame)	100
n.d.	KsCSTR_02040	hypothetical protein		n.d.	-	(six_frame)	100	KSMBR1_1988	100
n.d.	KsCSTR_02050	hypothetical protein		n.d.	-	kustc0256	100	KSMBR1_1987	100
n.d.	KsCSTR_02060	hypothetical protein		n.d.	-	kuste4031	100	KSMBR1_4042	100
n.d.	KsCSTR_02070	hypothetical protein		n.d.	-			KSMBR1_1983	89.89
n.d.	KsCSTR_02080	hypothetical protein		n.d.	-
n.d.	KsCSTR_02090	hypothetical protein		n.d.	-
n.d.	KsCSTR_02100	hypothetical protein		n.d.	-			KSMBR1_1981	96.77
n.d.	KsCSTR_02110	hypothetical protein		n.d.	-
n.d.	KsCSTR_02120	hypothetical protein		n.d.	-	kustc0647	45.52
n.d.	KsCSTR_02130	hypothetical protein		n.d.	-
n.d.	KsCSTR_02140	hypothetical protein		n.d.	-
n.d.	KsCSTR_02150	GlcNAc-PI de-N-acetylase		n.d.	-
n.d.	KsCSTR_02160	hypothetical protein		n.d.	-
n.d.	KsCSTR_02190	hypothetical protein		n.d.	-
n.d.	KsCSTR_02200	membrane protein		n.d.	-
n.d.	KsCSTR_02210	hypothetical protein		n.d.	-
n.d.	KsCSTR_02220	hypothetical protein		n.d.	-
n.d.	KsCSTR_02230	hypothetical protein		n.d.	-
n.d.	KsCSTR_02240	putative methionyl-tRNA formyltransferase		n.d.	-
n.d.	KsCSTR_02250	putative N-acylneuraminate-9-phosphate synthase		n.d.	-			KSMBR1_1966	41.81
n.d.	KsCSTR_02260	UDP-2,4-diacetamido-2,4, 6-trideoxy-beta-L-altropyranose hydrolase	pseG	n.d.	-
n.d.	KsCSTR_02270	N-acylneuraminate cytidylyltransferase		n.d.	-
n.d.	KsCSTR_02280	N-acetylneuraminate synthase		n.d.	-
n.d.	KsCSTR_02290	hypothetical protein		n.d.	-	kustc1113	100	KSMBR1_3821	100
n.d.	KsCSTR_02300	methyltransferase type 11		n.d.	-
n.d.	KsCSTR_02310	hypothetical protein		n.d.	-	kustc1057	53.54	KSMBR1_2667	53.54
n.d.	KsCSTR_02320	hypothetical protein		n.d.	-	kustc1058	44.1	KSMBR1_2668	44.1
n.d.	KsCSTR_02330	putative glutamine-scyllo-inositol transaminase		n.d.	-
n.d.	KsCSTR_02340	hypothetical protein		n.d.	-
n.d.	KsCSTR_02350	UDP-N-acetylglucosamine 4,6-dehydratase (inverting)	pseB	n.d.	-
n.d.	KsCSTR_02360	hypothetical protein		n.d.	-
n.d.	KsCSTR_02370	hypothetical protein		n.d.	-	(six_frame)	100	KSMBR1_0233	100
n.d.	KsCSTR_02380	hypothetical protein		n.d.	-			KSMBR1_0234	100
n.d.	KsCSTR_02390	hypothetical protein		n.d.	-	kuste4031	100	KSMBR1_4042	100
n.d.	KsCSTR_02400	hypothetical protein		n.d.	-
n.d.	KsCSTR_02410	transposase	tpnA	n.d.	-	kuste4648	100	KSMBR1_3734	100
n.d.	KsCSTR_02420	hypothetical protein		n.d.	-
n.d.	KsCSTR_02430	hypothetical protein		n.d.	-
n.d.	KsCSTR_02440	hypothetical protein		n.d.	-	kuste4215	99.64	KSMBR1_2853	99.46
n.d.	KsCSTR_02450	hypothetical protein		n.d.	-	kustd2240	100
n.d.	KsCSTR_02460	hypothetical protein		n.d.	-	kustd2239	100	KSMBR1_3130	99.71
n.d.	KsCSTR_02470	hypothetical protein		n.d.	-	(six_frame)	100	(six_frame)	100
n.d.	KsCSTR_02490	hypothetical protein		n.d.	-	kustd2236	100
n.d.	KsCSTR_02500	hypothetical protein		n.d.	-	(six_frame)	100
n.d.	KsCSTR_02510	transposase	tpnA	n.d.	-	kuste3077	100	KSMBR1_3734	99.78
n.d.	KsCSTR_02520	hypothetical protein		n.d.	-	kuste4559	99.68	KSMBR1_1497	99.68
n.d.	KsCSTR_02530	hypothetical protein		n.d.	-	kuste4558	99.78	KSMBR1_1498	100
n.d.	KsCSTR_02540	hypothetical protein		n.d.	-	kustd2231	100
n.d.	KsCSTR_02550	hypothetical protein		n.d.	-	kustd2230	100	(six_frame)	86.11111111
n.d.	KsCSTR_02570	hypothetical protein		n.d.	-	(six_frame)	100
n.d.	KsCSTR_02580	hypothetical protein		n.d.	-	kustd2228	100
n.d.	KsCSTR_02590	hypothetical protein		n.d.	-	kustd2227	100
n.d.	KsCSTR_02600	putative sulfur carrier protein YrkI	yrkI	n.d.	-	(six_frame)	100	KSMBR1_1945	100
n.d.	KsCSTR_02670	DNA gyrase inhibitor YacG	yacG	n.d.	-	kustd2219	100	KSMBR1_1938	100
n.d.	KsCSTR_02730	hypothetical protein		n.d.	-	kustd2213	100	(six_frame)	100
n.d.	KsCSTR_02740	biotin-protein ligase / Biotin operon repressor		n.d.	-	kustd2212	99.61	KSMBR1_1932	100
n.d.	KsCSTR_02770	hypothetical protein		n.d.	-	kustd2209	100	(six_frame)	100
n.d.	KsCSTR_02780	hypothetical protein		n.d.	-	kustd2208	100	KSMBR1_1928	100
n.d.	KsCSTR_02790	hypothetical protein		n.d.	-	kustd2207	100	KSMBR1_1927	100
n.d.	KsCSTR_02800	hypothetical protein		n.d.	-	kustd2206	100	(six_frame)	98
n.d.	KsCSTR_02820	hypothetical protein		n.d.	-	kustd2204	100	(six_frame)	100
n.d.	KsCSTR_02830	radical SAM domain heme biosynthesis protein		n.d.	-	kustd2203	100	KSMBR1_1925	99.84
n.d.	KsCSTR_02840	putative histidine kinase		n.d.	-	kustd2202	100	KSMBR1_1924	100
n.d.	KsCSTR_02860	hypothetical protein		n.d.	-	(six_frame)	100	KSMBR1_1922	100
n.d.	KsCSTR_02920	GDT1 family protein		n.d.	-	kustd2194	100	KSMBR1_1916	100
n.d.	KsCSTR_02930	hypothetical protein		n.d.	-	kustd2193	100	(six_frame)	100
n.d.	KsCSTR_02940	phosphoribosylamine-glycine ligase	purD	n.d.	-	kustd2192	100	KSMBR1_1914	100
n.d.	KsCSTR_02950	putative nicotinate-nucleotide pyrophosphorylase [carboxylating]	nadC	n.d.	-	kustd2191	100	KSMBR1_1913	100
n.d.	KsCSTR_02960	hypothetical protein		n.d.	-	kustd2190	100	KSMBR1_1912	100
n.d.	KsCSTR_02980	universal stress protein		n.d.	-	kustd2188	100	KSMBR1_1910	99.36
n.d.	KsCSTR_02990	protein archease		n.d.	-	kustd2187	100	KSMBR1_1909	100
n.d.	KsCSTR_03010	thymidylate kinase	tmk	n.d.	-	kustd2185	100	KSMBR1_1907	100
n.d.	KsCSTR_03020	aspartate ammonia-lyase	aspA	n.d.	-	kustd2184	100	KSMBR1_1906	100
n.d.	KsCSTR_03030	thermoresistant gluconokinase	gntK	n.d.	-	kustd2183	100	KSMBR1_1905	100
n.d.	KsCSTR_03040	hypothetical protein		n.d.	-	kustd2182	100	(six_frame)	100
n.d.	KsCSTR_03050	strongly similar to sigma 54 response regulator		n.d.	-	kustd2181	100	KSMBR1_1904	100
n.d.	KsCSTR_03060	exported protein		n.d.	-	kustd2180	100	KSMBR1_1903	99.75
n.d.	KsCSTR_03070	hypothetical protein		n.d.	-	kustd2179	100	KSMBR1_1902	100
n.d.	KsCSTR_03090	putative alcohol dehydrogenase	adh	n.d.	-	kustd2177	100	KSMBR1_1900	100
n.d.	KsCSTR_03100	hypothetical protein		n.d.	-	kustd2176	100	(six_frame)	100
n.d.	KsCSTR_03110	hypothetical protein		n.d.	-	kustd2175	100	(six_frame)	100
n.d.	KsCSTR_03140	hypothetical protein		n.d.	-	(six_frame)	100	(six_frame)	100
n.d.	KsCSTR_03190	putative glucan 1,4-alpha-glucosidase (Glucoamylase)	cga	n.d.	-	kustd2168	100	KSMBR1_1893	99.87
n.d.	KsCSTR_03260	hypothetical protein		n.d.	-	kustd2161	96.77	(six_frame)	96.77419355
n.d.	KsCSTR_03290	putative competence protein F	comF	n.d.	-	kustd2159	100	KSMBR1_1884	99.6
n.d.	KsCSTR_03300	putative permease YjgP/YjgQ family protein		n.d.	-	kustd2158	100	KSMBR1_1883	100
n.d.	KsCSTR_03310	2-amino-4-hydroxy-6-hydroxymethyldihydropteridine pyrophosphokinase		n.d.	-	kustd2157	100	KSMBR1_1882	99.36
n.d.	KsCSTR_03320	hypothetical protein		n.d.	-	kustd2156	98.33	(six_frame)	100
n.d.	KsCSTR_03330	hypothetical protein		n.d.	-	kustd2154	94.83	(six_frame)	94.83
n.d.	KsCSTR_03360	hypothetical protein		n.d.	-	kustd2151	100
n.d.	KsCSTR_03370	uncharacterized transporter HI_0883		n.d.	-	kustd2150	100	KSMBR1_1879	99.78
n.d.	KsCSTR_03380	hypothetical protein		n.d.	-	kustd2149	100	(six_frame)	96.23
n.d.	KsCSTR_03390	hypothetical protein		n.d.	-	kustd2148	100	(six_frame)	96.36363636
n.d.	KsCSTR_03410	hypothetical protein		n.d.	-	(six_frame)	100
n.d.	KsCSTR_03420	hypothetical protein		n.d.	-	kustd2146	100
n.d.	KsCSTR_03430	excinulease of nucleotide excision repair, DNA damage recognition component	uvrB/dar/dar	n.d.	-	kustd2145	100	KSMBR1_1866	99.85
n.d.	KsCSTR_03440	hypothetical protein		n.d.	-	kustd2144	100	KSMBR1_1865	100
n.d.	KsCSTR_03460	transposase	tnpA	n.d.	-	kuste4648	100	KSMBR1_3734	100
n.d.	KsCSTR_03470	hypothetical protein		n.d.	-
n.d.	KsCSTR_03480	ABC transporter substrate binding protein		n.d.	-	kustd2141	100	KSMBR1_1863	100
n.d.	KsCSTR_03490	TonB-dependent receptor		n.d.	-	kustd2140	99.86	KSMBR1_1862	100
n.d.	KsCSTR_03500	hypothetical protein		n.d.	-	kustd2139	100
n.d.	KsCSTR_03510	putative MscS family protein.1 precursor		n.d.	-	kustd2138	99.84	KSMBR1_1861	99.03
n.d.	KsCSTR_03520	hypothetical membrane protein		n.d.	-	kustd2137	99.61	KSMBR1_1860	98.82
n.d.	KsCSTR_03530	hypothetical protein		n.d.	-	(six_frame)	100	(six_frame)	100
n.d.	KsCSTR_03540	putative maltose transport system permease protein	malG	n.d.	-	kustd2135	100	KSMBR1_1859	100
n.d.	KsCSTR_03550	trehalose/maltose import ATP-binding protein MalK	malK	n.d.	-	kustd2134	99.72	KSMBR1_1858	98.33
n.d.	KsCSTR_03560	hypothetical protein		n.d.	-	kustd2133	100	KSMBR1_1857	100
n.d.	KsCSTR_03570	hypothetical protein		n.d.	-	kustd2132	100	KSMBR1_1856	100
n.d.	KsCSTR_03580	hypothetical protein		n.d.	-	kuste4031	100	KSMBR1_4042	100
n.d.	KsCSTR_03590	hypothetical protein		n.d.	-	kustd2130	100	(six_frame)	92
n.d.	KsCSTR_03610	hypothetical protein		n.d.	-	kustd2128	100	(six_frame)	98.33
n.d.	KsCSTR_03650	hypothetical protein		n.d.	-	kuste4557	100	(six_frame)	100
n.d.	KsCSTR_03660	hypothetical protein		n.d.	-	kuste4558	99.78	KSMBR1_1498	100
n.d.	KsCSTR_03670	hypothetical protein		n.d.	-	kuste4559	100	KSMBR1_1497	100
n.d.	KsCSTR_03680	similar to type I restriction-modification system, R subunit		n.d.	-	kustd2122	100
n.d.	KsCSTR_03690	similar to type I restriction-modification system, R subunit		n.d.	-	kustd2121	100
n.d.	KsCSTR_03700	similar to type I restriction-modification system, R subunit		n.d.	-	kustd2120	100	KSMBR1_1851	100
n.d.	KsCSTR_03710	hypothetical protein		n.d.	-	kustd2119	100	KSMBR1_1850	99.79
n.d.	KsCSTR_03720	hypothetical protein		n.d.	-	kustd2118	100	KSMBR1_1849	100
n.d.	KsCSTR_03730	hypothetical protein		n.d.	-	(six_frame)	100	KSMBR1_1848	100
n.d.	KsCSTR_03740	hypothetical protein		n.d.	-	kustd2117	100	(six_frame)	100
n.d.	KsCSTR_03750	type I restriction-modification system, specificity subunit S		n.d.	-	kustd2116	100	KSMBR1_1847	99.48
n.d.	KsCSTR_03760	GTP pyrophosphokinase YwaC	ywaC	n.d.	-	kustd2115	100	KSMBR1_1846	100
n.d.	KsCSTR_03770	putative type I restriction modification enzyme M chain	hsdM	n.d.	-	kustd2114	100	KSMBR1_1845	100
n.d.	KsCSTR_03780	EamA-like transporter family protein		n.d.	-	kustd2113	100	KSMBR1_1844	100
n.d.	KsCSTR_03790	hypothetical protein		n.d.	-	kustd2112	100	KSMBR1_1843	99.38
n.d.	KsCSTR_03820	hypothetical protein		n.d.	-	kustd2109	100	KSMBR1_1840	100
n.d.	KsCSTR_03890	hypothetical protein		n.d.	-	kustd2102	100	(six_frame)	98.21428571
n.d.	KsCSTR_03900	hypothetical protein		n.d.	-	kustd2101	100	KSMBR1_1833	100
n.d.	KsCSTR_03910	hypothetical protein		n.d.	-	kustd2100	100	KSMBR1_1832	100
n.d.	KsCSTR_03920	hypothetical protein		n.d.	-	kustd2099	100	KSMBR1_1831	96.95
n.d.	KsCSTR_03930	hypothetical protein		n.d.	-	kustd2098	100
n.d.	KsCSTR_03940	hypothetical protein		n.d.	-	kustd2097	99.25	(six_frame)	100
n.d.	KsCSTR_03950	hypothetical protein		n.d.	-	kustd2096	100	KSMBR1_1829	100
n.d.	KsCSTR_03960	hypothetical protein		n.d.	-	kustd2095	100	KSMBR1_1828	100
n.d.	KsCSTR_03970	putative multidrug resistance-like ATP-binding protein MdlB	mdlB	n.d.	-	kustd2094	100	KSMBR1_1827	97.92
n.d.	KsCSTR_03980	hypothetical protein		n.d.	-	kustd2093	100	(six_frame)	100
n.d.	KsCSTR_03990	hypothetical membrane protein		n.d.	-	kustd2092	100	KSMBR1_1826	100
n.d.	KsCSTR_04020	phospholipase D precursor		n.d.	-	kustd2088	100	KSMBR1_1823	98.92
n.d.	KsCSTR_04030	MiaB family protein, possibly involved in tRNA or rRNA modification		n.d.	-	kustd2087	99.78	KSMBR1_1822	99.79
n.d.	KsCSTR_04050	hypothetical protein		n.d.	-	kustd2085	100	(six_frame)	100
n.d.	KsCSTR_04070	hypothetical protein		n.d.	-	(six_frame)	100	(six_frame)	100
n.d.	KsCSTR_04080	hypothetical protein		n.d.	-	kustd2083	100	(six_frame)	100
n.d.	KsCSTR_04090	CRISPR-associated helicase Cas3		n.d.	-	kustd2082	100	KSMBR1_1819	100
n.d.	KsCSTR_04100	hypothetical protein		n.d.	-	(six_frame)	98.32	KSMBR1_1818	100
n.d.	KsCSTR_04140	DinG family ATP-dependent helicase YoaA		n.d.	-	kustd2077	100	KSMBR1_1814	99.53
n.d.	KsCSTR_04150	hypothetical protein		n.d.	-	(six_frame)	100
n.d.	KsCSTR_04170	hypothetical protein		n.d.	-	(six_frame)	100	(six_frame)	100
n.d.	KsCSTR_04180	hypothetical protein		n.d.	-	(six_frame)	100	(six_frame)	100
n.d.	KsCSTR_04190	glycogen branching enzyme		n.d.	-	(six_frame)	100	KSMBR1_1812	100
n.d.	KsCSTR_04200	hypothetical protein		n.d.	-	kustd2074	100	KSMBR1_1811	99.52
n.d.	KsCSTR_04210	hypothetical protein		n.d.	-	kustd2073	100	(six_frame)	100
n.d.	KsCSTR_04230	hypothetical protein		n.d.	-	(six_frame)	100	(six_frame)	100
n.d.	KsCSTR_04240	hypothetical protein		n.d.	-	kustd2070	100	KSMBR1_1809	100
n.d.	KsCSTR_04250	hypothetical protein		n.d.	-	kustd2069	99.63	KSMBR1_1808	100
n.d.	KsCSTR_04260	putative ABC-type transport system ATP-binding protein		n.d.	-	kustd2068	99.6	KSMBR1_1807	99.6
n.d.	KsCSTR_04270	putative ABC-type transport system permease protein		n.d.	-	kustd2067	100	KSMBR1_1806	100
n.d.	KsCSTR_04290	putative two-component response-regulator (Transcription regulator)		n.d.	-	kustd2065	100	KSMBR1_1804	100
n.d.	KsCSTR_04310	hypothetical protein		n.d.	-	(six_frame)	100	(six_frame)	100
n.d.	KsCSTR_04320	hypothetical protein		n.d.	-	kustd2063	100	(six_frame)	98.98989899
n.d.	KsCSTR_04330	hypothetical protein		n.d.	-	(six_frame)	100	(six_frame)	100
n.d.	KsCSTR_04340	putative gamma subunit (OadG) of oxaloacetate decarboxylase	oadG	n.d.	-	kustd2062	100	KSMBR1_1802	100
n.d.	KsCSTR_04350	glutaconyl-CoA decarboxylase subunit beta	gcdB	n.d.	-	kustd2061	100	KSMBR1_1801	100
n.d.	KsCSTR_04370	biotin--[acetyl-CoA-carboxylase] ligase	birA	n.d.	-	kustd2059	100	KSMBR1_1799	100
n.d.	KsCSTR_04380	hypothetical protein		n.d.	-	kustd2058	100	(six_frame)	100
n.d.	KsCSTR_04390	hypothetical protein		n.d.	-	kustd2057	100	KSMBR1_1798	100
n.d.	KsCSTR_04400	molybdenum-pterin-binding protein MopB	mopB	n.d.	-	kustd2056	100	KSMBR1_1797	100
n.d.	KsCSTR_04410	molybdenum transport ATP-binding protein ModC (TC 3.A.1.8.1)		n.d.	-	kustd2055	100	KSMBR1_1796	100
n.d.	KsCSTR_04420	phosphate-selective porin O and P		n.d.	-	kustd2054	100	KSMBR1_1795	100
n.d.	KsCSTR_04430	molybdenum ABC transporter, periplasmic molybdenum-binding protein ModA (TC 3.A.1.8.1)		n.d.	-	kustd2053	100	KSMBR1_1794	100
n.d.	KsCSTR_04440	hypothetical membrane protein		n.d.	-	kustd2052	100	KSMBR1_1793	100
n.d.	KsCSTR_04450	hypothetical protein		n.d.	-	(six_frame)	100	(six_frame)	100
n.d.	KsCSTR_04470	hypothetical protein		n.d.	-	(six_frame)	98.91	KSMBR1_1791	100
n.d.	KsCSTR_04480	strongly similar to arylamine N-acetyltransferase	nat	n.d.	-	kustd2048	100	KSMBR1_1790	100
n.d.	KsCSTR_04490	fosmidomycin efflux system, member of the major facilitator superfamily	fsr	n.d.	-	kustd2047	100	KSMBR1_1789	100
n.d.	KsCSTR_04510	strongly similar to FMN-binding protein		n.d.	-	kustd2045	100	KSMBR1_1787	100
n.d.	KsCSTR_04520	hypothetical protein		n.d.	-	(six_frame)	100	(six_frame)	100
n.d.	KsCSTR_04530	putative Lactoylglutathione lyase		n.d.	-	kustd2049	84.21	KSMBR1_1786	100
n.d.	KsCSTR_04540	hypothetical protein		n.d.	-	kustd2043	99.78	KSMBR1_3419	100
n.d.	KsCSTR_04550	hypothetical protein		n.d.	-	kustd2042	100	KSMBR1_3605	100
n.d.	KsCSTR_04560	hypothetical protein		n.d.	-	kustd2041	100	KSMBR1_1783	100
n.d.	KsCSTR_04570	putative NADH dehydrogenase-like protein YjlD		n.d.	-	kustd2040	100	KSMBR1_1782	100
n.d.	KsCSTR_04580	hypothetical protein		n.d.	-	(six_frame)	100	KSMBR1_1781	100
n.d.	KsCSTR_04590	rubredoxin	rd	n.d.	-	kustd2038	100	KSMBR1_1780	100
n.d.	KsCSTR_04600	CBS domain protein		n.d.	-	(six_frame)	100	KSMBR1_1779	100
n.d.	KsCSTR_04610	chloride channel protein	eriC	n.d.	-	kustd2036	100	KSMBR1_1778	100
n.d.	KsCSTR_04630	hypothetical protein		n.d.	-	kustd2034	100	(six_frame)	98.55
n.d.	KsCSTR_04640	putative G/U-mismatch-specific DNA glycolase	mug	n.d.	-	kustd2033	100	KSMBR1_1776	98.24
n.d.	KsCSTR_04650	hypothetical protein		n.d.	-	kustd2032	100	KSMBR1_1775	87.5
n.d.	KsCSTR_04660	hypothetical protein		n.d.	-	kustd2031	100
n.d.	KsCSTR_04670	2-amino-4-hydroxy-6-hydroxymethyldihydropteridine pyrophosphokinase		n.d.	-	kustd2030	100	KSMBR1_1774	99.44
n.d.	KsCSTR_04710	hypothetical protein		n.d.	-	kustd2026	100	KSMBR1_1770	100
n.d.	KsCSTR_04720	hypothetical protein		n.d.	-	kustd2025	100	KSMBR1_2032	100
n.d.	KsCSTR_04730	hypothetical protein		n.d.	-	(six_frame)	100	(six_frame)	100
n.d.	KsCSTR_04740	hypothetical protein		n.d.	-	kustd2024	100	(six_frame)	94.73684211
n.d.	KsCSTR_04750	putative 2,5-didehydrogluconate reductase (2-dehydro-D-gluconate-forming)		n.d.	-	kustd2023	99.65	KSMBR1_2031	99.26
n.d.	KsCSTR_04780	hypothetical protein		n.d.	-	kustd2020	100	KSMBR1_1763	100
n.d.	KsCSTR_04790	hypothetical protein		n.d.	-	kustd2019	100	KSMBR1_1762	100
n.d.	KsCSTR_04800	hypothetical protein		n.d.	-	(six_frame)	100	KSMBR1_1761	100
n.d.	KsCSTR_04810	ferredoxin		n.d.	-	kustd2018	100	KSMBR1_1760	100
n.d.	KsCSTR_04820	hypothetical protein		n.d.	-	kustd2017	100	(six_frame)	100
n.d.	KsCSTR_04830	hypothetical protein		n.d.	-	kustd2016	100	(six_frame)	100
n.d.	KsCSTR_04840	putative serine-proteinase HtrA/ DegQ/ DegS family	htrA	n.d.	-	kustd2014	100	KSMBR1_1758	100
n.d.	KsCSTR_04850	hypothetical protein		n.d.	-	kustd2013	99.25
n.d.	KsCSTR_04870	putative GrpE protein HSP-70 cofactor	grpE	n.d.	-	kustd2011	100	KSMBR1_1756	95.59
n.d.	KsCSTR_04880	hypothetical protein		n.d.	-	kustd2010	100
n.d.	KsCSTR_04910	hypothetical protein		n.d.	-	kustd2007	100	KSMBR1_1752	96.25
n.d.	KsCSTR_04940	hypothetical protein		n.d.	-	kustd2004	100	(six_frame)	100
n.d.	KsCSTR_04950	hypothetical protein		n.d.	-	kustd2003	100	KSMBR1_1749	99.2
n.d.	KsCSTR_04960	hypothetical protein		n.d.	-	(six_frame)	100	KSMBR1_1748	99.32
n.d.	KsCSTR_04970	hypothetical protein		n.d.	-	kustd2000	100	KSMBR1_1747	100
n.d.	KsCSTR_04980	hypothetical protein		n.d.	-	kustd1999	100	(six_frame)	100
n.d.	KsCSTR_05000	putative ceramide glucosyltransferase		n.d.	-	kustd1997	100	KSMBR1_1744	100
n.d.	KsCSTR_05010	hypothetical membrane protein		n.d.	-	kustd1996	100	KSMBR1_1743	100
n.d.	KsCSTR_05020	hypothetical protein		n.d.	-	kustd1995	99.63	KSMBR1_1742	100
n.d.	KsCSTR_05030	hypothetical protein		n.d.	-	kustd1994	100	(six_frame)	100
n.d.	KsCSTR_05040	hypothetical protein		n.d.	-	kustd1993	100	(six_frame)	100
n.d.	KsCSTR_05050	hypothetical protein		n.d.	-	kustd1992	100	(six_frame)	100
n.d.	KsCSTR_05070	hypothetical protein		n.d.	-	(six_frame)	100	KSMBR1_1740	99.53
n.d.	KsCSTR_05080	hypothetical protein		n.d.	-	kustd1989	100	(six_frame)	100
n.d.	KsCSTR_05120	hypothetical protein		n.d.	-	kustd1985	100	(six_frame)	100
n.d.	KsCSTR_05130	putative N-acetylmuramic acid/N-acetylglucosamine kinase		n.d.	-	kustd1984	100
n.d.	KsCSTR_05140	hypothetical membrane protein		n.d.	-	kustd1983	99.46	KSMBR1_1733	100
n.d.	KsCSTR_05150	hypothetical protein		n.d.	-	kustd1982	100	KSMBR1_1732	100
n.d.	KsCSTR_05170	type III pantothenate kinase	coaX	n.d.	-	kustd1980	100	KSMBR1_1730	100
n.d.	KsCSTR_05180	hypothetical protein		n.d.	-	kustd1979	100	KSMBR1_1729	100
n.d.	KsCSTR_05190	hypothetical protein		n.d.	-	kustd1978	100	(six_frame)	100
n.d.	KsCSTR_05200	hypothetical protein		n.d.	-	kustd1977	100	KSMBR1_1728	98.97
n.d.	KsCSTR_05210	DNA-binding response regulator in two-component regulatory system with PhoR (or CreC)	phoB/phoRc/phoT	n.d.	-	kustd1976	100	KSMBR1_1727	100
n.d.	KsCSTR_05220	putative two component histidine kinase phoR	phoR	n.d.	-	kustd1975	100	KSMBR1_1726	100
n.d.	KsCSTR_05230	hypothetical membrane protein		n.d.	-	kustd1974	100	KSMBR1_1725	100
n.d.	KsCSTR_05240	hypothetical protein		n.d.	-	(six_frame)	100	(six_frame)	100
n.d.	KsCSTR_05250	hypothetical protein		n.d.	-	kustd1973	100	KSMBR1_1724	100
n.d.	KsCSTR_05270	hypothetical membrane protein		n.d.	-	kustd1971	99.56	KSMBR1_1722	100
n.d.	KsCSTR_05290	holliday junction ATP-dependent DNA helicase RuvA	ruvA	n.d.	-	kustd1968	100	KSMBR1_1720	99.49
n.d.	KsCSTR_05370	putative beta-propeller protein YxaL	yxaL	n.d.	-	kustd1959	100	KSMBR1_1712	100
n.d.	KsCSTR_05420	hypothetical protein		n.d.	-	kustd1954	100	(six_frame)	100
n.d.	KsCSTR_05430	hypothetical protein		n.d.	-	kustd1953	100	(six_frame)	100
n.d.	KsCSTR_05440	hypothetical protein		n.d.	-	kustd1952	100	(six_frame)	100
n.d.	KsCSTR_05450	hypothetical protein		n.d.	-	kustd1951	100	KSMBR1_1706	100
n.d.	KsCSTR_05460	hypothetical protein		n.d.	-	kustd1950	100	KSMBR1_1705	100
n.d.	KsCSTR_05470	hypothetical protein		n.d.	-	kustd1948	100	(six_frame)	100
n.d.	KsCSTR_05480	hypothetical protein		n.d.	-	(six_frame)	100	(six_frame)	100
n.d.	KsCSTR_05490	hypothetical protein		n.d.	-	kustd1947	100	KSMBR1_1703	100
n.d.	KsCSTR_05500	hypothetical protein		n.d.	-	kustd1946	100	KSMBR1_1702	100
n.d.	KsCSTR_05510	carbon starvation protein A		n.d.	-	kustd1945	100	KSMBR1_1701	99.83
n.d.	KsCSTR_05520	hypothetical protein		n.d.	-	kustd1944	100	KSMBR1_1700	100
n.d.	KsCSTR_05560	hypothetical protein		n.d.	-	kustd1940	100	(six_frame)	98.24561404
n.d.	KsCSTR_05580	hypothetical protein		n.d.	-	(six_frame)	100	(six_frame)	100
n.d.	KsCSTR_05590	putative membrane transporter protein		n.d.	-	kustd1937	100	KSMBR1_1695	100
n.d.	KsCSTR_05600	hypothetical protein		n.d.	-	kustd1936	100	KSMBR1_1694	100
n.d.	KsCSTR_05670	xanthine and CO dehydrogenases maturation factor, XdhC/CoxF family		n.d.	-	kustd1928	100	KSMBR1_1687	97.04
n.d.	KsCSTR_05680	hypothetical protein		n.d.	-	kustd1927	100	(six_frame)	96.35
n.d.	KsCSTR_05700	hypothetical protein		n.d.	-	kustd1925	100	(six_frame)	98.41
n.d.	KsCSTR_05710	hypothetical protein		n.d.	-	kustd1924	100	(six_frame)	100
n.d.	KsCSTR_05720	hypothetical protein		n.d.	-	(six_frame)	100	(six_frame)	100
n.d.	KsCSTR_05730	putative multicomponent efflux pump (Periplasmic accessory protein subunit, RND type ABC transporters)	nolF	n.d.	-	kustd1923	100	KSMBR1_1684	99.48
n.d.	KsCSTR_05740	acriflavin resistance protein		n.d.	-	kustd1922	100	KSMBR1_1683	99.9
n.d.	KsCSTR_05750	putative multicomponent efflux pump (Outer membrane subunit, RND family of ABC transporters)	OPRM	n.d.	-	kustd1921	100	KSMBR1_1682	100
n.d.	KsCSTR_05760	sodium/glutamate symporter		n.d.	-	kustd1920	100	KSMBR1_1681	100
n.d.	KsCSTR_05770	hypothetical protein		n.d.	-	(six_frame)	100	KSMBR1_1680	100
n.d.	KsCSTR_05780	hypothetical protein		n.d.	-	(six_frame)	100	(six_frame)	100
n.d.	KsCSTR_05790	hypothetical protein		n.d.	-	kustd1917	100	(six_frame)	100
n.d.	KsCSTR_05800	hypothetical protein		n.d.	-	kustd1916	99.6	KSMBR1_1679	100
n.d.	KsCSTR_05810	hypothetical protein		n.d.	-	kustd1915	100	(six_frame)	100
n.d.	KsCSTR_05820	hypothetical protein		n.d.	-	kustd1914	100	(six_frame)	100
n.d.	KsCSTR_05830	hypothetical protein		n.d.	-	kustd1913	100	KSMBR1_1678	100
n.d.	KsCSTR_05840	hypothetical protein		n.d.	-	kustd1912	100	(six_frame)	100
n.d.	KsCSTR_05850	hypothetical protein		n.d.	-			KSMBR1_1676	99.81
n.d.	KsCSTR_05860	hypothetical protein		n.d.	-	(six_frame)	100	(six_frame)	97.5
n.d.	KsCSTR_05870	hypothetical protein		n.d.	-	kustd1908	100	(six_frame)	100
n.d.	KsCSTR_05900	ribonuclease Z		n.d.	-	kustd1905	100	KSMBR1_1673	100
n.d.	KsCSTR_05920	hypothetical protein		n.d.	-	(six_frame)	100	(six_frame)	100
n.d.	KsCSTR_05930	putative diguanylate cyclase		n.d.	-	kustd1903	100	KSMBR1_1671	100
n.d.	KsCSTR_05940	hypothetical protein		n.d.	-	kustd1902	100
n.d.	KsCSTR_05950	hypothetical protein		n.d.	-	(six_frame)	100
n.d.	KsCSTR_05960	hypothetical protein		n.d.	-	kustd1901	100	KSMBR1_1646	99.42
n.d.	KsCSTR_05970	hypothetical protein		n.d.	-	(six_frame)	100	(six_frame)	100
n.d.	KsCSTR_05990	apolipoprotein N-acyltransferase	lnt	n.d.	-	kustd1899	99.81	KSMBR1_1644	99.63
n.d.	KsCSTR_06010	rod shape-determining protein MreC		n.d.	-	(six_frame)	99.57	KSMBR1_1642	100
n.d.	KsCSTR_06020	putative rod shape-determining protein	mreD	n.d.	-	kustd1896	100	KSMBR1_1641	100
n.d.	KsCSTR_06030	putative penicillin-binding protein 2	pbpA	n.d.	-	kustd1895	99.84	KSMBR1_1640	99.84
n.d.	KsCSTR_06040	similar to rod shape-determining protein		n.d.	-	kustd1894	100	KSMBR1_1639	100
n.d.	KsCSTR_06060	3-deoxy-manno-octulosonate cytidylyltransferase	kdsB	n.d.	-	kustd1892	99.6	KSMBR1_1637	99.6
n.d.	KsCSTR_06080	strongly similar to chromosome partitioning protein	parB	n.d.	-	(six_frame)	99.31	KSMBR1_1635	99.31
n.d.	KsCSTR_06090	ABC-2 family transporter protein		n.d.	-	kustd1889	98.88	KSMBR1_1634	98.88
n.d.	KsCSTR_06130	hypothetical protein		n.d.	-	kustd1885	100	(six_frame)	100
n.d.	KsCSTR_06160	hypothetical protein		n.d.	-	kustd1882	100	(six_frame)	100
n.d.	KsCSTR_06170	hypothetical protein		n.d.	-	kustd1881	100	(six_frame)	100
n.d.	KsCSTR_06180	hypothetical protein		n.d.	-	kustd1880	100	(six_frame)	100
n.d.	KsCSTR_06190	hypothetical protein		n.d.	-	kustd1879	100	(six_frame)	100
n.d.	KsCSTR_06210	hypothetical protein		n.d.	-	(six_frame)	90.91	KSMBR1_1627	90.91
n.d.	KsCSTR_06220	hypothetical protein		n.d.	-	(six_frame)	78.53	(six_frame)	78.53
n.d.	KsCSTR_06240	hypothetical protein		n.d.	-	kustd1875	93.75	(six_frame)	93.75
n.d.	KsCSTR_06250	hypothetical protein		n.d.	-
n.d.	KsCSTR_06290	cytidylate kinase	cmk	n.d.	-	kustd1871	96.86	KSMBR1_1620	96.86
n.d.	KsCSTR_06300	ABC transporter substrate binding protein		n.d.	-	kustd1870	100	KSMBR1_1619	100
n.d.	KsCSTR_06310	hypothetical protein		n.d.	-	(six_frame)	98.62	(six_frame)	98.62
n.d.	KsCSTR_06320	thermonuclease	nucI	n.d.	-	kuste2811	43.02	KSMBR1_0031	43.02
n.d.	KsCSTR_06340	modification methylase BamHII	bamHIIM	n.d.	-
n.d.	KsCSTR_06350	hypothetical protein		n.d.	-
n.d.	KsCSTR_06360	hypothetical protein		n.d.	-
n.d.	KsCSTR_06370	hypothetical protein		n.d.	-	kustd1861	93.59	KSMBR1_1611	93.59
n.d.	KsCSTR_06390	CAAX amino terminal protease self- immunity		n.d.	-	kustd1858	96.91	KSMBR1_1608	97.44
n.d.	KsCSTR_06410	transcriptional regulatory protein ZraR	zraR	n.d.	-	kustd1856	99.78	KSMBR1_1606	99.78
n.d.	KsCSTR_06430	hypothetical protein		n.d.	-	kustd1854	99.74	KSMBR1_1604	100
n.d.	KsCSTR_06440	hypothetical protein		n.d.	-	kustd1852	100	(six_frame)	100
n.d.	KsCSTR_06460	hypothetical membrane protein		n.d.	-	kustd1850	99.32	KSMBR1_1602	100
n.d.	KsCSTR_06470	hypothetical protein		n.d.	-	kustd1849	100	KSMBR1_1601	100
n.d.	KsCSTR_06480	strongly similar DNA polymerase epsilon subunit (3'-5' exonuclease)		n.d.	-	kustd1848	100	KSMBR1_1600	100
n.d.	KsCSTR_06490	Na(+)/H(+) antiporter NhaP	nhaP	n.d.	-	kustd1847	100	KSMBR1_1599	100
n.d.	KsCSTR_06500	strongly similar to isochorismatase (2,3 dihydro-2,3-dihydroxybenzoate synthase)	entB	n.d.	-	kustd1846	100	KSMBR1_1598	100
n.d.	KsCSTR_06520	hypothetical protein		n.d.	-	(six_frame)	100	(six_frame)	100
n.d.	KsCSTR_06550	anthranilate phosphoribosyltransferase	trpD	n.d.	-	kustd1841	100	KSMBR1_1594	100
n.d.	KsCSTR_06570	hypothetical protein		n.d.	-	kustd1839	100	KSMBR1_1592	100
n.d.	KsCSTR_06580	hypothetical protein		n.d.	-	kustd1838	100	KSMBR1_1591	100
n.d.	KsCSTR_06590	hypothetical protein		n.d.	-	kustd1837	100	(six_frame)	100
n.d.	KsCSTR_06610	hypothetical protein		n.d.	-	kustd1835	100	KSMBR1_1589	100
n.d.	KsCSTR_06620	hypothetical membrane protein		n.d.	-	kustd1834	100	KSMBR1_1588	100
n.d.	KsCSTR_06630	putative ABC-type transport system (ATPase component)		n.d.	-	kustd1833	100	KSMBR1_1587	100
n.d.	KsCSTR_06640	hypothetical protein		n.d.	-
n.d.	KsCSTR_06650	hypothetical protein		n.d.	-	kustd1831	100	KSMBR1_1585	100
n.d.	KsCSTR_06660	transposase	tnpA	n.d.	-	kuste4648	100	KSMBR1_3734	100
n.d.	KsCSTR_06670	hypothetical membrane protein		n.d.	-	kustd1830	99.85	KSMBR1_1584	99.92
n.d.	KsCSTR_06680	hypothetical protein		n.d.	-	kustd1829	100	KSMBR1_1583	100
n.d.	KsCSTR_06690	transposase	tpnA	n.d.	-	kustd1828	99.5	KSMBR1_1582	99.5
n.d.	KsCSTR_06710	strongly similar to RND multidrug efflux transporter MexF	mexF	n.d.	-	kustd1826	99.35	KSMBR1_1580	99.82
n.d.	KsCSTR_06730	hypothetical protein		n.d.	-	kustd1824	100	(six_frame)	100
n.d.	KsCSTR_06740	hypothetical protein		n.d.	-	kustd1823	100	KSMBR1_1578	100
n.d.	KsCSTR_06750	major Facilitator Superfamily protein		n.d.	-	kustd1822	100	KSMBR1_1577	100
n.d.	KsCSTR_06760	hypothetical protein		n.d.	-	kustd1821	100	(six_frame)	100
n.d.	KsCSTR_06770	hypothetical membrane protein		n.d.	-	kustd1820	100
n.d.	KsCSTR_06780	putative nickel insertion protein		n.d.	-	kustd1819	100	KSMBR1_1574	99.75
n.d.	KsCSTR_06790	putative nicotinate-nucleotide adenylyltransferase	nadD	n.d.	-	kustd1818	100	KSMBR1_1573	100
n.d.	KsCSTR_06800	hypothetical protein		n.d.	-	kustd1817	100	KSMBR1_1572	100
n.d.	KsCSTR_06810	hypothetical protein		n.d.	-	kustd1816	95.16	KSMBR1_1571	99.19
n.d.	KsCSTR_06820	hypothetical protein		n.d.	-	kustd1815	98.46	(six_frame)	100
n.d.	KsCSTR_06830	hypothetical protein		n.d.	-	kustd1814	100	KSMBR1_1569	99.11
n.d.	KsCSTR_06840	hypothetical protein		n.d.	-	kustd1813	100	(six_frame)	100
n.d.	KsCSTR_06850	hypothetical protein		n.d.	-	(six_frame)	100	(six_frame)	100
n.d.	KsCSTR_06860	hypothetical protein		n.d.	-
n.d.	KsCSTR_06870	hypothetical protein		n.d.	-			KSMBR1_3847	99.4
n.d.	KsCSTR_06890	hypothetical protein		n.d.	-	kustd1808	96.65	KSMBR1_1565	81.43
n.d.	KsCSTR_06900	hypothetical protein		n.d.	-	kustd1807	100
n.d.	KsCSTR_06910	hypothetical protein		n.d.	-	(six_frame)	100
n.d.	KsCSTR_06920	hypothetical protein		n.d.	-	kustd1806	100	(six_frame)	96.67
n.d.	KsCSTR_06930	hypothetical protein		n.d.	-	kustd1805	100	(six_frame)	98.30508475
n.d.	KsCSTR_06970	hypothetical protein		n.d.	-	kustd1801	100
n.d.	KsCSTR_06980	branched-chain amino acid aminotransferase		n.d.	-	kustd1800	99.64
n.d.	KsCSTR_06990	para-aminobenzoate synthase, aminase component		n.d.	-	kustd1799	100
n.d.	KsCSTR_07000	hypothetical protein		n.d.	-	kustd1798	100
n.d.	KsCSTR_07010	tyrosine recombinase XerC	xerC	n.d.	-	kustd1797	100
n.d.	KsCSTR_07020	hypothetical protein		n.d.	-	kustd1796	100	(six_frame)	98.51
n.d.	KsCSTR_07040	hypothetical protein		n.d.	-	kustd1794	100
n.d.	KsCSTR_07050	hypothetical protein		n.d.	-	kustd1793	100
n.d.	KsCSTR_07060	hypothetical protein		n.d.	-	kustd1792	99.46
n.d.	KsCSTR_07070	hypothetical protein		n.d.	-	kustd1791	100
n.d.	KsCSTR_07080	glycine tRNA synthetase, alpha subunit	glyQ/glySalpha/glySa/cfcA/glyS(A)	n.d.	-	kustd1790	100
n.d.	KsCSTR_07090	DNA polymerase III subunit alpha	dnaE	n.d.	-	kustd1789	100
n.d.	KsCSTR_07110	dTDP-4-dehydrorhamnose reductase		n.d.	-	kustd1787	100	KSMBR1_1535	100
n.d.	KsCSTR_07120	hypothetical protein		n.d.	-	(six_frame)	100	(six_frame)	100
n.d.	KsCSTR_07130	hypothetical membrane protein		n.d.	-	kustd1786	100	KSMBR1_1534	99.16
n.d.	KsCSTR_07140	hypothetical protein		n.d.	-	kustd1785	100	KSMBR1_1533	100
n.d.	KsCSTR_07150	hypothetical protein		n.d.	-
n.d.	KsCSTR_07160	hypothetical protein		n.d.	-	kuste4470	100	KSMBR1_2944	100
n.d.	KsCSTR_07170	4-hydroxybenzoate polyprenyltransferase		n.d.	-	kustd1781	100	KSMBR1_1532	100
n.d.	KsCSTR_07180	hypothetical protein		n.d.	-	kustd1780	100	(six_frame)	100
n.d.	KsCSTR_07190	strongly similar to membrane-bound [NiFe]-hydrogenase-3, small subunit (Chain G)	hycG	n.d.	-	kustd1779	100	(six_frame)	100
n.d.	KsCSTR_07200	hydrogenase-4 component G		n.d.	-	kustd1778	100	KSMBR1_1530	100
n.d.	KsCSTR_07210	hydrogenase 4, membrane subunit	hyfF	n.d.	-	kustd1777	100	KSMBR1_1529	100
n.d.	KsCSTR_07220	putative membrane-bound [NiFe]-hydrogenase-4, subunit E	hyfE	n.d.	-	kustd1776	100	KSMBR1_1528	100
n.d.	KsCSTR_07230	formate hydrogenlyase subunit 4		n.d.	-	kustd1775	100	KSMBR1_1527	100
n.d.	KsCSTR_07240	hypothetical protein		n.d.	-	kustd1774	100	KSMBR1_1526	100
n.d.	KsCSTR_07260	hypothetical protein		n.d.	-	kustd1772	100	(six_frame)	100
n.d.	KsCSTR_07270	putative response regulator	divK	n.d.	-	kustd1771	100	KSMBR1_1524	100
n.d.	KsCSTR_07300	hypothetical protein		n.d.	-	kustd1768	100	(six_frame)	98.36065574
n.d.	KsCSTR_07320	thiamine-phosphate synthase	thiE	n.d.	-	kustd1766	100	KSMBR1_1520	100
n.d.	KsCSTR_07330	hypothetical protein		n.d.	-	kustd1765	100	(six_frame)	100
n.d.	KsCSTR_07360	hypothetical protein		n.d.	-	kustd1762	100	(six_frame)	100
n.d.	KsCSTR_07380	cytochrome c-type biogenesis protein CcsA/ResC	ccsA	n.d.	-	kustd1760	100	KSMBR1_1516	100
n.d.	KsCSTR_07390	acylphosphatase	acyP	n.d.	-	kustd1759	95.65	KSMBR1_1515	100
n.d.	KsCSTR_07400	similar to hypothetical protein YggU		n.d.	-	kustd1758	100	KSMBR1_1514	100
n.d.	KsCSTR_07420	hypothetical membrane protein		n.d.	-	kustd1756	97.5	KSMBR1_1512	100
n.d.	KsCSTR_07440	hypothetical protein		n.d.	-	kustd1754	98.11	(six_frame)	100
n.d.	KsCSTR_07460	type cbb3 cytochrome oxidase biogenesis protein CcoI; Copper-translocating P-type ATPase		n.d.	-	kustd1752	99.88	KSMBR1_1509	100
n.d.	KsCSTR_07470	GTPase and tRNA-U34 5-formylation enzyme TrmE		n.d.	-	(six_frame)	100	KSMBR1_1508	100
n.d.	KsCSTR_07530	similar to cofactor modifying protein		n.d.	-	kustd1746	99.69	KSMBR1_1500	100
n.d.	KsCSTR_07540	hypothetical protein		n.d.	-	kustd1745	100	KSMBR1_1499	100
n.d.	KsCSTR_07550	hypothetical protein		n.d.	-	kuste4558	99.78	KSMBR1_1498	100
n.d.	KsCSTR_07560	hypothetical protein		n.d.	-	kuste4559	99.68	KSMBR1_1497	99.68
n.d.	KsCSTR_07580	putative endonuclease (modular protein)		n.d.	-	kustd1740	100	KSMBR1_1493	100
n.d.	KsCSTR_07590	hypothetical protein		n.d.	-	kustd1739	100	KSMBR1_1492	100
n.d.	KsCSTR_07600	hypothetical protein		n.d.	-	(six_frame)	100	(six_frame)	100
n.d.	KsCSTR_07610	putative zinc metalloprotease YwhC		n.d.	-	kustd1737	100	KSMBR1_1491	100
n.d.	KsCSTR_07620	segregation and condensation protein A		n.d.	-	kustd1736	100	KSMBR1_1490	98.18
n.d.	KsCSTR_07650	tRNA modification GTPase MnmE	mnmE/trmE	n.d.	-	kustd1733	100	KSMBR1_1487	100
n.d.	KsCSTR_07690	ribonucleotide reductase of class III (anaerobic), activating protein		n.d.	-	kustd1729	100	KSMBR1_1483	100
n.d.	KsCSTR_07700	polyhydroxyalkanoic acid synthase		n.d.	-	kustd1728	100	KSMBR1_1482	100
n.d.	KsCSTR_07710	hypothetical protein		n.d.	-	(six_frame)	100	(six_frame)	100
n.d.	KsCSTR_07730	hypothetical protein		n.d.	-	(six_frame)	100	(six_frame)	100
n.d.	KsCSTR_07750	hypothetical protein		n.d.	-	kustd1725	100	KSMBR1_1479	100
n.d.	KsCSTR_07760	hypothetical protein		n.d.	-	kustd1724	100	KSMBR1_1478	100
n.d.	KsCSTR_07770	hypothetical protein		n.d.	-	kustd1723	100	(six_frame)	100
n.d.	KsCSTR_07780	hypothetical protein		n.d.	-	kustd1722	100	KSMBR1_1476	100
n.d.	KsCSTR_07790	formate/nitrite transporter	focA	n.d.	-	kustd1721	99.67	KSMBR1_1475	99.67
n.d.	KsCSTR_07800	formate/nitrite transporter	focA/ycaE	n.d.	-	kustd1720	100	KSMBR1_1474	100
n.d.	KsCSTR_07810	hypothetical protein		n.d.	-	(six_frame)	99.22	KSMBR1_1473	99.22
n.d.	KsCSTR_07820	hypothetical protein		n.d.	-	kustd1718	100	KSMBR1_1472	99.57
n.d.	KsCSTR_07830	hypothetical protein		n.d.	-	kustd1717	100	KSMBR1_1471	100
n.d.	KsCSTR_07850	hypothetical protein		n.d.	-	kustd1715	100	(six_frame)	100
n.d.	KsCSTR_07860	hypothetical protein		n.d.	-	kustd1714	100	KSMBR1_1469	100
n.d.	KsCSTR_08020	glycerol-3-phosphate dehydrogenase [NAD(P)+]	gpsA	n.d.	-	kustd1698	100	KSMBR1_1453	100
n.d.	KsCSTR_08040	peptide chain release factor 2	prfB	n.d.	-	kustd1696	100	KSMBR1_1451	100
n.d.	KsCSTR_08050	hypothetical protein		n.d.	-	kustd1695	100	(six_frame)	100
n.d.	KsCSTR_08060	putative protein relase factor 2 methylase (HemK)	HemK	n.d.	-	kustd1694	99.49	KSMBR1_1450	99.49
n.d.	KsCSTR_08100	electron transport complex protein RnfB		n.d.	-	kustd1690	100	KSMBR1_1446	100
n.d.	KsCSTR_08110	ribosomal RNA small subunit methyltransferase E		n.d.	-	kustd1689	100	KSMBR1_1445	100
n.d.	KsCSTR_08120	threonine 3-dehydrogenase, NAD(P)-binding	tdh	n.d.	-	kustd1688	100	KSMBR1_1444	100
n.d.	KsCSTR_08130	glycine C-acetyltransferase	kbl	n.d.	-	kustd1687	100	KSMBR1_1443	100
n.d.	KsCSTR_08180	hypothetical protein		n.d.	-	kustd1681	100	KSMBR1_1437	100
n.d.	KsCSTR_08190	hypothetical protein		n.d.	-	kustd1680	100	KSMBR1_1436	100
n.d.	KsCSTR_08210	hypothetical protein		n.d.	-	kustd1678	100	KSMBR1_1434	100
n.d.	KsCSTR_08230	dTDP-4-dehydrorhamnose reductase		n.d.	-	kustd1676	100	KSMBR1_1432	100
n.d.	KsCSTR_08260	hypothetical protein		n.d.	-	kustd1673	100	KSMBR1_1429	100
n.d.	KsCSTR_08270	aminomethyltransferase	gcvT	n.d.	-	kustd1672	100	KSMBR1_1428	100
n.d.	KsCSTR_08280	glycine cleavage complex lipoylprotein	gcvH/gcv	n.d.	-	kustd1671	100	KSMBR1_1427	100
n.d.	KsCSTR_08290	hypothetical protein		n.d.	-	kustd1670	100	(six_frame)	100
n.d.	KsCSTR_08310	hypothetical protein		n.d.	-	kustd1668	100	(six_frame)	100
n.d.	KsCSTR_08330	hypothetical protein		n.d.	-	kustd1666	100	KSMBR1_1424	100
n.d.	KsCSTR_08340	hypothetical protein		n.d.	-	kustd1665	100	KSMBR1_1423	100
n.d.	KsCSTR_08350	hypothetical protein		n.d.	-	(six_frame)	100	KSMBR1_1422	100
n.d.	KsCSTR_08360	hypothetical protein		n.d.	-	kustd1663	100	KSMBR1_1421	100
n.d.	KsCSTR_08370	hypothetical protein		n.d.	-	kustd1662	100	KSMBR1_1420	100
n.d.	KsCSTR_08380	hypothetical protein		n.d.	-	kustd1661	100	KSMBR1_1419	100
n.d.	KsCSTR_08390	hypothetical protein		n.d.	-	kustd1660	100	(six_frame)	100
n.d.	KsCSTR_08400	hypothetical protein		n.d.	-	kustd1659	100	KSMBR1_1418	100
n.d.	KsCSTR_08410	hypothetical protein		n.d.	-	kustd1658	100	KSMBR1_3439	99.82
n.d.	KsCSTR_08420	putative iron sulfur protein		n.d.	-	kustd1657	100	KSMBR1_1416	100
n.d.	KsCSTR_08430	hypothetical protein		n.d.	-	kustd1656	100	KSMBR1_3864	100
n.d.	KsCSTR_08440	hypothetical protein		n.d.	-	kustd1655	100	(six_frame)	100
n.d.	KsCSTR_08450	hypothetical protein		n.d.	-	kustd1654	100	KSMBR1_1414	100
n.d.	KsCSTR_08460	hypothetical protein		n.d.	-	kustd1653	100	KSMBR1_1413	100
n.d.	KsCSTR_08470	hypothetical protein		n.d.	-	kustd1652	100	(six_frame)	100
n.d.	KsCSTR_08480	hypothetical protein		n.d.	-	(six_frame)	100	KSMBR1_1412	100
n.d.	KsCSTR_08490	transposase	tpnA	n.d.	-	(six_frame)	100	KSMBR1_1411	100
n.d.	KsCSTR_08500	hypothetical protein		n.d.	-	(six_frame)	100	KSMBR1_1410	100
n.d.	KsCSTR_08510	hypothetical protein		n.d.	-	kustd1650	99.28	KSMBR1_1409	99.28
n.d.	KsCSTR_08520	hypothetical protein		n.d.	-	kustd1649	99.44	(six_frame)	100
n.d.	KsCSTR_08530	hypothetical protein		n.d.	-	(six_frame)	100	(six_frame)	100
n.d.	KsCSTR_08540	hypothetical protein		n.d.	-
n.d.	KsCSTR_08560	hypothetical protein		n.d.	-
n.d.	KsCSTR_08590	hypothetical protein		n.d.	-
n.d.	KsCSTR_08600	hypothetical protein		n.d.	-
n.d.	KsCSTR_08640	hypothetical protein		n.d.	-	kustd1644	100	(six_frame)	100
n.d.	KsCSTR_08660	hypothetical protein		n.d.	-	kustd1642	98.18	KSMBR1_1402	98.18
n.d.	KsCSTR_08670	hypothetical protein		n.d.	-	kustd1641	100	(six_frame)	100
n.d.	KsCSTR_08680	hypothetical protein		n.d.	-	kustd1640	100	KSMBR1_1401	100
n.d.	KsCSTR_08690	acetoacetate metabolism regulatory protein AtoC	atoC	n.d.	-	kustd1639	99.79	KSMBR1_1400	99.79
n.d.	KsCSTR_08700	putative histidine kinase protein	arcB	n.d.	-	kustd1638	99.29	KSMBR1_1399	99.29
n.d.	KsCSTR_08710	ADP-heptose-lipooligosaccharide heptosyltransferase II		n.d.	-	kustd1636	97.76	KSMBR1_1397	97.76
n.d.	KsCSTR_08720	putative sodium/calcium exchanger MaX1		n.d.	-	kustd1635	100	KSMBR1_1396	100
n.d.	KsCSTR_08730	hypothetical protein		n.d.	-	kuste4031	100	KSMBR1_4042	100
n.d.	KsCSTR_08750	glucose-1-phosphate thymidylyltransferase	rmlA/som/rfbA	n.d.	-	kustd1633	100	KSMBR1_1394	100
n.d.	KsCSTR_08760	hypothetical protein		n.d.	-	kustd1632	100	(six_frame)	100
n.d.	KsCSTR_08770	hypothetical protein		n.d.	-	kustd1631	100	KSMBR1_1393	100
n.d.	KsCSTR_08780	hypothetical protein		n.d.	-	kustd1630	99.31	KSMBR1_1392	99.42
n.d.	KsCSTR_08800	hypothetical protein		n.d.	-	kustd1627	100	(six_frame)	100
n.d.	KsCSTR_08810	hypothetical protein		n.d.	-	(six_frame)	100	KSMBR1_1390	100
n.d.	KsCSTR_08820	putative glycosyl transferase	Cap33fE	n.d.	-	kustd1625	100	KSMBR1_1389	100
n.d.	KsCSTR_08830	putative protein involved in methylthiolation of isopentenylated A37 derivatives in tRNA	miaB	n.d.	-	kustd1624	100	KSMBR1_1388	100
n.d.	KsCSTR_08840	competence protein ComM	comM	n.d.	-	kustd1623	100	KSMBR1_1387	100
n.d.	KsCSTR_08850	hypothetical protein		n.d.	-	(six_frame)	100	(six_frame)	100
n.d.	KsCSTR_08860	hypothetical protein		n.d.	-	kustd1622	100	(six_frame)	100
n.d.	KsCSTR_08880	putative 8-oxoguanine glycosylase (Hogg1)	Hogg	n.d.	-	kustd1620	100	KSMBR1_1385	100
n.d.	KsCSTR_08900	hypothetical protein		n.d.	-	kustd1618	100	(six_frame)	100
n.d.	KsCSTR_08910	hypothetical protein		n.d.	-	kustd1617	100	KSMBR1_1383	100
n.d.	KsCSTR_08920	hypothetical protein		n.d.	-	kustd1616	100	(six_frame)	100
n.d.	KsCSTR_08930	hypothetical protein		n.d.	-	(six_frame)	100	(six_frame)	100
n.d.	KsCSTR_08940	hypothetical protein		n.d.	-	kustd1615	100	KSMBR1_1382	100
n.d.	KsCSTR_08950	hypothetical protein		n.d.	-	kustd1614	100	KSMBR1_1381	100
n.d.	KsCSTR_08960	hypothetical protein		n.d.	-	(six_frame)	100	KSMBR1_1380	100
n.d.	KsCSTR_08990	hypothetical protein		n.d.	-	kustd1611	100	KSMBR1_1377	100
n.d.	KsCSTR_09000	hypothetical protein		n.d.	-	kustd1610	100	KSMBR1_1376	100
n.d.	KsCSTR_09010	hypothetical protein		n.d.	-	kustd1609	100	KSMBR1_1375	100
n.d.	KsCSTR_09020	hypothetical protein		n.d.	-	kustd1608	100	KSMBR1_1374	100
n.d.	KsCSTR_09030	hypothetical protein		n.d.	-	kustd1607	100	KSMBR1_1373	100
n.d.	KsCSTR_09050	hypothetical protein		n.d.	-	kustd1605	100	KSMBR1_1371	100
n.d.	KsCSTR_09070	ATP-dependent DNA helicase RecG	recG	n.d.	-	kustd1603	100	KSMBR1_1369	100
n.d.	KsCSTR_09080	hypothetical protein		n.d.	-	kustd1602	100	(six_frame)	100
n.d.	KsCSTR_09090	putative RND multidrug efflux membrane fusion protein MexC	MexC	n.d.	-	kustd1601	100	KSMBR1_1368	100
n.d.	KsCSTR_09100	strongly similar to ABC transporter ATP-binding protein	salX	n.d.	-	kustd1600	100	KSMBR1_1367	100
n.d.	KsCSTR_09110	hypothetical protein		n.d.	-	kustd1599	100	(six_frame)	100
n.d.	KsCSTR_09120	hypothetical protein		n.d.	-	kustd1598	100	(six_frame)	100
n.d.	KsCSTR_09130	hypothetical protein		n.d.	-	(six_frame)	100	(six_frame)	100
n.d.	KsCSTR_09140	hypothetical protein		n.d.	-	kustd1597	100	(six_frame)	100
n.d.	KsCSTR_09160	hypothetical protein		n.d.	-	kustd1595	100	KSMBR1_1365	100
n.d.	KsCSTR_09170	hypothetical protein		n.d.	-	kustd1594	100	(six_frame)	100
n.d.	KsCSTR_09180	hypothetical protein		n.d.	-	kustd1593	100	(six_frame)	100
n.d.	KsCSTR_09220	hypothetical protein		n.d.	-	kustd1589	100	(six_frame)	100
n.d.	KsCSTR_09230	hypothetical protein		n.d.	-	kustd1588	100	(six_frame)	100
n.d.	KsCSTR_09250	hypothetical protein		n.d.	-	kustd1586	100	KSMBR1_1360	100
n.d.	KsCSTR_09260	hypothetical protein		n.d.	-	kustd1585	100
n.d.	KsCSTR_09270	hypothetical protein		n.d.	-	kustd1584	100	KSMBR1_1359	100
n.d.	KsCSTR_09280	hypothetical protein		n.d.	-	(six_frame)	100	KSMBR1_1358	100
n.d.	KsCSTR_09290	hypothetical protein		n.d.	-	kustd1582	100	KSMBR1_1357	100
n.d.	KsCSTR_09300	hypothetical protein		n.d.	-	(six_frame)	100	KSMBR1_1356	100
n.d.	KsCSTR_09310	hypothetical protein		n.d.	-	kustd1581	91.18	KSMBR1_1355	100
n.d.	KsCSTR_09320	histidine kinase	atoS	n.d.	-	kustd1580	99.64	KSMBR1_1354	99.83
n.d.	KsCSTR_09330	hypothetical protein		n.d.	-	kustd1579	100	(six_frame)	100
n.d.	KsCSTR_09340	protein-glutamate methylesterase		n.d.	-	kustd1578	99.9	KSMBR1_1353	96.37
n.d.	KsCSTR_09350	hypothetical protein		n.d.	-	kustd1577	98.39	(six_frame)	100
n.d.	KsCSTR_09360	diaminopimelate epimerase	dapF	n.d.	-	kustd1575	100	KSMBR1_1352	100
n.d.	KsCSTR_09370	hypothetical protein		n.d.	-	(six_frame)	100	(six_frame)	100
n.d.	KsCSTR_09380	putative UDP-glucose 4-epimerase	GalE	n.d.	-	kustd1574	100	KSMBR1_1351	100
n.d.	KsCSTR_09400	Sua5 YciO YrdC YwlC family protein		n.d.	-	kustd1572	100	KSMBR1_1349	100
n.d.	KsCSTR_09410	exported protein		n.d.	-	kustd1571	100	KSMBR1_1348	99.67
n.d.	KsCSTR_09430	hypothetical protein		n.d.	-	kustd1569	100	KSMBR1_1343	100
n.d.	KsCSTR_09440	hypothetical protein		n.d.	-	kustd1568	100	KSMBR1_1342	100
n.d.	KsCSTR_09450	hypothetical protein		n.d.	-	kustd1567	100	(six_frame)	100
n.d.	KsCSTR_09460	hypothetical protein		n.d.	-	kustd1566	100	(six_frame)	100
n.d.	KsCSTR_09480	hypothetical protein		n.d.	-			KSMBR1_1340	99.75
n.d.	KsCSTR_09490	hypothetical protein		n.d.	-	(six_frame)	100	KSMBR1_1339	100
n.d.	KsCSTR_09500	PIN domain protein		n.d.	-	kustd1561	99.2	KSMBR1_1338	100
n.d.	KsCSTR_09510	hypothetical membrane protein		n.d.	-	kustd1560	100	KSMBR1_1337	99.86
n.d.	KsCSTR_09530	hypothetical protein		n.d.	-
n.d.	KsCSTR_09560	hypothetical protein		n.d.	-	kustd1555	100	(six_frame)	100
n.d.	KsCSTR_09570	hypothetical protein		n.d.	-	(six_frame)	100	KSMBR1_1333	100
n.d.	KsCSTR_09580	hypothetical protein		n.d.	-	(six_frame)	100	KSMBR1_1332	100
n.d.	KsCSTR_09590	hypothetical protein		n.d.	-	(six_frame)	100	(six_frame)	100
n.d.	KsCSTR_09600	strongly similar to to proton-translocating NADH dehydrogenase I, 24 kDa subunit (NuoE)	nuoE	n.d.	-	kuste2509	100	KSMBR1_1331	100
n.d.	KsCSTR_09630	N5-carboxyaminoimidazole ribonucleotide mutase	purE	n.d.	-	kustd1549	100	KSMBR1_1328	100
n.d.	KsCSTR_09670	hypothetical protein		n.d.	-	(six_frame)	100
n.d.	KsCSTR_09690	hypothetical protein		n.d.	-	kustd1543	100	(six_frame)	100
n.d.	KsCSTR_09750	hypothetical protein		n.d.	-	(six_frame)	100	(six_frame)	100
n.d.	KsCSTR_09770	hypothetical protein		n.d.	-	(six_frame)	100	(six_frame)	100
n.d.	KsCSTR_09780	putative CheW like chemotaxis response regulatory protein	cheV	n.d.	-	kustd1535	100	KSMBR1_1317	100
n.d.	KsCSTR_09790	hypothetical protein		n.d.	-	kustd1534	100	(six_frame)	100
n.d.	KsCSTR_09810	hypothetical protein		n.d.	-	kustd1532	100	(six_frame)	100
n.d.	KsCSTR_09820	hypothetical protein		n.d.	-	(six_frame)	100	KSMBR1_1315	100
n.d.	KsCSTR_09850	putative sodium dependent potassium uptake system	trkH	n.d.	-	kustd1528	100	KSMBR1_1312	100
n.d.	KsCSTR_09860	hypothetical protein		n.d.	-	kustd1527	100	KSMBR1_1310	97.98
n.d.	KsCSTR_09870	hypothetical protein		n.d.	-	(six_frame)	100	(six_frame)	97.72727273
n.d.	KsCSTR_09880	hypothetical protein		n.d.	-	kustd1524	100	(six_frame)	100
n.d.	KsCSTR_09890	exported protein		n.d.	-	kustd1523	98.69	KSMBR1_1308	98.69
n.d.	KsCSTR_09900	hypothetical protein		n.d.	-	kustd1522	100	KSMBR1_1307	100
n.d.	KsCSTR_09910	exported protein		n.d.	-	kustd1521	100	KSMBR1_1306	100
n.d.	KsCSTR_09920	exported protein		n.d.	-	(six_frame)	99.38	KSMBR1_1305	99.38
n.d.	KsCSTR_09930	hypothetical protein		n.d.	-	kustd1517	98.87	KSMBR1_1304	100
n.d.	KsCSTR_09940	hypothetical protein		n.d.	-	kustd1518	98	(six_frame)	100
n.d.	KsCSTR_09950	hypothetical protein		n.d.	-	kustd1517	98.87	KSMBR1_1303	100
n.d.	KsCSTR_09960	hypothetical protein		n.d.	-	kustd1515	100	(six_frame)	95.16
n.d.	KsCSTR_09980	hypothetical protein		n.d.	-	(six_frame)	100	KSMBR1_1300	100
n.d.	KsCSTR_09990	hypothetical protein		n.d.	-	kustd1513	100	KSMBR1_1299	100
n.d.	KsCSTR_10000	hypothetical protein		n.d.	-	kustd1512	100	(six_frame)	100
n.d.	KsCSTR_10020	hypothetical protein		n.d.	-	kustd1510	100	KSMBR1_1297	100
n.d.	KsCSTR_10030	hypothetical protein		n.d.	-	kustd1509	100	KSMBR1_1296	100
n.d.	KsCSTR_10040	hypothetical protein		n.d.	-	kustd1508	100	KSMBR1_1295	100
n.d.	KsCSTR_10050	hypothetical protein		n.d.	-
n.d.	KsCSTR_10060	hypothetical membrane protein		n.d.	-	kustd1507	98.71	KSMBR1_1294	99.86
n.d.	KsCSTR_10070	glutamate racemase	murI	n.d.	-	kustd1506	97.37	KSMBR1_1293	98.87
n.d.	KsCSTR_10080	hypothetical protein		n.d.	-	(six_frame)	100
n.d.	KsCSTR_10090	hypothetical protein		n.d.	-	(six_frame)	100
n.d.	KsCSTR_10100	hypothetical protein		n.d.	-	(six_frame)	100	(six_frame)	100
n.d.	KsCSTR_10110	hypothetical protein		n.d.	-	kustd1503	100
n.d.	KsCSTR_10120	hypothetical protein		n.d.	-	kustd1502	100
n.d.	KsCSTR_10130	excinuclease ABC, C subunit-like		n.d.	-	kustd1500	100	KSMBR1_1289	100
n.d.	KsCSTR_10140	hypothetical protein		n.d.	-	kustd1499	98.28	(six_frame)	100
n.d.	KsCSTR_10160	carbamate kinase	cpkA	n.d.	-	kustd1497	100	KSMBR1_1287	100
n.d.	KsCSTR_10170	hypothetical protein		n.d.	-	kustd1496	100	(six_frame)	100
n.d.	KsCSTR_10180	hypothetical protein		n.d.	-	kustd1495	100	(six_frame)	100
n.d.	KsCSTR_10190	hypothetical membrane protein		n.d.	-	kustd1494	100	KSMBR1_1286	99.88
n.d.	KsCSTR_10220	septum formation initiator family protein		n.d.	-	kustd1491	99.42	KSMBR1_1283	100
n.d.	KsCSTR_10240	hypothetical protein		n.d.	-	kustd1489	100	(six_frame)	100
n.d.	KsCSTR_10250	hypothetical protein		n.d.	-	kustd1488	100	KSMBR1_1281	100
n.d.	KsCSTR_10260	exported protein		n.d.	-	kustd1487	100	KSMBR1_1280	99.49
n.d.	KsCSTR_10270	hypothetical protein		n.d.	-	kustd1486	100	(six_frame)	98.51
n.d.	KsCSTR_10290	putative bc1 protein (putative UQ:cyt c oxidpoeductase)		n.d.	-	kustd1484	100	KSMBR1_1278	100
n.d.	KsCSTR_10310	hypothetical protein		n.d.	-	kustd1482	100	(six_frame)	100
n.d.	KsCSTR_10330	ubiquinol-cytochrome C reductase iron-sulfur subunit	petA	n.d.	-	kustd1480	100	KSMBR1_1275	100
n.d.	KsCSTR_10360	hypothetical protein		n.d.	-	kustd1477	100	(six_frame)	100
n.d.	KsCSTR_10370	hypothetical protein		n.d.	-	(six_frame)	100	KSMBR1_1272	100
n.d.	KsCSTR_10380	hypothetical protein		n.d.	-	kustd1475	100	KSMBR1_1271	100
n.d.	KsCSTR_10390	hypothetical protein		n.d.	-	kustd1474	100	KSMBR1_1270	100
n.d.	KsCSTR_10400	hypothetical protein		n.d.	-	kustd1473	100	KSMBR1_1269	93.79
n.d.	KsCSTR_10410	hypothetical protein		n.d.	-	(six_frame)	100	KSMBR1_1268	100
n.d.	KsCSTR_10420	hypothetical protein		n.d.	-	kustd1472	99.29	KSMBR1_1267	99.29
n.d.	KsCSTR_10430	hypothetical protein		n.d.	-	kustd1471	97.89	KSMBR1_1266	99.03
n.d.	KsCSTR_10440	hypothetical protein		n.d.	-	kustd1470	98.59	KSMBR1_1265	98.59
n.d.	KsCSTR_10450	hypothetical protein		n.d.	-	kustd1469	98.91	KSMBR1_1264	100
n.d.	KsCSTR_10470	hypothetical protein		n.d.	-	kustd1467	99.57	KSMBR1_1262	99.13
n.d.	KsCSTR_10480	putative serine protease HhoA precursor		n.d.	-	(six_frame)	99.73	KSMBR1_1261	99.73
n.d.	KsCSTR_10490	response regulator SypE		n.d.	-	kustd1465	100	KSMBR1_1260	100
n.d.	KsCSTR_10500	putative histidine kinase	fixL	n.d.	-	kustd1464	100	KSMBR1_1259	100
n.d.	KsCSTR_10510	hypothetical protein		n.d.	-	(six_frame)	100	(six_frame)	100
n.d.	KsCSTR_10520	P-II family nitrogen regulator		n.d.	-	(six_frame)	100	(six_frame)	100
n.d.	KsCSTR_10530	hypothetical protein		n.d.	-	(six_frame)	100	(six_frame)	100
n.d.	KsCSTR_10540	hypothetical protein		n.d.	-	kustd1462	100	(six_frame)	100
n.d.	KsCSTR_10560	hypothetical protein		n.d.	-	kustd1460	100	(six_frame)	98
n.d.	KsCSTR_10580	hypothetical protein		n.d.	-	kustd1458	100	(six_frame)	100
n.d.	KsCSTR_10600	hypothetical protein		n.d.	-	kustd1456	100	(six_frame)	100
n.d.	KsCSTR_10610	hypothetical protein		n.d.	-	kustd1455	100	(six_frame)	100
n.d.	KsCSTR_10620	hypothetical protein		n.d.	-	kustd1454	100	(six_frame)	98.87640449
n.d.	KsCSTR_10630	transposase	tpnA	n.d.	-	kuste4042	100	KSMBR1_3898	100
n.d.	KsCSTR_10640	hypothetical protein		n.d.	-	kustd1452	100	KSMBR1_1255	100
n.d.	KsCSTR_10670	hypothetical protein		n.d.	-	kustd1449	100	(six_frame)	100
n.d.	KsCSTR_10700	hypothetical protein		n.d.	-	kustd1446	100	(six_frame)	100
n.d.	KsCSTR_10710	component of RuvABC resolvasome, endonuclease	ruvC	n.d.	-	kustd1445	100	KSMBR1_1250	100
n.d.	KsCSTR_10720	hypothetical protein		n.d.	-	kustd1444	100
n.d.	KsCSTR_10750	hypothetical protein		n.d.	-	kustd1441	100	(six_frame)	100
n.d.	KsCSTR_10760	transposase	tpnA	n.d.	-	kustd1440	100	KSMBR1_3500	100
n.d.	KsCSTR_10770	hypothetical protein		n.d.	-	kustd1439	100	(six_frame)	100
n.d.	KsCSTR_10780	putative division ring protein		n.d.	-	kustd1438	100	KSMBR1_1135	99.56
n.d.	KsCSTR_10790	putative diguanylate cyclase		n.d.	-	kustd1437	99.79	KSMBR1_1136	100
n.d.	KsCSTR_10800	hypothetical protein		n.d.	-	(six_frame)	100	(six_frame)	100
n.d.	KsCSTR_10810	hypothetical protein		n.d.	-	kustd1435	100	(six_frame)	100
n.d.	KsCSTR_10820	hypothetical protein		n.d.	-	kustd1434	100	(six_frame)	100
n.d.	KsCSTR_10830	acetoacetate metabolism regulatory protein AtoC	atoC	n.d.	-	kustd1433	100	KSMBR1_1138	100
n.d.	KsCSTR_10840	putative histidine kinase protein		n.d.	-	kustd1432	99.8	KSMBR1_1139	99.8
n.d.	KsCSTR_10850	hypothetical protein		n.d.	-	kustd1431	100	KSMBR1_1140	100
n.d.	KsCSTR_10860	hypothetical protein		n.d.	-	kustd1430	100	KSMBR1_1141	100
n.d.	KsCSTR_10870	hypothetical protein		n.d.	-	kustd1429	100	KSMBR1_1142	100
n.d.	KsCSTR_10880	outer membrane protein assembly factor BamD		n.d.	-	kustd1428	100	KSMBR1_1143	99.18
n.d.	KsCSTR_10890	hypothetical protein		n.d.	-	(six_frame)	100	KSMBR1_1144	100
n.d.	KsCSTR_10900	hypothetical protein		n.d.	-	kustd1427	100	KSMBR1_1145	98.73
n.d.	KsCSTR_10910	hypothetical protein		n.d.	-	kustd1426	100	KSMBR1_1146	100
n.d.	KsCSTR_10920	hypothetical protein		n.d.	-	kustd1425	100
[truncated: 2,964 more rows]
